# Supplementary material for: Genome-wide association analysis of thirty one production, health, reproduction and body conformation traits in contemporary U.S. Holstein cows
Source: BMC Genomics. 2011 Aug 11;12:408. doi: 10.1186/1471-2164-12-408 (PMC3176260; doi:10.1186/1471-2164-12-408)
Supplement: Additional file 2 — Table S1. Output file of all 1,586 SNP markers with 1,300 effects on 31 dairy traits by chromosome (Chr). Chr30 is the X chromosome, and Chr32 indicates markers with unknown chromosome locations. MY, milk yield; FY, fat yield; PY, protein yield; FPC, fat percentage; PPC, protein percentage; SCS, somatic cell score; DPR, daughter pregnancy rate; PL, productive life; SCE, sire calving ease; DCE, daughter calving ease; SSB, sire stillbirth; DSB, daughter stillbirth; NM, net merit; STA, stature; STR, strength; BD, body depth; RW, rump width; DF, dairy form; RA, rump angle; FUA, fore udder attachment; RUH, rear udder height; UD, udder depth; UC, udder cleft; FTP, front teat placement; RTP, rear teat placement; TL, teat length; FA, foot angle; RLS, rear legs (side view); RLR, rear legs (rear view); FL, feet and legs; FS, final score. Columns B and C show UMD 3.0 chromosome and positions, columns D and E show Btau_4.0 chromosome and position, respectively; column G is A1F, A1 allele frequency; column H is MAF, minor allele frequency; columns J to AN are P values (top 100 effects in red); columns AO to CY are t values (those corresponding to top 100 effects for P values in blue); column CZ is N, number of traits for which SNP was among top 100. [file 1471-2164-12-408-S2.XLSX]

## Sheet: Sheet3
SNP	Chr	Position	BChr	Bposition	Allele	A1F	MAF	Gene	MY	FY	PY	FPC	PPC	PL	SCS	DPR	SCE	DCE	SSB	DSB	NM	STA	STR	BD	RW	DF	RA	FUA	RUH	UD	UC	FTP	RTP	TL	FA	RLS	RLR	FL	FS	t_MY	t_FY	t_PY	t_FPC	t_PPC	t_PL	t_SCS	t_DPR	t_SCE	t_DCE
BTB-00001299	1	2942947	1	2741612	AG	0.246	0.245614		1.02e-06	1.49e-11	1.46e-15	0.000629	1.13e-10	0.000213	0.447	0.178	7.23e-13	8.59e-18	0.0259	0.0109	4.58e-16	4.64e-14	3.8e-21	1.97e-13	2.73e-17	0.802	1.35e-05	1.05e-13	3.36e-07	1.11e-13	8.01e-07	2.77e-13	1.26e-05	0.00089	1.08e-27	3.99e-09	3.85e-14	1.7e-18	1.32e-13	4.91	6.8	8.06	3.43	6.49	3.71	-0.76	1.35	-7.23	-8.69
BTA-43315-no-rs	1	6254730	1	6219142	AG	0.626	0.373707		6.19e-08	3.89e-15	1.97e-13	1.28e-05	4.75e-05	0.00717	0.0604	0.154	2.29e-19	0.00116	1.22e-07	2.6e-10	4.56e-09	0.373	0.0567	0.445	0.00153	6.47e-05	0.00385	0.000439	0.000882	0.00166	1.83e-16	9.88e-09	1.23e-16	0.839	0.097	9.27e-07	0.0255	0.722	0.00255	-5.44	-7.93	-7.41	-4.38	-4.08	-2.69	1.88	-1.42	9.11	3.25
Hapmap48369-BTA-50306	1	7627111	1	7526892	AG	0.842	0.157783		0.0149	0.000128	0.00026	0.0166	0.0128	7.68e-06	3.14e-06	1.23e-08	6.81e-12	0.0129	1.64e-06	0.0294	1.17e-06	0.529	0.00152	0.183	0.0425	2.03e-06	0.346	0.0951	0.000629	0.157	1.93e-15	1.09e-06	2.52e-15	0.605	0.0682	0.347	0.0226	0.0174	0.015	-2.44	-3.84	-3.66	-2.4	-2.49	-4.49	4.68	-5.72	6.91	2.49
Hapmap49138-BTA-37549	1	9768177	1	9741577	AG	0.366	0.365957	APP	7.53e-16	7.66e-15	4.97e-20	0.211	0.00491	0.36	0.0749	0.00124	1.19e-08	2.58e-05	0.023	8.03e-07	2.77e-06	7.18e-07	3.23e-06	3.34e-06	0.00722	0.0062	0.022	0.216	0.0627	0.885	0.468	0.319	0.194	0.00197	4.74e-05	0.193	5.7e-08	0.00361	0.00714	-8.14	-7.85	-9.28	-1.25	-2.82	0.915	-1.78	3.24	5.73	4.22
ARS-BFGL-NGS-1296	1	9942902	1	9915778	AG	0.857	0.143204		1.17e-05	6.82e-22	2.42e-18	8.38e-15	4.26e-19	7.8e-26	2.59e-08	1.22e-14	1.84e-48	9.32e-23	1.9e-28	0.004	3.55e-39	5.35e-05	1.56e-13	0.00186	0.813	7.97e-14	0.000775	1.15e-05	0.035	1.57e-07	1.61e-10	0.484	0.000159	3.37e-06	9.96e-11	1.87e-16	1.42e-06	2.63e-06	0.00926	-4.4	-9.75	-8.84	-7.83	-9.04	-10.7	5.59	-7.79	15.1	9.97
Hapmap38887-BTA-22281	1	9982398	1	9955275	AC	0.185	0.184513		0.0061	2.73e-11	4.26e-09	9.09e-09	2.15e-10	1.63e-23	8.85e-11	3.92e-15	8.44e-29	1.15e-14	1.06e-14	0.00114	2.34e-27	0.000192	1.98e-12	0.00283	0.451	1.02e-14	0.000489	0.000216	0.0554	3.37e-07	5.16e-09	0.612	3.84e-06	0.000157	1.07e-10	1.93e-18	6.79e-05	1.19e-05	0.0309	2.75	6.71	5.91	5.78	6.39	10.1	-6.53	7.93	-11.3	-7.79
BTA-54318-no-rs	1	11887794	1	11981709	AG	0.465	0.464806		3.51e-06	1.11e-14	7.47e-10	6.01e-07	0.0013	0.00364	0.376	0.939	5.44e-11	9.94e-07	9.2e-05	0.742	1.92e-11	4.58e-14	1.25e-21	2.79e-16	9.52e-12	0.227	0.00266	2.16e-07	1.87e-05	3.64e-06	0.166	0.101	0.894	0.0945	1.42e-12	0.00057	1.51e-07	6.17e-09	7.88e-09	4.65	7.8	6.19	5.01	3.22	2.91	-0.886	-0.0766	-6.6	-4.91
ARS-BFGL-BAC-11044	1	12805406	1	12959938	AG	0.842	0.158182		1.81e-05	1.31e-19	3.25e-17	8.76e-13	2.79e-17	2.12e-23	1.62e-07	2.17e-14	5.15e-39	3.74e-20	1.43e-23	0.0001	2.01e-36	4.87e-07	7.07e-18	5.01e-06	0.0456	9.86e-11	0.00119	1.19e-07	0.00173	3.62e-09	7.96e-08	0.155	0.00487	8.25e-06	4.45e-11	3.82e-16	2.31e-07	1.17e-06	0.00014	-4.3	-9.18	-8.53	-7.21	-8.55	-10.1	5.26	-7.71	13.4	9.32
ARS-BFGL-BAC-14883	1	14102864	1	14360342	AG	0.836	0.164434		0.000176	4.95e-19	2.87e-16	2.33e-14	2.24e-19	7.09e-41	2.68e-17	1.66e-25	6.49e-46	6.11e-27	1.03e-29	2.5e-07	8.9e-50	1.91e-06	1.48e-14	0.000771	0.224	1.77e-14	0.00576	4.41e-10	0.0007	1.82e-15	1.39e-09	0.323	0.000443	1.11e-07	7.14e-11	8.45e-23	2.19e-08	3.13e-08	9.62e-05	-3.76	-9.02	-8.26	-7.7	-9.11	-13.8	8.55	-10.6	14.7	10.9
BTB-01807638	1	14502746	31	28944	AG	0.349	0.348604		2.43e-07	1.08e-09	1.38e-07	0.0261	0.551	5.87e-09	0.292	0.904	5.23e-09	3.59e-14	0.000419	0.000372	8.94e-14	3.4e-07	0.000135	7.99e-05	0.000237	0.00321	2.29e-11	3.29e-08	3.55e-08	1.97e-06	1.75e-07	3.7e-05	0.000453	0.451	6.25e-12	0.00646	8.48e-11	5.68e-19	3.71e-11	-5.18	-6.13	-5.29	-2.23	-0.596	-5.85	1.05	-0.121	5.87	7.64
BTB-00757888	1	16923285	1	17106220	AG	0.692	0.308172		0.432	0.0104	0.0421	1.36e-05	2.15e-08	0.00035	2.21e-06	0.0794	0.174	1.32e-12	0.687	6.33e-10	0.0473	0.0465	0.407	0.873	4.36e-06	0.00388	0.00752	3.83e-06	0.00355	7.19e-08	7.56e-25	1.44e-06	3.42e-11	0.175	0.00906	0.328	0.601	1.94e-05	2.58e-05	-0.786	2.56	2.03	4.36	5.63	-3.58	4.75	-1.76	1.36	7.15
Hapmap51978-BTA-39455	1	19854736	1	20064588	AG	0.75	0.249542		0.521	0.939	0.643	0.421	0.877	7.1e-26	1.76e-30	1.93e-19	1.18e-12	3.7e-09	1.46e-13	9.32e-14	2.96e-14	2.98e-06	4.61e-06	0.00951	0.000112	0.0047	0.137	1.23e-10	5.37e-05	2.23e-16	0.166	0.72	0.459	0.457	0.131	0.291	0.258	0.00526	3.44e-06	0.642	-0.0764	0.464	-0.805	-0.155	-10.7	11.7	-9.13	7.16	5.93
Hapmap39273-BTA-49264	1	23847228	1	25018716	AC	0.055	0.0550152		0.000444	1.67e-08	2.42e-10	0.00037	1.12e-08	4.47e-29	1.05e-15	2.47e-26	5.86e-34	6.44e-12	6.04e-23	3.22e-05	4.19e-30	0.738	0.000656	0.324	0.14	1.41e-19	9.87e-12	0.165	0.0697	0.0063	3.71e-08	0.606	2.23e-05	8.55e-07	1.18e-05	1.37e-08	0.427	0.079	0.341	3.52	5.67	6.37	3.57	5.74	11.4	-8.1	10.8	-12.4	-6.92
ARS-BFGL-BAC-13086	1	25289457	1	25652144	CG	0.38	0.379988	LOC100138356	0.0264	1.37e-07	4.25e-06	4.5e-06	1.06e-06	2.53e-43	4.42e-26	1.65e-28	1.86e-19	1.32e-09	4.06e-13	1.49e-05	4.17e-35	0.00361	1.46e-07	0.0264	0.0589	3.49e-08	0.0912	1.36e-08	0.00144	1.34e-11	0.0934	0.105	0.202	0.0322	0.000134	0.000215	0.0877	0.000174	7.76e-05	2.22	5.29	4.61	4.6	4.9	14.2	-10.7	11.3	-9.14	-6.1
Hapmap51561-BTA-120459	1	26782245	1	27204281	AG	0.684	0.315513		0.12	2.15e-09	1.59e-06	4.03e-10	3.21e-11	1.22e-12	1.92e-05	2.36e-10	3e-27	1.6e-17	2.87e-24	0.000544	2.1e-18	0.618	0.0465	0.701	0.894	2.92e-06	2.36e-06	0.00697	0.37	0.00691	0.454	0.0518	0.571	5.02e-15	4.01e-06	2.88e-07	0.0405	0.00214	0.281	-1.56	-6.02	-4.82	-6.29	-6.68	-7.16	4.29	-6.38	11	8.62
BTB-01333903	1	28362687	1	29095948	AG	0.933	0.0673544		4.11e-14	1.68e-49	9.96e-47	2.73e-27	2.65e-42	2.12e-47	4.78e-18	2.66e-27	7.35e-97	7.29e-40	1.14e-47	0.0574	5.82e-84	6.26e-05	1.63e-23	0.000132	0.314	5.23e-26	8.93e-12	7.24e-06	0.959	1.29e-07	2.27e-18	0.0168	8.1e-08	1.04e-14	2.41e-25	2.54e-28	2.42e-09	8.47e-11	0.0233	-7.62	-15.3	-14.8	-11	-14	-14.9	8.76	-11	22.4	13.6
Hapmap38709-BTA-88324	1	40656841	1	41828458	AC	0.084	0.0841404		1.31e-05	5.59e-22	3.79e-12	4.19e-15	1.16e-07	2.65e-23	5.54e-15	1.45e-07	3.27e-20	2.05e-17	1.13e-19	2.46e-06	2.95e-35	2.35e-14	1.11e-18	1.19e-10	2.12e-06	0.0856	0.000315	1.77e-14	1.4e-08	1.61e-16	0.0996	0.031	0.425	9.59e-05	1.34e-08	1.6e-06	6.1e-10	5.86e-11	5.86e-13	4.37	9.78	7	7.92	5.32	10.1	-7.89	5.28	-9.33	-8.59
ARS-BFGL-BAC-15157	1	41913980	1	43216666	AG	0.268	0.268138	GABRR3	1.09e-05	5.79e-07	7.96e-07	0.0823	0.158	1.39e-11	0.0099	0.00549	0.0282	0.000249	0.00396	3.78e-10	1.26e-15	3.32e-11	5.57e-13	4.52e-11	1.89e-08	0.024	0.144	9.34e-19	4.99e-19	9.06e-16	1.58e-05	2.24e-06	0.00194	0.414	2.26e-08	0.0436	0.000283	1.22e-07	3.51e-18	-4.41	-5.02	-4.96	-1.74	-1.41	-6.81	2.58	-2.78	2.2	3.67
ARS-BFGL-NGS-99064	1	44813737	11	85547735	AG	0.702	0.298407	NBAS	0.198	0.0679	0.911	0.363	0.0103	0.901	0.0463	0.348	0.0632	1.86e-07	0.016	0.0919	0.0909	1.31e-30	1.18e-15	7.15e-26	6.21e-14	5.08e-19	0.00216	9.55e-17	3.03e-21	1.31e-12	5.68e-21	9.58e-07	4.1e-13	0.69	0.00682	3.01e-06	2.44e-13	1.88e-11	1.11e-27	-1.29	-1.83	0.111	-0.909	2.57	0.124	1.99	0.938	1.86	5.24
UA-IFASA-5103	1	52306846	1	52539818	AC	0.601	0.398632		4.41e-06	1.03e-05	1.76e-06	0.518	0.456	2.47e-14	1.38e-05	0.0151	1.84e-10	8.72e-13	3.61e-18	1.18e-12	2.29e-18	1.14e-09	8.9e-07	0.000534	2.46e-06	0.897	0.176	1.02e-19	6.49e-17	1.46e-22	9.16e-06	0.00055	0.00621	0.962	2.26e-12	8.33e-05	0.00185	1.43e-11	1.82e-14	4.61	4.42	4.8	0.646	0.745	7.69	-4.36	2.43	-6.42	-7.21
ARS-BFGL-NGS-83021	1	65937547	1	66330479	AC	0.542	0.457576		0.000864	1.97e-07	6.2e-10	0.00174	5.11e-09	0.000377	2.59e-06	0.486	3.03e-05	5.6e-06	0.0374	0.998	2.22e-12	3.86e-12	5.44e-12	1.71e-07	1.14e-07	0.972	0.00138	5.78e-10	3.88e-07	1.53e-11	0.0204	2.45e-05	0.00992	0.0109	1.65e-22	1.09e-18	1.45e-14	1.74e-15	6.3e-10	-3.34	-5.22	-6.22	-3.14	-5.87	-3.56	4.72	-0.697	4.18	4.56
BTB-00032153	1	67814251	1	68300740	AG	0.956	0.0441889		0.0592	3.08e-16	1.47e-12	1.63e-18	1.52e-25	5.63e-28	3.81e-13	4.65e-20	2.67e-36	2.13e-16	4.26e-17	0.000247	1.01e-35	0.307	2.41e-06	0.572	0.972	3.33e-16	0.15	0.000251	0.712	2.34e-06	3.46e-06	0.00401	0.0408	2.61e-18	4.65e-10	1.91e-13	0.0677	0.00182	0.336	-1.89	-8.25	-7.13	-8.89	-10.6	-11.2	7.32	-9.29	12.9	8.3
BTA-33571-no-rs	1	67909755	1	68396135	AG	0.955	0.0450423		0.0636	9.49e-16	1.87e-12	5.83e-18	1.81e-25	2.81e-27	1.07e-12	1.5e-19	4.18e-36	3.51e-16	2.37e-17	0.000287	1.15e-34	0.397	7.18e-06	0.724	0.881	1.5e-16	0.169	0.000662	0.574	6.24e-06	1.27e-06	0.00958	0.0256	1.52e-17	1.22e-09	5.36e-13	0.0948	0.00322	0.469	-1.86	-8.11	-7.1	-8.74	-10.6	-11	7.18	-9.16	12.9	8.24
BTB-01736179	1	68153635	1	68644960	AG	0.323	0.322727		0.000247	2.26e-09	9.76e-11	0.000149	4.02e-09	3.3e-12	2.38e-09	2.09e-05	7.58e-16	2.13e-13	0.0108	0.164	3.32e-20	0.0276	0.00182	0.346	0.425	3.14e-05	0.00628	0.00212	0.0198	9.83e-06	0.395	0.114	0.366	0.00185	6.15e-15	4.07e-17	9.27e-06	3.28e-07	0.054	3.67	6.01	6.51	3.8	5.92	7.02	-6	4.27	-8.14	-7.4
Hapmap59754-rs29024892	1	68174701	1	68666222	AG	0.32	0.319901	SEC22A	0.000212	2.07e-09	8.7e-11	0.000179	4.81e-09	9.17e-12	1.36e-08	3.88e-05	2.83e-15	3.34e-13	0.0186	0.146	7.24e-20	0.0225	0.0013	0.284	0.331	5.09e-05	0.00802	0.00239	0.0188	1.28e-05	0.471	0.11	0.437	0.00289	1.71e-15	4.85e-17	5.93e-06	2.22e-07	0.0493	3.71	6.03	6.53	3.76	5.89	6.87	-5.71	4.13	-7.98	-7.34
BTA-34599-no-rs	1	68227488	1	68709076	AG	0.632	0.368182	SEC22A	0.0437	4.07e-06	2.19e-06	0.000106	2.25e-08	1.44e-09	5.3e-06	1.8e-05	3.29e-14	5.9e-09	0.00721	0.43	1.18e-13	0.774	0.133	0.515	0.627	6.72e-08	0.521	0.0751	0.273	0.00419	0.0407	0.844	0.0249	0.00536	2.67e-11	1.35e-16	0.00198	7.95e-05	0.962	-2.02	-4.62	-4.75	-3.89	-5.62	-6.09	4.57	-4.3	7.65	5.85
ARS-BFGL-NGS-4503	1	68307813	1	68801601	AG	0.459	0.458788	ADCY5	0.927	0.283	0.283	0.123	0.0181	2.08e-06	4.41e-06	2.33e-06	1.02e-10	1.88e-08	3.91e-09	4.33e-07	1.87e-06	0.994	0.645	0.033	0.0207	2.02e-09	0.173	0.0789	0.533	0.000228	0.0113	0.586	0.223	2.72e-06	7.38e-07	3.15e-17	0.19	0.0155	0.874	0.0916	-1.07	-1.08	-1.54	-2.37	-4.76	4.61	-4.74	6.51	5.65
Hapmap41511-BTA-34652	1	73239166	1	73786757	AG	0.561	0.439152		0.00887	1.26e-05	0.106	3.97e-19	1.27e-15	0.000628	0.000244	0.000237	5.37e-08	0.229	2.8e-06	0.00358	8.87e-05	0.00378	1.64e-09	6.18e-05	0.073	2e-05	0.79	0.884	0.143	0.934	6.76e-06	0.177	0.000149	0.00361	0.0762	0.0909	0.955	0.97	0.704	2.62	-4.38	-1.62	-9.05	-8.08	-3.43	3.68	-3.68	5.46	1.2
ARS-BFGL-NGS-80187	1	77606842	1	78603471	AG	0.038	0.038415	CLDN1	0.0511	0.264	0.378	0.457	0.0614	4e-05	0.645	0.00205	0.135	0.00459	0.609	1.24e-23	0.0144	0.843	0.0391	0.62	0.000285	0.0432	0.416	8.23e-06	0.0684	4.38e-09	0.00941	4.67e-05	0.000324	0.000283	0.0446	0.11	0.115	0.000273	0.00391	1.95	1.12	0.882	-0.745	-1.87	-4.12	0.461	-3.09	-1.49	2.84
BTB-01431442	1	84679123	1	86052863	AC	0.946	0.0544951	DCUN1D1	3e-11	2.4e-25	2.63e-23	3.99e-10	1.45e-12	5.59e-29	9.69e-09	3.28e-16	2.06e-46	4.25e-21	3.01e-22	0.0201	9.3e-45	0.263	2.39e-08	0.0695	0.614	9.99e-12	0.00358	0.00556	0.46	0.00275	6.02e-06	0.197	0.00369	1.29e-05	3.36e-12	1.23e-15	0.000572	8.61e-07	0.137	-6.69	-10.6	-10.1	-6.29	-7.14	-11.4	5.77	-8.25	14.8	9.56
BTA-39546-no-rs	1	84897864	1	86277310	AG	0.051	0.0513366		1.22e-12	7.84e-28	4.32e-25	1.81e-10	6.89e-12	9.68e-28	1.72e-07	2.92e-14	9.12e-46	8.26e-22	2.08e-23	0.0169	5.8e-46	0.226	1.39e-08	0.0538	0.666	6.35e-11	0.00774	0.00371	0.292	0.00278	2.87e-05	0.16	0.00629	1.16e-05	8.9e-14	7.75e-17	6.2e-05	8.54e-08	0.0946	7.16	11.1	10.5	6.42	6.91	11.1	-5.25	7.67	-14.6	-9.73
BTB-00038446	1	85959409	1	87386241	AG	0.936	0.0640244		9.49e-07	2.39e-19	6.68e-15	1.93e-10	1.79e-09	4.82e-26	8.34e-07	3.27e-15	1.03e-34	7.81e-16	5.58e-19	0.0282	6.67e-35	0.183	3.31e-09	0.0227	0.414	1.21e-12	0.0224	0.000948	0.33	0.000169	0.000256	0.296	0.00383	4.53e-05	1.5e-08	1.13e-10	0.00884	7.83e-05	0.137	-4.92	-9.11	-7.86	-6.41	-6.05	-10.7	4.95	-7.96	12.6	8.14
ARS-BFGL-NGS-58323	1	86057271	1	87485097	AG	0.063	0.0634825		8.04e-07	1.53e-19	5.58e-15	1.63e-10	1.68e-09	3.74e-26	6.56e-07	3.41e-15	5.59e-35	5.17e-16	4.14e-19	0.028	3.63e-35	0.167	3e-09	0.0206	0.396	1.77e-12	0.0219	0.000934	0.321	0.000156	0.000322	0.301	0.00398	5.25e-05	1.31e-08	1.28e-10	0.0093	7.04e-05	0.129	4.95	9.16	7.89	6.43	6.06	10.8	-4.99	7.95	-12.6	-8.19
ARS-BFGL-NGS-13673	1	87402236	1	88871762	AC	0.09	0.0904964		2.71e-13	2.23e-43	1.33e-37	6.72e-23	3.68e-29	1.77e-46	2.52e-16	1.49e-24	1.07e-75	5.33e-34	1.05e-35	0.0139	5.41e-75	0.0319	4.43e-15	0.00624	0.521	8.69e-21	3.06e-05	0.000233	0.753	3.24e-05	1.89e-10	0.0292	7.69e-05	2.32e-14	1.69e-18	9.73e-23	1.59e-06	1.9e-09	0.0554	7.37	14.2	13.1	10	11.4	14.8	-8.28	10.4	-19.4	-12.4
BTB-00038586	1	87664746	1	89221641	AG	0.213	0.212817		0.0206	6.22e-08	8.65e-07	4.39e-06	6.42e-08	1.37e-05	0.00119	3.91e-07	1.69e-28	0.000747	3.41e-13	5.02e-07	1.01e-08	0.0373	0.0229	0.392	2.35e-05	2.19e-17	0.064	0.000418	4.18e-05	0.000144	8.08e-19	8.27e-05	4.83e-13	0.0102	0.136	3.87e-09	0.184	0.0946	1.4e-05	2.32	5.44	4.94	4.61	5.43	4.36	-3.25	5.09	-11.3	-3.38
Hapmap47477-BTA-103865	1	88050696	1	89611100	AG	0.632	0.368341	USP13	0.602	0.00741	0.00262	0.00283	8.22e-07	0.0191	0.0156	1.6e-07	1.5e-07	0.491	0.00189	1.76e-08	0.0049	0.105	0.000989	0.822	0.0171	1.07e-14	0.553	2.59e-05	3.49e-06	4.88e-05	6.21e-18	7.07e-07	1.58e-15	0.526	0.585	0.00287	0.0388	0.000567	1.9e-06	-0.522	-2.68	-3.01	-2.99	-4.95	-2.35	2.42	-5.26	5.28	-0.689
ARS-BFGL-NGS-25311	1	90121176	1	91721438	AC	0.463	0.463415		2.28e-09	1.47e-17	2.93e-13	5.91e-06	0.00201	0.000151	0.0315	0.446	0.000702	3.78e-10	0.745	0.0083	7.39e-17	1.64e-13	2.89e-19	1.1e-14	3.01e-10	0.0299	0.00148	6.74e-13	9.35e-07	9.16e-11	0.026	3.27e-06	0.00904	3.91e-05	3.53e-17	4.92e-08	4.03e-21	2.79e-16	3.78e-15	-6.01	-8.63	-7.36	-4.54	-3.09	-3.8	2.15	-0.763	3.4	6.3
ARS-BFGL-NGS-3794	1	90311323	1	91916660	AG	0.853	0.147308		2.25e-06	1.07e-19	5.05e-19	4.29e-11	1.66e-17	3.85e-33	6.56e-17	3.09e-32	2.73e-34	6.87e-16	3.13e-12	0.0284	7.83e-43	0.229	3.17e-07	0.411	0.37	6.95e-19	0.377	0.399	0.0224	0.343	3.48e-16	0.861	2.05e-08	2.09e-14	1.69e-07	5.55e-13	0.0474	0.0163	0.367	-4.75	-9.2	-9.02	-6.64	-8.61	-12.3	8.45	-12.1	12.5	8.15
Hapmap54568-rs29010311	1	91001080	1	92669977	AG	0.232	0.231981		0.00226	1.4e-06	7.14e-06	0.00305	0.00125	9.45e-08	1.93e-06	0.0109	0.00929	2.16e-08	0.0436	6.27e-10	6.23e-15	1.26e-07	6.58e-08	6.7e-05	3.48e-06	0.298	0.752	1.78e-17	1.1e-09	2.46e-20	3.02e-05	1.93e-13	9.78e-08	5.72e-07	1.17e-08	0.000761	1.49e-10	4.29e-12	3.43e-14	-3.06	-4.84	-4.5	-2.97	-3.23	-5.36	4.78	-2.55	2.6	5.63
ARS-BFGL-NGS-8753	1	96169900	1	97518816	AG	0.19	0.190145	FNDC3B	0.0786	5.56e-07	3.22e-08	3.39e-06	7.07e-14	7.23e-23	5.02e-08	1.54e-23	1.88e-26	1.76e-10	7.7e-12	0.0942	2.36e-23	0.968	5.93e-06	0.279	0.89	2.92e-12	0.000763	0.0302	0.216	0.0208	2.94e-07	0.00072	0.0614	2.48e-16	6.62e-07	1.74e-12	0.00351	0.000303	0.688	1.76	5.03	5.56	4.66	7.55	9.99	-5.48	10.2	-10.8	-6.42
Hapmap50694-BTA-44240	1	96299260	1	97648248	AG	0.766	0.233959		0.312	0.000256	2.25e-05	0.000219	1.94e-10	7.06e-12	0.000113	3.75e-15	9e-17	5.36e-08	1.75e-08	0.0233	3.3e-13	0.5	6.94e-06	0.13	0.885	1.7e-09	0.0383	0.146	0.0651	0.259	4.56e-06	0.00112	0.233	2.4e-20	0.000712	3.78e-08	0.00957	0.0453	0.871	-1.01	-3.66	-4.25	-3.7	-6.41	-6.91	3.87	-7.94	8.41	5.46
Hapmap49174-BTA-43310	1	97458910	1	98944629	AG	0.574	0.425597		0.388	0.7	0.855	0.641	0.0483	0.00106	0.172	0.000988	0.687	0.353	0.84	0.000299	0.0317	0.00179	0.0416	0.00294	0.0659	0.00477	2.14e-12	0.973	0.456	0.523	0.0219	0.1	0.13	0.663	0.933	0.0257	0.927	0.472	0.288	-0.863	-0.385	0.183	0.466	1.98	3.28	-1.37	3.3	0.403	0.928
Hapmap43268-BTA-44209	1	98986363	1	100547474	AG	0.878	0.122324		0.0107	6.31e-07	9.95e-08	0.000245	2.04e-08	8.43e-07	0.0105	1.83e-09	1.18e-06	0.0884	0.0539	0.771	5.78e-11	0.169	1.77e-05	0.26	0.463	4.6e-10	0.595	0.527	0.14	0.779	3.06e-06	0.047	0.132	1.21e-14	0.0196	8.81e-06	0.0695	0.502	0.436	-2.55	-5	-5.35	-3.68	-5.64	-4.94	2.56	-6.05	4.88	1.7
Hapmap32784-BTA-124466	1	99156076	1	100716680	AG	0.066	0.0662833		1.72e-06	3.97e-17	3.34e-17	1.33e-08	3.69e-14	3.92e-29	5.7e-08	2.46e-19	1.12e-27	1.29e-11	1.72e-10	0.152	1.08e-35	0.488	9.94e-10	0.0343	0.724	3.87e-14	0.00163	0.031	0.351	0.00787	1.24e-07	0.0324	0.000797	1.84e-10	1.86e-09	1.62e-09	0.00818	9.57e-05	0.434	4.8	8.51	8.53	5.71	7.64	11.4	-5.45	9.1	-11.1	-6.82
BTA-45195-no-rs	1	100297745	1	101861686	AG	0.824	0.175667		0.00395	0.0337	0.0676	0.719	0.0526	0.000215	0.000537	0.0013	0.0351	5.7e-05	0.501	0.0242	0.000335	0.00524	0.00085	0.127	0.828	0.013	9.72e-14	0.917	0.87	0.0829	0.14	0.325	0.0506	0.473	0.161	0.374	0.0163	0.393	0.777	2.89	2.13	1.83	-0.36	-1.94	3.71	-3.47	3.22	-2.11	-4.04
Hapmap59854-rs29026147	1	101773849	1	103459113	AG	0.822	0.17829		0.0435	0.00463	0.172	0.148	0.259	0.324	0.526	0.635	0.359	0.00223	0.00667	0.0247	0.011	1.57e-15	1.67e-06	1.79e-09	1.72e-06	3.75e-08	0.0177	2.34e-11	1.04e-19	3e-09	4.8e-05	0.823	0.0321	0.0245	0.00502	0.412	2e-06	3.89e-07	2.27e-14	-2.02	-2.84	-1.37	-1.45	1.13	-0.986	-0.634	0.474	0.917	3.06
BTB-00738246	1	112769407	1	114188686	AC	0.664	0.336066		0.897	0.698	0.524	0.712	0.295	6.23e-08	0.00198	3.48e-07	1.27e-05	0.701	0.0218	0.191	0.00282	1.32e-23	2.55e-12	1.33e-22	3.31e-13	1.9e-23	0.208	3.47e-09	1.08e-14	6.57e-06	1.86e-08	0.0156	3.7e-05	0.628	0.745	0.000103	1.06e-06	0.000103	3.71e-16	0.129	0.388	0.638	0.369	1.05	5.44	-3.1	5.12	-4.38	0.384
ARS-BFGL-NGS-104897	1	112863292	1	114280346	AC	0.213	0.212689	PLCH1	0.349	0.00235	0.0151	0.00297	0.00311	0.0111	0.0304	0.687	0.00143	3.36e-09	1.57e-09	7.05e-05	8.24e-06	8.78e-30	1.59e-19	1.86e-19	4.14e-18	1.55e-05	0.18	1.17e-20	1.42e-21	3.14e-20	0.000497	0.179	0.0875	0.647	1.53e-08	0.112	7.84e-13	4.78e-15	1.02e-23	0.936	3.05	2.43	2.97	2.96	2.54	-2.17	0.402	-3.19	-5.95
ARS-BFGL-NGS-2027	1	114239740	1	115696834	AG	0.147	0.147397	DHX36	0.411	0.415	0.0989	0.909	0.0743	0.763	0.221	4.28e-05	0.00987	0.134	0.00644	2.94e-05	0.446	4.15e-08	0.0193	3.17e-05	3.93e-07	5.96e-10	0.158	5.19e-09	0.000169	1.38e-06	1.18e-17	2.04e-10	1.62e-14	0.261	1.84e-08	0.954	5.39e-10	1.05e-09	7.95e-10	0.822	0.816	1.65	0.114	1.79	-0.301	1.22	-4.1	-2.58	-1.5
Hapmap51142-BTA-109780	1	117854060	1	118496250	AG	0.141	0.140786		0.2	0.00479	0.0231	0.0169	0.04	2.38e-07	1.18e-11	0.000101	9.09e-24	9.73e-05	1.12e-36	0.601	1.21e-08	0.000266	0.00847	0.259	0.448	0.0985	0.701	0.000303	0.0441	0.000114	0.962	0.0475	0.101	0.00178	1.02e-05	0.427	0.0822	0.00482	0.0151	-1.28	-2.82	-2.27	-2.39	-2.06	-5.19	6.83	-3.9	10.2	3.91
ARS-BFGL-NGS-23874	1	120842008	1	121900728	AC	0.939	0.0607251		0.0781	0.662	0.118	0.156	0.724	0.000292	0.000191	0.234	0.0829	0.000151	0.00377	0.518	0.0166	1.66e-21	1.04e-12	3.82e-17	5.28e-20	6.2e-06	0.727	8.76e-20	3.32e-13	2.77e-22	6.09e-19	2.15e-08	2.34e-09	0.342	6.34e-12	0.389	1.3e-10	7.91e-16	1.25e-20	1.76	0.438	1.56	-1.42	-0.354	-3.63	3.74	-1.19	1.74	3.8
BTA-22052-no-rs	1	124196948	1	125572320	AG	0.099	0.098549		0.512	0.0283	0.184	0.000205	6.74e-05	2.2e-14	3.43e-10	2.83e-12	1.47e-08	2.21e-06	2.24e-08	1.08e-07	5.13e-11	0.185	0.896	0.00195	0.0405	5.01e-11	0.452	0.583	0.256	0.0179	0.0113	0.961	0.202	0.000478	5.09e-10	1.66e-17	0.0681	0.0024	0.527	-0.656	2.19	1.33	3.72	4	7.71	-6.32	7.04	-5.69	-4.75
Hapmap48368-BTA-50297	1	126846004	1	127923588	AG	0.911	0.0890787		0.0618	0.0441	0.295	0.609	0.103	4.01e-11	0.000423	2.23e-07	0.88	5.74e-05	0.119	6.27e-30	2.67e-05	0.154	0.00221	0.166	9.54e-09	0.126	0.689	2.81e-13	0.000142	1.41e-18	5.87e-06	5.44e-10	2.54e-07	7.53e-06	0.000298	0.000431	0.00675	1.92e-07	1.3e-07	-1.87	-2.01	-1.05	-0.512	1.63	6.65	-3.53	5.2	0.151	-4.03
ARS-BFGL-NGS-27011	1	127112983	1	128191371	AG	0.82	0.180169		0.00172	0.0325	0.0433	0.495	0.0442	0.00316	6.78e-06	0.0058	1.31e-29	1.66e-12	9.55e-28	0.0911	5.82e-05	0.000532	0.0155	0.117	0.65	0.65	0.0848	0.0802	0.199	0.0689	0.749	0.0442	0.0794	0.836	0.0467	0.729	0.802	0.153	0.204	3.14	2.14	2.02	-0.683	-2.01	2.96	-4.51	2.76	-11.5	-7.11
ARS-BFGL-NGS-24528	1	129101492	1	130311120	AC	0.319	0.318705		0.113	0.322	0.553	0.00175	4.38e-05	2.02e-36	1.59e-20	3.21e-39	5.51e-16	2.96e-11	6.67e-08	1.44e-07	1.68e-18	0.461	0.0303	0.283	0.726	5.65e-18	0.097	0.00198	0.235	3.36e-07	0.00046	0.0221	0.0359	1.65e-09	0.0685	1.53e-06	0.63	0.0345	0.936	-1.58	0.99	0.593	3.13	4.1	12.9	-9.41	13.5	-8.18	-6.69
BTA-91136-no-rs	1	130032478	1	131319209	AG	0.624	0.376071		0.229	0.00597	0.0189	0.0227	0.0208	3.26e-40	1.17e-15	9.18e-33	9.41e-15	6.55e-13	6.9e-16	4.41e-09	4.29e-26	0.0002	2.8e-06	0.0323	0.00146	8.56e-06	0.00833	3.27e-12	8.5e-05	1.47e-18	0.931	0.0207	0.66	0.113	7.32e-08	0.000512	0.001	3.81e-09	2.15e-06	-1.2	-2.75	-2.35	-2.28	-2.31	-13.6	8.09	-12.2	7.82	7.25
BTB-01662109	1	130217213	1	131505563	AG	0.606	0.394068		0.0272	0.000979	0.0016	0.064	0.0346	9.8e-27	2.12e-08	2.82e-17	5.9e-17	2.43e-25	1.09e-11	7.07e-13	2.71e-21	0.000162	5.22e-05	0.0206	0.000124	0.00387	0.00158	2.7e-10	0.000331	2.24e-16	0.144	5.31e-05	0.131	0.000104	3.22e-07	0.0111	0.0312	4.65e-08	6.21e-06	-2.21	-3.3	-3.16	-1.85	-2.11	-10.9	5.63	-8.55	8.46	10.6
Hapmap38448-BTA-92131	1	130263640	1	131552033	AC	0.607	0.392835		0.0184	0.000729	0.00112	0.0721	0.0427	9.9e-27	2.36e-08	4.07e-17	4.57e-17	2.15e-25	1.14e-11	9.43e-13	1.28e-21	0.00022	0.000109	0.0303	0.000195	0.00453	0.00207	1.57e-10	0.000213	1.11e-16	0.129	3.32e-05	0.109	6.62e-05	4.6e-07	0.0121	0.0346	7.2e-08	5.81e-06	-2.36	-3.38	-3.26	-1.8	-2.03	-10.9	5.61	-8.5	8.49	10.6
Hapmap35746-SCAFFOLD181011_3284	1	130316816	1	131657378	AG	0.607	0.392745		0.0216	0.000846	0.00129	0.0665	0.0379	1.27e-25	5.68e-08	1.96e-16	1.02e-16	7.8e-25	3.64e-11	1.88e-12	1.23e-20	0.000516	0.000179	0.044	0.000441	0.00248	0.00127	2.62e-09	0.00123	4.46e-15	0.3	0.000297	0.324	0.000257	1.63e-06	0.0123	0.0608	2.78e-07	4.01e-05	-2.3	-3.34	-3.22	-1.84	-2.08	-10.6	5.45	-8.31	8.39	10.5
ARS-BFGL-NGS-35567	1	130414598	1	131745800	AC	0.375	0.374697		0.021	0.000606	0.000349	0.0585	0.00615	1.14e-24	7.53e-12	2.02e-15	1.27e-14	1.88e-24	2.72e-09	1.97e-12	4.98e-22	1.62e-07	2.01e-07	0.000407	7.79e-07	0.0428	0.000375	1.96e-13	7.77e-06	2.41e-20	0.0299	8.17e-06	0.0376	0.000178	5.44e-09	0.00988	0.00367	1.59e-09	2.07e-08	2.31	3.44	3.58	1.89	2.74	10.4	-6.9	8.02	-7.78	-10.4
BTB-00058727	1	131642361	1	132559270	AC	0.667	0.332627	CEP70	0.0177	3.86e-06	6.61e-06	0.000513	1.5e-05	9.65e-19	2.26e-11	1.65e-14	7.18e-39	8.4e-22	1.34e-30	3.81e-05	5.96e-23	5.5e-11	4.13e-08	0.000242	0.0158	0.0317	0.31	2.32e-11	6.58e-07	1.32e-14	0.966	0.00927	0.754	0.103	2.28e-13	9.16e-09	4.12e-06	4.14e-13	1.12e-07	-2.37	-4.63	-4.52	-3.48	-4.34	-8.95	6.73	-7.75	13.4	9.73
ARS-BFGL-NGS-2595	1	135444745	1	136695555	AG	0.386	0.385827	EPHB1	0.335	0.114	0.194	0.000827	3.54e-06	2.96e-32	6.59e-25	8.09e-31	1.7e-21	1.74e-13	2.08e-24	6.8e-15	2.33e-21	0.344	0.00249	0.799	0.0054	1.88e-10	0.000818	1.99e-08	0.121	5.38e-12	0.632	0.0715	0.775	0.128	0.00374	5.64e-05	0.938	0.0103	0.00916	0.964	-1.58	-1.3	-3.35	-4.65	-12.1	10.5	-11.8	9.66	7.43
ARS-BFGL-NGS-106296	1	135470382	1	136721161	AG	0.655	0.345339	EPHB1	0.471	0.0599	8.19e-05	0.0797	8.9e-11	5.19e-30	4.4e-21	2.45e-30	1.19e-29	2.6e-16	1.5e-23	8.08e-10	2.24e-24	0.2	0.686	0.000222	0.121	2.13e-19	0.674	0.00218	0.347	6.12e-08	0.0126	0.212	0.512	0.00492	1e-06	1.17e-12	0.697	0.0304	0.704	-0.721	-1.88	-3.95	-1.75	-6.53	-11.6	9.55	-11.7	11.5	8.28
ARS-BFGL-NGS-105305	1	135491887	1	136742669	AC	0.449	0.449214	EPHB1	0.335	0.3	0.17	0.00865	1.87e-06	1.27e-27	1.05e-23	1.59e-27	2.12e-23	8.71e-14	6.23e-22	2.08e-12	2.29e-18	0.54	0.0841	0.114	0.243	9.67e-13	0.0474	2.95e-05	0.88	1.15e-08	0.215	0.0836	0.502	0.0105	0.00226	2.04e-06	0.452	0.127	0.328	0.964	-1.04	-1.37	-2.63	-4.78	-11.1	10.2	-11.1	10.1	7.52
ARS-BFGL-NGS-101030	1	135530772	1	136781569	AG	0.348	0.348338		0.701	0.127	0.000727	0.0962	1.59e-09	1.51e-33	2.77e-22	1.63e-34	1.09e-28	9.74e-17	3.63e-24	2e-11	3.57e-25	0.267	0.602	0.00037	0.125	1.1e-19	0.456	0.000931	0.52	1.19e-08	0.0201	0.189	0.576	0.00216	1.89e-07	2.77e-14	0.591	0.00969	0.903	0.384	1.53	3.39	1.66	6.07	12.3	-9.85	12.5	-11.3	-8.4
BFGL-NGS-113451	1	135812920	1	137063132	AG	0.641	0.359262		0.553	0.526	0.0143	0.116	1.3e-09	4.78e-31	1.89e-20	1.55e-35	6.64e-24	1.15e-14	7.45e-20	2.26e-11	9.44e-21	0.222	0.593	0.000368	0.173	1.74e-20	0.399	0.00621	0.257	1.08e-07	0.00929	0.44	0.316	0.00193	5.29e-07	2.75e-13	0.972	0.0302	0.586	0.594	-0.634	-2.45	-1.57	-6.1	-11.8	9.39	-12.7	10.2	7.79
ARS-BFGL-NGS-73455	1	140524195	1	141310420	AG	0.721	0.278619		0.381	0.029	0.115	0.000103	1.58e-06	7.51e-38	4.54e-23	7.32e-36	2.13e-22	1e-14	2.92e-18	1.03e-18	4.06e-24	0.0162	0.91	2.04e-05	0.00241	4.27e-27	3.62e-05	0.262	0.0762	2.09e-05	0.000361	0.952	0.00292	5.15e-07	1.8e-09	4.88e-12	0.0995	0.0107	0.0676	0.877	-2.19	-1.58	-3.89	-4.82	-13.2	10	-12.8	9.88	7.81
BTB-00067270	1	141351312	1	142238760	AG	0.224	0.224002	IGSF5	0.245	2.88e-06	0.000324	8.05e-07	8.26e-07	8.06e-40	1.02e-24	4.85e-39	1.89e-37	1.39e-21	3.67e-25	1.01e-20	5.85e-34	0.00254	0.828	1.37e-05	0.002	6.49e-27	0.0176	0.0833	0.172	0.000104	2.32e-06	0.547	0.0025	7.91e-06	6.81e-08	1.1e-12	0.109	0.0475	0.097	1.16	4.7	3.6	4.95	4.95	13.6	-10.4	13.4	-13.1	-9.68
ARS-BFGL-NGS-91441	1	141691093	1	142620598	AG	0.266	0.266022	DSCAM	0.541	0.00308	0.0057	0.00122	1.37e-05	2e-34	1.04e-19	5.61e-34	3.3e-23	1.85e-14	2.95e-16	2.01e-15	5.85e-24	1.59e-05	0.367	2.94e-07	6.08e-05	3.08e-25	0.0131	0.977	0.00129	0.0101	2.52e-06	0.368	0.0114	6.45e-06	0.000275	5.94e-08	0.0536	0.242	0.00447	0.612	2.96	2.77	3.24	4.36	12.5	-9.2	12.4	-10.1	-7.73
ARS-BFGL-NGS-65139	1	147421398	1	148570009	AG	0.284	0.284462	COL6A1	0.36	1.39e-05	0.0686	3.81e-12	1e-07	1.61e-28	2.69e-17	1.8e-26	1.18e-20	4.64e-10	8.48e-18	1.49e-11	3.26e-23	0.445	0.0282	0.0666	0.0621	1.29e-19	0.368	0.0111	0.37	2.07e-06	0.00125	0.545	0.00373	1.01e-05	1.16e-10	1.38e-15	0.733	0.00075	0.81	-0.916	4.36	1.82	7	5.35	11.3	-8.55	10.8	-9.44	-6.27
ARS-BFGL-NGS-103565	1	147467962	1	148677099	AG	0.195	0.194863		0.841	5.42e-07	0.00253	6.33e-11	7.93e-09	3.29e-34	7.99e-22	5.21e-27	7.48e-27	3.3e-18	3.03e-20	1.2e-16	1.49e-30	0.337	0.257	0.00304	0.0178	9.99e-21	0.19	0.0253	0.118	2.66e-07	0.00186	0.266	0.0178	4.37e-05	1.3e-11	1.37e-14	0.756	0.00102	0.608	0.2	5.03	3.02	6.59	5.8	12.5	-9.76	11	-10.9	-8.82
ARS-BFGL-NGS-102593	1	148893434	1	150188944	AG	0.295	0.295166	RUNX1	0.998	0.0207	0.0597	0.00195	0.000128	1.71e-26	1.91e-16	1.46e-22	1.62e-19	8.23e-13	1.53e-17	3.86e-13	2.66e-19	0.739	0.00407	0.14	0.848	2.51e-18	0.31	0.00148	0.939	3.09e-09	0.0186	0.0118	0.23	4.46e-08	3.98e-12	7.88e-17	0.121	4.19e-06	0.456	0.0031	2.31	1.88	3.1	3.84	10.8	-8.31	9.92	-9.15	-7.21
Hapmap42257-BTA-57319	1	150522239	1	152097868	AG	0.915	0.0846433		0.952	0.0365	0.383	0.00678	0.136	4.06e-05	0.000134	1.79e-05	0.000416	0.00881	7.78e-06	1.29e-26	0.00496	0.0213	0.0562	0.0304	0.151	0.77	0.0438	9.81e-05	0.000144	6.39e-05	4.65e-05	7.59e-08	3.72e-06	0.483	0.619	0.421	0.0183	0.841	0.0182	0.0599	2.09	0.872	2.71	1.49	-4.12	3.83	-4.3	-3.54	2.62
ARS-BFGL-NGS-5854	1	150924038	1	152596011	AG	0.201	0.201028		0.000113	0.357	0.0223	0.00166	0.00519	0.168	2.79e-09	0.000567	0.0186	0.015	0.866	0.00158	0.426	0.0219	0.0481	0.895	0.512	2.08e-05	0.572	0.983	0.000138	0.833	0.961	0.00144	0.255	3.55e-17	0.391	0.706	0.000665	0.00591	0.0539	3.87	0.921	2.29	-3.15	-2.8	-1.38	5.98	-3.45	2.36	2.43
BTB-00070977	1	152225015	1	153905885	AG	0.626	0.373563		0.000194	0.568	0.888	2.99e-07	8.37e-12	1.04e-26	3.97e-09	2.94e-30	1.58e-17	1.76e-05	3.8e-15	1.51e-06	3.53e-12	0.496	0.000621	0.858	0.702	1.29e-18	0.485	0.142	0.109	0.00133	1.56e-05	0.135	1.14e-06	0.000744	0.00284	3.3e-07	0.26	0.104	0.242	3.74	-0.571	0.14	-5.15	-6.88	-10.9	5.92	-11.7	8.62	4.31
Hapmap53066-rs29026782	1	152345820	1	154053555	AG	0.665	0.334946		0.29	0.00408	0.12	3.42e-07	4.13e-07	6.79e-06	1.18e-05	0.00354	0.0106	0.439	0.776	1.72e-08	0.0189	3.66e-08	0.0641	0.0102	2.7e-05	0.000988	0.00669	3.68e-14	9.71e-18	4.81e-19	5.82e-11	0.00298	2.92e-05	0.000208	0.00636	0.251	0.000727	8.43e-10	4.06e-14	-1.06	2.88	1.56	5.12	5.08	-4.51	4.4	-2.92	-2.56	0.774
ARS-BFGL-NGS-16035	1	154404560	1	156161611	AG	0.298	0.298148	BTD	0.814	0.0122	0.293	0.0016	0.12	0.115	0.00024	0.642	0.21	0.0379	0.262	1.38e-05	0.293	0.0299	0.648	0.38	3.06e-05	0.0014	0.524	2.51e-08	0.000161	1.36e-09	3.48e-15	1.13e-10	2.09e-13	0.11	0.00537	0.0717	0.00545	8.18e-05	1.27e-07	-0.235	-2.51	-1.05	-3.16	-1.56	1.58	-3.68	0.466	1.25	-2.08
BTB-01633159	1	157496407	1	159309202	AG	0.968	0.0320435	LOC786730	1.15e-06	5.04e-26	9.56e-25	2.08e-17	9.16e-28	1.15e-24	4.3e-14	1.3e-16	3.12e-43	6.92e-20	1.72e-20	0.105	8.82e-45	0.000455	8.99e-15	0.00214	0.106	3.72e-13	9.01e-06	6.89e-05	0.268	1.16e-05	2.12e-07	0.0574	0.00142	8.18e-13	2.39e-15	3.53e-14	8.46e-06	2.67e-06	0.0144	-4.88	-10.7	-10.4	-8.58	-11.1	-10.4	7.62	-8.36	14.2	9.25
ARS-BFGL-NGS-31104	2	215742	2	217605	AG	0.902	0.097673	LOC784915	0.00546	3.94e-07	5.92e-05	0.000392	0.00921	5.76e-16	1.41e-25	1.37e-18	0.24	1.56e-05	0.215	5.4e-18	0.000122	3.8e-05	0.00877	0.00356	5.06e-14	0.0286	0.0579	3.8e-19	5.42e-14	4.31e-22	8.96e-11	3.76e-05	2.66e-05	0.373	0.637	0.017	0.172	0.0391	1.77e-12	2.78	5.09	4.03	3.55	2.61	-8.18	10.6	-8.91	-1.18	4.33
BTB-00078691	2	7492224	2	7914704	AG	0.291	0.291178		0.673	0.00398	0.0558	0.000759	0.00387	0.0625	0.000959	0.979	0.014	0.117	0.16	0.0292	0.647	0.00581	0.803	0.0984	7.57e-07	0.000536	0.00212	5.79e-09	6.91e-07	5.87e-10	8.73e-16	3.94e-08	3.99e-13	0.877	0.248	0.0319	0.0192	0.00112	1.95e-07	-0.422	-2.88	-1.91	-3.37	-2.89	1.86	-3.31	-0.0264	2.46	-1.57
ARS-BFGL-NGS-104601	2	17857541	2	18415237	AG	0.433	0.433049	CCDC141	0.157	0.000356	0.0478	1.87e-10	3.25e-11	0.0324	0.0782	0.00156	6.58e-13	0.417	2.22e-06	2.69e-05	0.015	0.00338	0.768	0.0648	6.51e-06	4.68e-09	0.00283	1.81e-07	7.62e-11	1.35e-09	2.65e-17	9.02e-07	5.89e-13	0.336	0.123	8.69e-08	0.0823	0.0117	1.96e-08	-1.42	3.58	1.98	6.41	6.68	2.14	-1.76	3.17	-7.25	-0.811
BTB-01782721	2	21389327	2	22130369	AT	0.734	0.266061		0.00153	1.19e-09	3.56e-07	5.99e-06	1.72e-05	0.303	0.633	0.00584	0.0833	0.000112	0.123	0.947	2.75e-07	3.72e-10	2.89e-06	3.48e-07	1.2e-07	0.000163	0.748	3.27e-12	1.66e-13	1.59e-11	1.14e-09	9.55e-10	6.3e-10	0.647	2.91e-15	3.6e-07	8.23e-20	9.45e-18	3.87e-15	-3.17	-6.12	-5.11	-4.54	-4.31	-1.03	0.478	2.76	1.73	3.87
ARS-BFGL-NGS-3079	2	24773731	2	25572323	AG	0.218	0.218127	SLC25A12	0.632	3.21e-11	5.93e-05	4.69e-17	1.3e-12	2.14e-29	2.65e-13	7.73e-18	1.42e-24	3.62e-11	9.61e-22	3.79e-06	5.45e-30	0.0144	6.42e-10	0.102	0.0719	7.14e-16	0.00488	1.38e-09	0.00851	2.06e-12	0.00471	0.0584	0.036	1.56e-09	2.94e-18	1.72e-17	3.93e-06	8.04e-11	0.000543	0.48	6.68	4.03	8.49	7.15	11.5	-7.37	8.7	-10.4	-6.66
BTB-00083874	2	24801186	2	25599757	AC	0.467	0.467372		0.00906	0.488	0.203	0.000101	0.0213	1.56e-16	4.76e-26	2.35e-18	1.37e-10	0.0019	4.18e-10	0.000634	3e-09	0.412	0.0269	0.187	0.106	1.15e-15	0.125	0.389	0.16	0.00105	0.000674	0.0533	5.41e-06	0.0822	1.13e-05	9.68e-10	0.358	0.0273	0.391	-2.61	0.694	-1.27	3.9	2.31	8.34	-10.7	8.84	-6.46	-3.11
BTB-00091195	2	27412491	2	28290229	AG	0.848	0.152161	LASS6	0.00725	5.66e-10	0.000215	1.97e-07	0.024	6.03e-07	0.000314	0.238	4.87e-05	6.34e-08	8.43e-08	4.48e-07	7.78e-13	6.44e-14	3.64e-26	1.66e-18	1.39e-12	0.52	2.27e-06	1.63e-15	7.86e-12	3.38e-10	3.21e-05	2.74e-07	0.000586	0.00046	4.33e-17	9.11e-08	4.84e-15	2.87e-19	1.39e-16	-2.69	-6.24	-3.71	-5.22	-2.26	-5.01	3.61	-1.18	4.07	5.43
ARS-BFGL-NGS-77438	2	27814925	2	28778269	AG	0.253	0.252721		0.265	2.23e-05	0.000331	1.12e-05	7.5e-07	4.63e-35	5.82e-42	1.07e-29	1.25e-27	1.32e-13	1.12e-18	3e-07	1.63e-31	0.0771	9.74e-05	0.965	0.92	2.68e-14	0.00111	0.000167	0.26	1.02e-09	0.0317	0.00816	0.0894	4.6e-08	5.79e-09	2.23e-11	0.58	0.00426	0.0699	1.12	4.25	3.6	4.41	4.97	12.6	-14	11.5	-11.1	-7.47
ARS-BFGL-NGS-77240	2	28035273	2	28976013	AC	0.537	0.463056		0.757	0.281	0.419	0.286	0.344	6e-26	1.28e-22	9.85e-29	2.78e-15	1.19e-07	3.53e-12	2.95e-07	1.85e-14	0.0174	0.184	6.09e-05	0.000282	1.25e-13	0.109	0.526	0.00532	0.00546	5.61e-06	0.123	3.52e-06	0.00049	0.351	0.902	6.73e-08	0.0369	0.0132	-0.31	-1.08	-0.809	-1.07	-0.946	-10.7	9.94	-11.3	7.98	5.32
BTA-47052-no-rs	2	28195054	2	29103511	AG	0.603	0.397157		0.44	0.369	0.216	0.0376	0.000144	1.53e-17	1.26e-24	1.04e-21	4.37e-13	1.04e-07	3.79e-08	0.000334	5.57e-12	0.439	0.0243	0.13	0.0481	1.13e-15	0.000518	0.539	0.00238	0.00645	5.81e-06	0.153	0.00329	5.45e-09	0.000898	1.56e-07	0.104	0.843	0.165	0.772	-0.898	-1.24	-2.08	-3.81	-8.62	10.4	-9.71	7.3	5.34
Hapmap41697-BTA-96617	2	28722493	2	29661844	AG	0.345	0.344828		0.538	0.0214	0.0149	0.017	0.000357	7.29e-21	1.61e-27	9.25e-21	4.16e-16	8.63e-08	3.3e-10	0.000257	2.18e-16	0.713	0.00126	0.629	0.119	2.35e-14	0.000926	0.129	0.133	0.000711	1.53e-06	0.212	0.000671	1.87e-06	0.000571	3.46e-10	0.0804	0.645	0.596	0.617	2.3	2.44	2.39	3.58	9.5	-11.1	9.47	-8.22	-5.38
BTA-09540-no-rs	2	29187973	2	30171900	AG	0.13	0.12954		0.428	0.764	0.462	0.164	0.00249	9.83e-25	7.84e-27	3.25e-25	2.02e-10	1.95e-06	1.57e-07	5.06e-13	9.44e-17	0.606	0.00255	0.754	0.617	1.48e-10	0.0784	6.86e-07	0.00568	9.13e-12	0.559	2.31e-05	0.425	1.01e-06	2.01e-06	2.61e-11	0.808	0.00109	0.0113	-0.793	0.3	0.736	1.39	3.03	10.4	-10.9	10.5	-6.4	-4.78
BTB-01045439	2	29839570	2	30784774	AC	0.382	0.382096		0.276	2.74e-05	0.00876	9.85e-06	0.00125	0.595	0.769	8.94e-05	0.811	0.0144	0.342	0.0543	0.00236	1.7e-09	5.47e-12	2.94e-11	2.36e-13	0.000103	0.019	3.44e-15	8.18e-24	8.72e-09	1.87e-10	8.99e-10	4.5e-09	0.474	8.17e-17	1.29e-09	3.63e-20	1.05e-21	1.83e-18	1.09	4.21	2.62	4.43	3.23	-0.531	-0.294	-3.93	0.239	-2.45
ARS-BFGL-NGS-94388	2	29863589	2	30809231	AC	0.608	0.392424	LOC100141080	0.487	0.000128	0.0228	1.11e-05	0.000944	0.551	0.676	0.000154	0.634	0.0236	0.256	0.022	0.00518	2.21e-08	2.53e-11	1.61e-10	1.05e-12	0.000366	0.0157	3.52e-14	1.73e-21	3.49e-08	1.7e-10	7.75e-10	4.71e-09	0.313	1.11e-15	1.3e-08	2.8e-19	4.39e-21	4.03e-17	-0.695	-3.84	-2.28	-4.41	-3.31	0.597	0.418	3.79	-0.476	2.27
BFGL-NGS-118404	2	29893086	2	30838733	AG	0.636	0.364325		0.238	1.42e-05	0.00691	6.03e-06	0.00128	0.601	0.181	0.00808	0.739	0.00507	0.418	0.00157	0.000127	2.33e-10	5.83e-15	1.09e-13	1.18e-14	0.000283	0.144	3.26e-16	7.55e-23	3.64e-09	6.54e-11	1.97e-10	3.35e-09	0.37	1.04e-15	1.54e-07	9.43e-16	6.03e-20	4.3e-19	-1.18	-4.35	-2.7	-4.54	-3.23	-0.523	1.34	2.65	0.334	2.81
ARS-BFGL-NGS-38622	2	29919184	2	30863717	AG	0.341	0.341102		0.0854	8.68e-07	0.000359	2.52e-06	9.32e-05	0.436	0.275	0.0169	0.177	0.000651	0.67	0.0046	9.07e-06	9.31e-09	3.38e-13	5.04e-12	7.28e-13	0.00105	0.0764	1.69e-14	3.06e-20	1.07e-08	2.13e-10	8.76e-11	2.04e-09	0.167	3.18e-14	2.25e-08	4.8e-15	3.79e-18	1.2e-16	1.72	4.94	3.58	4.72	3.92	0.778	-1.09	-2.39	-1.35	-3.42
BTA-47136-no-rs	2	31533028	2	32478660	AC	0.784	0.216109	COBLL1	0.000568	2e-05	0.00269	0.0703	0.692	0.00131	0.000774	1.63e-14	0.023	0.015	0.00888	0.313	0.351	8.7e-11	7.8e-07	2.58e-12	1.83e-15	2.24e-17	0.143	4.22e-12	1.2e-19	4.28e-05	1.28e-22	1.1e-09	2.41e-15	0.961	5.58e-08	0.316	2.27e-20	1.57e-16	5.1e-19	-3.45	-4.28	-3.01	-1.81	0.397	3.22	-3.37	7.75	-2.28	2.44
Hapmap44597-BTA-47277	2	32084326	2	33028755	AG	0.29	0.290254		0.467	0.164	0.782	0.296	0.448	0.0267	0.00826	7.11e-08	0.00488	0.577	0.000899	0.641	0.775	1.64e-05	0.00327	5.29e-06	7.93e-09	7.28e-09	0.582	1.47e-08	5.03e-11	6.28e-05	2.02e-19	3.92e-08	1.61e-12	0.754	4.57e-07	0.474	3.9e-14	3.34e-13	1.74e-11	0.728	1.39	0.276	1.05	-0.758	-2.22	2.64	-5.41	2.82	-0.558
BFGL-NGS-113793	2	32770767	2	33743658	AG	0.626	0.374319	FIGN	0.0177	0.609	0.699	0.0458	2.2e-07	0.000139	1.03e-05	9.22e-12	6.77e-08	0.546	3.96e-05	0.683	0.0313	5.36e-07	0.915	0.000121	1.63e-08	1.68e-25	0.829	3.03e-06	3.13e-10	9.12e-05	2.77e-25	7.86e-06	9.03e-15	0.0087	0.503	6.72e-09	2.1e-06	7.46e-06	4.65e-12	2.37	0.512	-0.387	-2	-5.2	-3.82	4.42	-6.87	5.42	-0.603
Hapmap41879-BTA-47145	2	32880955	2	33853646	AG	0.359	0.358959		0.0515	0.853	0.376	0.0147	8.04e-08	3.76e-05	3.6e-06	1.03e-11	3.22e-08	0.743	5.7e-06	0.896	0.00534	4.47e-06	0.678	0.000415	7.6e-08	6.97e-24	0.619	6.94e-05	4.74e-09	0.000798	3.48e-24	4.31e-05	2.47e-14	0.0132	0.572	3.4e-09	4.57e-06	1.8e-05	2.85e-10	-1.95	0.186	0.886	2.44	5.39	4.13	-4.65	6.85	-5.56	0.327
BTB-00094591	2	32971826	2	33966780	AG	0.243	0.242736		0.000656	7.43e-06	0.0029	0.0293	0.654	3.88e-17	5.46e-19	5.53e-06	0.00375	5.42e-07	0.000598	1.02e-22	6.41e-20	4.7e-07	5.22e-18	5.48e-10	0.000125	0.355	0.00232	3.33e-18	2.91e-13	2.24e-14	0.00393	3.25e-12	0.000171	2.71e-05	1.3e-11	3.2e-10	1.97e-05	5.98e-14	1.61e-15	3.41	4.5	2.98	2.18	-0.449	8.51	-9.01	4.56	-2.9	-5.03
ARS-BFGL-NGS-7878	2	33678860	2	34720066	AC	0.453	0.453379		0.00183	0.00552	0.0178	0.788	0.239	1.24e-05	6.82e-08	0.425	0.0138	2.17e-07	0.629	0.00386	1.27e-08	1.46e-15	2.97e-11	2.05e-14	1.03e-12	1.72e-07	0.716	6.83e-22	7.7e-18	2.84e-18	2.06e-15	2.77e-16	1.73e-12	0.0593	3.63e-10	0.0262	1.58e-11	2.33e-17	1.96e-23	3.12	2.78	2.37	0.269	-1.18	4.38	-5.42	0.798	-2.47	-5.21
ARS-BFGL-NGS-100791	2	35004695	2	36035875	AG	0.693	0.306728		4.23e-05	5.33e-05	0.000168	0.448	0.904	0.0261	0.162	2.07e-09	0.599	0.000361	0.0619	0.00773	0.0703	2.92e-26	9.1e-11	2.76e-21	1.33e-19	1.82e-28	0.658	2.14e-20	2.17e-31	1.31e-10	3.35e-20	2.21e-08	5.9e-15	0.221	9.18e-06	0.819	2.87e-19	6.66e-14	2.79e-29	-4.11	-4.05	-3.77	-0.759	0.12	2.23	-1.4	6.03	-0.526	3.57
BTA-95758-no-rs	2	35043749	2	36074929	AG	0.309	0.308601		0.00655	0.00712	0.0073	0.598	0.733	0.0149	0.0284	7.39e-09	0.83	3.15e-05	0.0884	0.00954	0.43	1.23e-21	3.13e-08	6e-18	9.63e-17	1.55e-24	0.737	4.52e-17	4.49e-26	1.6e-09	2.12e-18	1e-07	6.17e-15	0.948	0.000657	0.534	4.91e-16	6.56e-11	6.92e-24	2.72	2.69	2.69	0.528	0.341	-2.44	2.19	-5.81	0.214	-4.17
Hapmap49623-BTA-46979	2	35319678	2	36350583	AG	0.665	0.334948	TANK	2.34e-08	3.5e-13	4.78e-11	0.000709	0.011	0.00793	0.521	0.184	2.1e-09	5.4e-11	0.00332	0.00657	6.27e-11	1.57e-17	5.94e-13	3.84e-16	1.75e-09	2.95e-08	0.00556	8e-16	7.34e-19	6.9e-09	0.000197	2.36e-06	2.18e-05	0.148	6.81e-07	9.39e-06	6.09e-15	4.87e-11	7.61e-18	-5.61	-7.33	-6.62	-3.39	-2.55	-2.66	0.642	1.33	6.02	6.6
ARS-BFGL-NGS-8633	2	35898373	2	37040274	AC	0.461	0.461351		0.576	0.907	0.855	0.66	0.586	0.158	0.646	0.000905	0.000102	0.18	5.07e-09	0.982	0.902	7.2e-16	2.5e-07	3.37e-15	2.19e-13	6.37e-19	0.000382	5.46e-15	2.59e-22	1.69e-10	7e-18	8.15e-08	5.91e-12	0.882	0.015	0.571	2.48e-09	2.04e-09	6.57e-20	0.56	0.117	0.183	-0.44	-0.544	-1.41	-0.46	-3.32	3.9	-1.34
Hapmap50820-BTA-91209	2	35993314	2	37135211	AG	0.442	0.442483	RBMS1	0.52	0.798	0.827	0.72	0.498	0.158	0.536	0.00379	0.00115	0.255	3.42e-06	0.405	0.871	4.08e-16	1.92e-07	3.77e-14	3.19e-14	1.31e-15	0.00271	3.18e-14	1.04e-20	1.09e-09	3.01e-16	3.33e-08	3.13e-12	0.692	0.0227	0.999	5.51e-08	1.22e-07	9.71e-18	0.643	0.256	0.218	-0.358	-0.678	-1.41	-0.619	-2.9	3.26	-1.14
Hapmap55306-rs29018633	2	36969965	2	38241365	AG	0.204	0.203872	BAZ2B	0.0349	0.066	0.000359	0.979	0.00234	1.34e-06	6.86e-08	0.000641	4.24e-06	5.48e-06	0.0573	0.0149	4.75e-09	4.7e-06	2.67e-07	5.15e-06	0.000354	0.128	0.00368	6.98e-13	1.8e-07	4.37e-09	0.000141	5.63e-13	2.2e-07	3.93e-05	0.00256	0.0132	0.000458	0.000299	2.66e-10	-2.11	-1.84	-3.58	-0.0261	-3.05	-4.85	5.42	-3.42	4.61	4.56
BTB-01247268	2	43021497	2	44996946	AG	0.332	0.332424		7.76e-15	4.81e-17	2.19e-21	0.0164	4.63e-05	0.539	0.539	0.0115	1.59e-08	2.23e-15	0.207	0.756	9.04e-12	1.39e-13	8.62e-09	2.29e-11	1.12e-09	9.14e-10	6.97e-05	4.02e-08	3.16e-11	0.000126	3.82e-08	1.12e-07	5.67e-07	0.898	1.44e-09	0.000569	7.61e-12	1.59e-10	3.28e-13	7.84	8.48	9.63	2.4	4.08	0.614	0.614	-2.53	-5.68	-8.01
BTB-01247241	2	43042276	2	45017735	AT	0.675	0.325243		1.17e-13	1.5e-15	8.67e-20	0.0244	7.46e-05	0.501	0.723	0.0208	4.17e-08	9.35e-16	0.255	0.986	2.01e-11	1e-14	1.17e-09	2.76e-12	1.96e-11	4.54e-10	1.26e-05	3.43e-09	6.23e-13	2.3e-05	3.8e-09	1.18e-08	6.56e-08	0.904	9.73e-10	0.000892	1.03e-12	2.03e-11	8.83e-15	-7.48	-8.06	-9.22	-2.25	-3.97	-0.673	-0.354	2.31	5.51	8.12
BTA-120552-no-rs	2	52632330	2	54772880	AT	0.839	0.16052	GTDC1	0.0355	0.000169	0.00144	0.00914	0.0242	1.16e-18	3.35e-25	1.87e-14	1.07e-16	2e-07	4.61e-15	2.44e-06	1.13e-17	0.357	0.0564	0.324	0.523	2.13e-07	0.00136	0.0136	0.753	0.000739	0.0904	0.359	0.00623	0.0112	0.00232	0.176	0.00795	0.745	0.573	-2.1	-3.77	-3.19	-2.61	-2.26	-8.92	10.5	-7.73	8.39	5.22
BTB-01266707	2	52899889	2	55040366	AG	0.726	0.274213		0.263	0.921	0.179	0.294	0.581	1.55e-12	3.71e-27	3.12e-09	0.0201	0.0145	0.702	2.17e-09	1.27e-06	0.369	0.111	0.863	0.458	0.000511	0.0855	0.0189	0.422	5.54e-07	0.868	0.587	0.178	0.000307	0.0379	0.911	0.00404	0.455	0.148	1.12	0.0998	1.34	-1.05	0.552	-7.13	11	-5.96	2.33	2.45
BTB-01625704	2	52986917	2	55127278	AG	0.308	0.308		0.502	0.821	0.431	0.321	0.741	2.63e-14	2.39e-26	3.08e-11	0.00802	0.000675	0.742	6.74e-08	1.11e-07	0.282	0.113	0.961	0.719	0.00029	0.731	0.032	0.74	1.95e-07	0.486	0.45	0.0244	0.000238	0.357	0.775	0.00229	0.987	0.246	-0.672	0.226	-0.788	0.992	-0.33	7.69	-10.8	6.69	-2.65	-3.41
Hapmap29674-BTA-160310	2	54968718	2	57105486	AT	0.756	0.24437	LRP1B	0.271	0.076	0.314	0.285	0.827	1.57e-17	6.92e-37	9.44e-12	0.00527	0.000127	0.0096	2.47e-14	8.61e-14	0.0105	0.00691	0.511	0.0219	0.00504	0.00854	7.62e-06	0.000703	2.27e-09	0.435	0.109	0.459	0.00687	0.000813	0.336	0.0193	0.0918	0.0012	-1.1	-1.78	-1.01	-1.07	0.218	-8.62	13	-6.86	2.79	3.84
BTB-01753605	2	55729126	2	57916272	AG	0.546	0.453771	LRP1B	0.0489	0.965	0.0826	0.0174	0.625	0.00961	0.211	0.0208	0.084	0.134	0.0123	0.00641	0.275	2.72e-08	0.0136	6.2e-08	6.51e-05	8.61e-15	9.07e-05	5.34e-07	1.92e-09	1.46e-05	2.66e-16	1.41e-08	5.24e-13	0.435	0.372	0.295	3.6e-05	1.53e-05	3.33e-10	-1.97	0.0434	-1.74	2.38	0.49	-2.59	1.25	-2.31	1.73	-1.5
Hapmap33880-BES9_Contig535_933	2	55796401	2	57983536	AG	0.529	0.471491	LRP1B	0.0918	0.92	0.118	0.0358	0.783	0.0536	0.552	0.136	0.228	0.155	0.0427	0.00667	0.591	9.33e-07	0.00637	1.38e-07	7.13e-05	3.71e-12	8.49e-05	1.07e-06	4.05e-08	6.69e-05	4.11e-16	1.58e-09	2.34e-13	0.331	0.19	0.483	4.43e-05	9.46e-06	1.19e-09	-1.69	0.1	-1.56	2.1	0.276	-1.93	0.595	-1.49	1.21	-1.42
ARS-BFGL-NGS-105321	2	56040478	2	58227704	AT	0.768	0.231796	LRP1B	0.829	0.564	0.744	0.287	0.808	2.1e-19	9.03e-34	7.13e-22	0.00103	0.000736	0.258	2.26e-14	1.64e-11	0.698	0.139	0.371	0.985	7.91e-06	0.279	0.0144	0.922	8.51e-06	0.559	0.0721	0.154	4.74e-05	0.335	0.688	0.000392	0.936	0.392	-0.216	0.577	-0.327	1.07	-0.243	-9.12	12.4	-9.75	3.29	3.38
Hapmap55911-rs29026510	2	84751796	2	88322263	AT	0.271	0.270668	SLC39A10	0.099	0.00223	0.00507	0.0252	0.0127	4.29e-10	1.47e-08	5.18e-06	1.84e-17	5.25e-13	3.44e-09	1.23e-06	6.84e-13	5.17e-09	8.26e-11	3.23e-07	3.13e-12	0.499	0.0736	8.18e-20	9.89e-10	9.36e-17	1.6e-07	1.56e-10	1.97e-07	0.0763	0.000696	0.214	0.00488	5.43e-05	4.34e-13	-1.65	-3.06	-2.81	-2.24	-2.5	-6.28	5.69	-4.57	8.6	7.28
Hapmap51113-BTA-100127	2	89444485	2	93320532	AG	0.827	0.173313		0.0107	9.4e-05	0.0032	0.0198	0.288	5.75e-05	0.00449	0.337	7.49e-07	1.58e-07	0.000146	0.576	1.54e-06	9.96e-08	8.32e-05	1.03e-05	2.36e-05	0.00298	2.4e-12	1.03e-05	0.0288	3.52e-05	0.000104	0.00475	0.008	0.512	0.0001	0.703	0.000131	0.00016	2.73e-06	2.55	3.92	2.95	2.33	1.06	4.03	-2.85	0.96	-4.97	-5.27
ARS-BFGL-NGS-34371	2	89478521	2	93354566	AG	0.874	0.125908		0.029	0.00213	0.00622	0.115	0.212	0.108	0.184	0.652	3.53e-05	6.04e-05	0.000127	0.0825	0.0055	7.1e-06	0.000673	0.000318	0.0014	0.053	3.06e-14	0.0705	0.763	0.0986	0.0725	0.616	0.334	0.761	0.048	0.399	0.0191	0.296	0.0286	2.19	3.08	2.74	1.58	1.25	1.61	-1.33	0.45	-4.15	-4.02
ARS-BFGL-NGS-55602	2	93600676	2	98134047	AG	0.899	0.100665		0.0283	0.00711	0.00175	0.244	0.0377	0.000371	0.848	0.886	9.69e-09	7.62e-08	3.41e-12	0.321	8.48e-05	0.00415	0.0778	0.315	0.0176	0.587	3.27e-12	0.00384	0.28	0.000782	0.0648	0.482	0.0944	0.433	3.22e-05	0.0743	4.82e-06	2.03e-06	0.00649	2.2	2.69	3.14	1.16	2.08	3.57	0.192	0.143	-5.77	-5.4
ARS-BFGL-NGS-24608	2	96857370	2	101524611	AG	0.519	0.480839		0.000307	3.44e-07	3.81e-06	0.00591	0.0134	1.23e-11	0.0206	0.033	1.48e-10	5.55e-09	3.71e-14	0.552	1.15e-12	4.67e-08	0.00661	0.0413	0.00496	0.976	2.02e-12	2.36e-05	0.000528	1.87e-08	0.0819	0.833	0.961	0.14	2.32e-06	0.000147	0.00208	4.61e-06	0.000118	3.62	5.12	4.64	2.76	2.48	6.83	-2.32	2.13	-6.45	-5.86
ARS-BFGL-NGS-67961	2	98490521	2	103246910	AG	0.508	0.492355		5.58e-10	1.27e-10	7.43e-11	0.125	0.221	1.5e-08	0.00862	0.648	9.83e-18	5.65e-15	7.71e-17	0.505	4.59e-15	3.57e-09	0.0177	0.0251	0.00214	0.0734	3.58e-12	1.29e-06	0.000889	2.42e-10	0.00692	0.159	0.142	0.363	3.1e-07	0.00286	0.000403	8.99e-07	8.66e-06	6.24	6.47	6.56	1.53	1.22	5.69	-2.63	0.456	-8.67	-7.89
ARS-BFGL-NGS-2201	2	112173210	2	115932518	AG	0.654	0.346177		1.24e-09	1.23e-24	1.28e-18	1.95e-11	4.76e-09	5.08e-09	0.0252	0.0054	1.38e-14	2.7e-07	0.000478	0.434	1.96e-23	3.64e-05	1.13e-11	1.73e-06	0.0082	0.101	6.7e-06	0.0124	0.00577	0.379	0.0891	0.156	0.386	0.436	2.25e-14	8.17e-18	1.97e-13	1.21e-12	0.000105	-6.11	-10.4	-8.91	-6.76	-5.89	-5.88	2.24	-2.79	7.77	5.16
ARS-BFGL-NGS-6012	2	113321109	2	117080476	AC	0.448	0.448245		2.65e-06	8.7e-22	1.12e-12	1.04e-13	3.32e-07	3.44e-05	0.000829	0.0505	2.25e-14	8.24e-06	0.000137	0.104	5.28e-17	0.000235	4.73e-10	7.83e-05	0.0299	0.0263	0.0375	0.25	0.0706	0.794	0.0254	0.143	0.00387	0.181	7.45e-14	1.45e-18	6.56e-09	4.98e-09	0.0123	4.71	9.73	7.17	7.5	5.13	4.15	-3.35	1.96	-7.7	-4.47
ARS-BFGL-BAC-34933	2	113483502	2	117246367	AG	0.546	0.453552	CUL3	2.51e-05	2.83e-20	1.14e-11	5.46e-14	6.27e-08	0.000223	0.00138	0.0822	3.49e-13	4.8e-05	0.000312	0.0388	4.18e-15	0.000447	6.24e-10	0.000141	0.0403	0.0149	0.0495	0.462	0.153	0.509	0.0108	0.0964	0.00139	0.218	1.96e-13	9.84e-19	7.02e-09	1.17e-08	0.0345	-4.23	-9.35	-6.84	-7.59	-5.44	-3.7	3.2	-1.74	7.33	4.08
ARS-BFGL-NGS-67320	2	113612160	2	117378823	AG	0.676	0.323806		1.69e-13	7.62e-14	6.73e-17	0.131	0.0151	0.155	0.0194	0.34	8.66e-05	0.111	0.411	0.189	1.01e-08	0.572	0.379	0.217	0.00921	0.972	4.12e-07	0.575	0.886	0.377	0.9	0.0147	0.125	0.0231	0.00622	0.187	0.00205	0.00343	0.883	7.44	7.54	8.45	1.51	2.43	1.42	2.34	-0.953	-3.94	-1.6
ARS-BFGL-NGS-59820	2	114517270	2	118303894	AC	0.832	0.168402	LOC615765	0.571	0.0172	0.287	0.00827	0.193	4.23e-08	0.000105	0.000681	0.13	0.0107	0.614	3.89e-07	1.38e-08	3.33e-06	3.55e-10	7.66e-07	1.26e-07	0.763	0.000261	9.93e-17	2.54e-14	1.97e-13	4.88e-07	5.99e-13	2.98e-10	0.0608	1.18e-11	1.06e-13	1.01e-09	7.26e-13	2.46e-13	0.567	2.39	1.06	2.64	1.3	5.51	-3.89	3.4	-1.52	-2.55
ARS-BFGL-NGS-21107	2	115973199	2	119763251	AG	0.379	0.379383	COL4A4	2.61e-08	1.61e-24	9.93e-20	2.15e-13	1.98e-13	5.39e-07	0.309	0.0166	8.37e-15	1.66e-08	0.00172	0.583	2.29e-22	2.18e-06	8.87e-11	1.07e-06	0.00349	0.493	3.94e-05	0.000292	0.000341	0.0251	0.677	0.0158	0.649	0.359	2.82e-17	1.54e-12	8.32e-19	1.56e-14	1.94e-06	5.59	10.4	9.21	7.4	7.41	5.03	-1.02	2.4	-7.83	-5.67
ARS-BFGL-NGS-317	2	117946210	3	77822712	AC	0.343	0.342503		1.14e-07	1.21e-22	1.29e-18	1.68e-12	2.04e-13	2.09e-12	0.159	0.00666	6.25e-15	1.22e-12	0.00231	0.0312	1.18e-26	6.84e-06	6.4e-12	1.33e-06	0.000287	0.152	0.00415	1.51e-08	9.1e-07	7.31e-06	0.819	0.0128	0.641	0.169	1.56e-15	4.97e-15	3.85e-18	5e-17	7.82e-09	5.33	9.94	8.91	7.11	7.41	7.08	-1.41	2.72	-7.87	-7.16
Hapmap53065-rs29026778	2	119630462	2	122995669	AG	0.526	0.473987	SPATA3	0.0964	3.34e-08	0.000105	2.38e-08	3.19e-06	2.28e-19	2.24e-08	4.74e-10	1.01e-14	6.1e-16	1.1e-05	1.48e-12	3e-23	0.000727	6.36e-08	0.00254	3.81e-07	0.0174	0.12	7e-14	7.39e-10	9.27e-11	0.015	3.52e-05	0.0204	0.0015	1.84e-10	5.92e-18	1.05e-06	3.38e-11	9.7e-10	1.66	5.55	3.89	5.61	4.67	9.11	-5.62	6.27	-7.81	-8.17
BFGL-NGS-118696	2	120008794	2	123371914	AG	0.83	0.170081		0.117	0.0126	0.00839	0.1	0.0222	0.000158	0.0145	0.436	0.247	0.0864	0.639	0.00617	2.6e-06	0.0169	0.000447	0.00248	0.000941	0.19	0.00299	1.24e-09	6.04e-06	8e-07	9.12e-09	2.41e-14	1.24e-11	0.00083	1.14e-06	0.00407	1.12e-06	1.42e-07	9.57e-08	1.57	2.5	2.64	1.65	2.29	3.79	-2.45	0.779	-1.16	-1.72
ARS-BFGL-NGS-61938	2	120111418	2	123462477	AG	0.827	0.172914	NMUR1	0.0677	0.000458	0.00464	0.00673	0.0242	9.06e-05	7.67e-05	0.296	0.0217	0.0145	0.196	1.6e-05	5.57e-09	0.000192	1.89e-06	0.000116	6.48e-05	0.101	0.00413	1.12e-13	7.45e-12	3.28e-09	2.46e-09	2.64e-14	4.62e-11	2.56e-05	5.33e-13	2.96e-07	1.61e-10	1.42e-12	3.44e-12	1.83	3.51	2.84	2.71	2.26	3.92	-3.96	1.05	-2.3	-2.45
ARS-BFGL-NGS-69013	2	123717269	2	127151022	AG	0.372	0.371717		7.48e-08	5.36e-22	2.61e-16	1.46e-11	3.26e-09	2.26e-15	0.23	9.52e-06	6.2e-19	3.01e-16	3.8e-08	9.75e-08	5.06e-29	0.00048	3.21e-08	0.00301	0.000486	0.0068	0.0573	1.98e-06	4.38e-06	9.67e-05	0.24	0.726	0.194	0.646	4.93e-13	9.34e-19	8.03e-12	1.46e-14	1.14e-06	5.4	9.78	8.28	6.8	5.95	8	-1.2	4.44	-9	-8.26
Hapmap41279-BTA-49700	2	128216477	2	132024337	AG	0.22	0.220375	LOC282685	0.0323	0.0136	0.003	0.398	0.0944	0.00686	0.697	0.187	0.00771	0.0149	0.639	0.848	0.0107	0.000335	0.000357	3.1e-06	6.15e-05	5.27e-06	0.366	1.01e-06	3.22e-06	0.00302	2.01e-09	8.68e-15	2.07e-13	0.00153	0.817	0.0109	0.0618	0.199	2.32e-06	-2.14	-2.47	-2.97	-0.845	-1.67	-2.71	0.389	-1.32	2.67	2.44
BTA-31250-no-rs	2	128437731	2	132244415	AG	0.823	0.176811		0.717	4.05e-07	3.25e-08	3.75e-10	1.26e-24	1.63e-25	1.51e-08	9.19e-21	1.92e-34	1.36e-18	9.08e-20	0.0002	2.28e-25	0.26	4.53e-05	0.942	0.302	2.81e-17	0.000839	0.00518	0.604	4.5e-05	2.91e-05	0.123	0.0363	6.43e-17	4.36e-13	2.04e-10	0.00235	2.09e-05	0.537	-0.362	-5.09	-5.55	-6.3	-10.4	-10.6	5.69	-9.47	12.5	8.91
ARS-BFGL-NGS-45691	2	128484790	2	132291337	CG	0.623	0.376513		5.15e-07	0.00831	0.0216	0.0415	1.19e-06	3.49e-08	8.4e-11	1.69e-12	4.7e-06	0.0044	8.01e-08	6.23e-06	0.011	0.205	0.225	0.151	0.614	3.33e-09	0.0225	0.288	0.0105	0.0548	0.42	0.000181	0.657	3e-15	0.291	0.357	0.00082	0.239	0.172	-5.04	-2.64	-2.3	2.04	4.88	5.54	-6.54	7.11	-4.59	-2.85
ARS-BFGL-NGS-105413	2	135879731	2	139963957	AG	0.478	0.477603		0.155	0.571	0.968	0.0157	0.0084	3.52e-15	0.00446	3.91e-14	0.0207	1.1e-09	0.566	6.17e-26	7.3e-06	1.39e-06	0.0028	7.65e-05	0.17	0.000494	0.00108	0.0883	0.00394	0.459	0.701	0.449	0.728	0.0425	0.000305	0.205	6.4e-06	0.0297	0.00799	1.42	-0.566	0.0404	-2.42	-2.64	7.95	-2.85	7.63	-2.32	-6.13
ARS-BFGL-NGS-2129	3	306322	3	830268	AG	0.178	0.178311		3.23e-06	4.14e-26	2.4e-22	4.16e-18	2.29e-24	6.08e-11	1.8e-06	5.72e-07	6.39e-36	9.87e-23	2.05e-21	0.958	2.67e-31	3.99e-07	1.69e-13	1.37e-05	0.0165	0.000371	0.113	2.28e-06	0.0128	6.84e-06	0.0125	0.00179	0.11	1.29e-05	1.16e-16	2.91e-11	5.67e-10	3.86e-11	2.76e-05	4.67	10.8	9.87	8.78	10.4	6.59	-4.79	5.02	-12.8	-9.96
Hapmap54926-ss46526189	3	6900453	3	7498253	AG	0.944	0.0562743	NOS1APUAP1	0.00608	4.19e-18	1.25e-13	3.66e-17	1.45e-20	3.56e-21	9.48e-18	1.65e-11	1.98e-22	2.21e-15	3.24e-11	0.00473	1.3e-32	2.57e-10	3.18e-22	1.8e-09	2.65e-05	4.21e-06	0.000313	2.17e-09	0.00423	1.62e-10	0.0034	0.00745	0.0601	1.55e-06	2.47e-15	1.42e-07	2.49e-06	6.13e-08	6.61e-07	-2.75	-8.78	-7.48	-8.52	-9.43	-9.58	8.68	-6.78	9.9	8.01
BFGL-NGS-113990	3	9461404	3	10316148	AT	0.167	0.166869	NCSTN	2.99e-07	6.43e-29	2.2e-21	1.06e-18	3.31e-19	1.5e-17	0.00196	2.77e-12	2.32e-42	1e-17	9.11e-16	0.065	1.16e-32	0.01	1.82e-05	0.249	0.0829	1.09e-08	3.42e-06	0.576	0.622	0.213	9.82e-10	0.689	6.16e-05	6.52e-07	1.76e-11	6.05e-13	0.00385	4.93e-05	0.906	5.15	11.4	9.63	8.94	9.07	8.62	-3.1	7.04	-14	-8.67
INRA-304	3	9579325	3	10434203	AG	0.834	0.166062	PEA15	2.49e-07	7.64e-29	1.86e-21	1.69e-18	3.16e-19	2.56e-17	0.0024	3.45e-12	5.39e-42	1.07e-17	1.69e-15	0.0588	1.99e-32	0.0119	2.48e-05	0.268	0.0755	1.18e-08	1.77e-06	0.629	0.598	0.251	1.03e-09	0.709	6e-05	7.46e-07	4.53e-11	1.14e-12	0.00577	8.94e-05	0.956	-5.18	-11.4	-9.65	-8.88	-9.07	-8.56	3.04	-7.01	14	8.66
UA-IFASA-8925	3	14084731	3	15459130	AG	0.707	0.29303	SH2D2A	0.00111	1.66e-06	3.48e-07	0.00599	0.000135	2.04e-12	1.71e-22	2.32e-06	1.24e-06	8.32e-14	0.0292	3.8e-13	1.97e-20	1.83e-16	8.73e-19	1.09e-12	2.79e-19	0.334	9.65e-05	5.46e-17	9.45e-13	4.63e-17	6.85e-05	1.13e-05	0.000629	0.639	1.45e-13	2.55e-05	0.000225	1.52e-08	1.39e-16	-3.27	-4.81	-5.12	-2.75	-3.83	-7.09	9.9	-4.74	4.87	7.53
ARS-BFGL-NGS-104522	3	22175476	3	23959922	AG	0.175	0.174554		1.06e-05	3.37e-28	3.02e-19	2.35e-21	7.66e-21	3.58e-13	0.00166	0.000932	3.03e-30	4.63e-12	4.51e-16	0.268	7.33e-27	0.188	0.000496	0.29	0.0354	7.72e-07	0.00188	0.337	0.76	0.244	6.72e-08	0.444	0.000702	0.000154	2.81e-08	1.6e-08	0.00763	0.000421	0.491	4.42	11.2	9.08	9.62	9.49	7.33	-3.15	3.32	-11.7	-6.97
Hapmap54189-rs29022505	3	27554640	3	29921988	AG	0.616	0.383869		0.204	0.000141	9.14e-05	0.000344	1.35e-07	0.0012	0.227	0.000129	2.16e-09	1.55e-06	0.000337	0.461	3.03e-07	0.965	0.903	0.131	0.855	0.00123	0.785	0.5	0.136	0.567	0.000356	0.762	0.223	0.103	3.1e-07	4.14e-18	6.1e-05	0.000171	0.916	1.27	3.82	3.92	3.59	5.29	3.25	-1.21	3.84	-6.02	-4.82
Hapmap43653-BTA-67682	3	44048816	3	46873032	AG	0.392	0.392139		1.79e-13	2.77e-21	2.73e-16	2.23e-05	0.0298	0.00792	0.185	0.312	0.000148	0.0447	0.626	4.24e-09	9e-12	0.000506	0.000551	0.000337	0.0176	0.391	0.0468	0.0984	0.00309	0.721	0.975	0.681	0.0275	0.895	0.000499	0.814	0.00184	0.00278	0.00291	7.43	9.6	8.27	4.25	2.18	2.66	-1.32	-1.01	-3.8	-2.01
BTB-01463352	3	46811548	3	49738986	AG	0.421	0.421308		3.99e-19	1.54e-15	4.45e-19	0.611	0.539	0.0029	0.092	0.344	5.17e-11	5.46e-05	0.00341	0.187	8.31e-14	0.0041	0.0125	0.0864	0.186	0.934	0.118	0.445	0.00471	0.839	0.154	0.155	0.000637	0.376	3.29e-05	0.00491	0.154	0.00268	0.0743	9.05	8.05	9.04	0.509	0.615	2.98	-1.69	0.947	-6.61	-4.05
BTB-01463390	3	46842537	3	49778569	AC	0.571	0.428703	PTBP2	7e-19	5.79e-15	1.55e-18	0.683	0.633	0.00299	0.101	0.219	8.41e-11	6.06e-05	0.00304	0.3	2.32e-13	0.00569	0.0114	0.0923	0.223	0.909	0.099	0.588	0.0126	0.989	0.0815	0.126	0.000312	0.503	0.000228	0.00898	0.28	0.00881	0.128	-8.99	-7.88	-8.89	-0.409	-0.478	-2.97	1.64	-1.23	6.54	4.02
BTB-01608641	3	46922624	3	49850076	AG	0.415	0.414701		1.1e-19	2.28e-16	1.49e-19	0.517	0.549	0.00186	0.0846	0.33	1.46e-12	4.19e-06	0.00215	0.204	9.26e-15	0.00173	0.0073	0.0496	0.112	0.801	0.173	0.205	0.00105	0.497	0.3	0.254	0.00234	0.295	8.14e-06	0.00736	0.0549	0.000661	0.0236	9.19	8.29	9.16	0.648	0.599	3.12	-1.73	0.974	-7.13	-4.62
BTB-01851577	3	47165828	3	50093240	AG	0.638	0.361599		1.62e-22	2.56e-19	5.81e-27	0.377	0.00875	0.0019	0.00401	0.21	4.44e-15	9.07e-11	0.000123	0.0319	9.3e-17	0.343	0.397	0.967	0.609	0.464	1.22e-12	0.501	0.918	0.156	0.00781	0.751	0.127	0.000377	0.0498	0.0955	0.204	0.248	0.76	-9.91	-9.1	-10.9	-0.884	-2.62	-3.11	2.88	-1.25	7.92	6.52
BTB-01537126	3	47227363	3	50138041	AG	0.586	0.414181		1.08e-13	2.21e-12	1.75e-16	0.385	0.0291	0.0887	0.0207	0.737	6.48e-14	1.07e-09	0.000633	0.0495	4.59e-10	0.0317	0.139	0.188	0.24	0.33	2.61e-09	0.496	0.521	0.751	0.347	0.305	0.271	0.0114	0.0315	0.659	0.964	0.941	0.308	-7.49	-7.07	-8.33	-0.869	-2.18	-1.7	2.32	-0.336	7.56	6.13
ARS-BFGL-NGS-34084	3	47337477	3	50278917	AG	0.465	0.464567	LOC781902	2.98e-16	7.7e-16	1.27e-19	0.149	0.019	0.0115	0.291	0.339	7.08e-09	2.44e-05	0.0133	0.175	1.02e-12	0.0339	0.0203	0.0977	0.552	0.717	0.00264	0.694	0.0735	0.455	0.111	0.613	0.435	0.0385	0.000637	0.00848	0.402	0.212	0.28	-8.26	-8.14	-9.18	-1.44	-2.35	-2.53	1.06	-0.955	5.82	4.23
Hapmap50807-BTA-86717	3	47407040	3	50351708	AG	0.456	0.45565	LOC781902	1.01e-13	3.93e-14	5.41e-17	0.0991	0.0176	0.0111	0.259	0.199	3.58e-08	0.00013	0.0196	0.204	1.26e-11	0.089	0.0478	0.219	0.658	0.936	0.00789	0.797	0.097	0.406	0.0514	0.85	0.286	0.0329	0.00177	0.00806	0.546	0.357	0.46	-7.5	-7.63	-8.47	-1.65	-2.38	-2.54	1.13	-1.29	5.54	3.84
Hapmap48847-BTA-67772	3	48281407	3	51332016	AG	0.302	0.302128		2.09e-14	5.78e-18	7.38e-21	0.00558	0.000141	1.74e-10	6.33e-10	0.000475	1.41e-21	1.09e-10	8.15e-11	7e-06	1.88e-24	6.68e-13	3.58e-10	2.56e-08	5.1e-05	0.401	1.07e-08	4.02e-06	0.000346	1.52e-05	0.431	0.00996	0.731	0.00288	3.78e-09	0.0294	0.00145	5.16e-06	3.23e-07	7.71	8.74	9.5	2.78	3.82	6.42	-6.22	3.5	-9.68	-6.5
Hapmap58808-rs29017431	3	52612595	3	55889530	AG	0.808	0.191793		1.22e-13	6.49e-08	1.04e-10	0.22	0.205	0.389	0.811	0.0326	0.00681	0.254	0.922	7.44e-10	0.00143	0.000285	0.0128	0.012	0.0372	0.0972	7.04e-09	0.419	0.0498	0.736	0.714	0.765	0.331	0.637	0.0125	0.919	0.611	0.554	0.138	-7.48	-5.43	-6.5	1.23	1.27	0.861	0.24	2.14	2.71	1.14
Hapmap40459-BTA-68361	3	74946979	3	80167908	AG	0.073	0.073156		0.69	0.873	0.28	0.463	0.156	3.81e-10	5.03e-19	4.89e-10	0.554	0.00921	0.467	9.73e-27	3.14e-08	0.0445	0.0586	0.642	0.0134	0.181	0.0203	2.01e-07	1.07e-08	1.68e-10	0.000406	0.00107	0.00915	0.635	1.54e-05	5.38e-07	0.962	5.65e-05	1.68e-05	-0.398	0.16	-1.08	0.734	-1.42	6.3	-9.02	6.26	0.592	-2.61
BTB-00137287	3	77975986	3	83346371	AG	0.197	0.196979		0.215	0.526	0.231	0.578	0.955	9.2e-07	4.14e-12	7.65e-07	0.0312	1.12e-07	0.13	0.000416	9.42e-07	6.43e-18	7.86e-14	2.74e-12	5.13e-15	0.0325	1.46e-16	4.76e-11	1.43e-06	1e-14	1.03e-07	2.09e-09	2.52e-05	2.13e-07	6.73e-05	0.17	0.0235	4.58e-05	2.95e-13	-1.24	-0.634	-1.2	0.556	0.057	-4.93	6.98	-4.96	2.16	5.33
BTB-01155362	3	79247381	3	84619370	CG	0.403	0.402786		0.146	0.00328	0.01	0.0198	0.0233	8.12e-08	1.27e-16	1.22e-10	1.05e-12	1.25e-16	1.28e-10	0.000292	3.91e-12	1.35e-23	4.61e-23	1.44e-17	2.37e-18	0.192	4.01e-05	4.45e-16	1.98e-13	3.03e-14	0.00277	6.82e-06	0.0385	0.0392	3.66e-05	0.000256	0.00184	2.07e-05	1.32e-16	-1.45	-2.94	-2.58	-2.33	-2.27	-5.39	8.36	-6.48	7.18	8.37
Hapmap39877-BTA-99831	3	79698786	3	85073362	AC	0.943	0.0565296	PDE4B, MGC137454	0.0428	0.0036	0.0274	0.124	0.612	1.45e-08	2.24e-12	8.75e-14	0.102	0.131	0.146	2.92e-24	0.00026	0.162	0.282	0.00654	0.629	0.00415	1.48e-05	5.81e-05	6.39e-05	1.8e-06	0.0347	0.00132	0.0152	0.322	0.0126	2.92e-08	0.0191	0.283	0.0973	2.03	2.92	2.21	1.54	0.507	-5.7	7.07	-7.52	-1.63	1.51
Hapmap26677-BTA-141535	3	80099276	7	82774735	AG	0.877	0.122567	LOC785813	0.533	2.93e-07	0.00238	5.82e-10	9.76e-07	4.39e-32	1.76e-19	9.55e-20	1.15e-15	1.79e-13	3.83e-16	3.44e-07	1.59e-27	4.41e-15	9.61e-13	2.97e-07	0.000115	0.172	8.32e-07	1.4e-15	3.89e-11	2.57e-18	0.224	0.0163	0.386	0.00919	1.96e-13	2.74e-08	1.66e-05	2.95e-11	9.93e-14	-0.624	-5.15	-3.04	-6.23	-4.92	-12	9.14	-9.21	8.09	7.43
ARS-BFGL-NGS-74572	3	80193703	3	85569204	AG	0.123	0.122802		0.278	3.17e-07	0.00203	1.57e-08	4.01e-05	9.13e-33	5.99e-18	9.31e-19	9.96e-15	7.81e-11	8.37e-17	5.64e-07	7.95e-27	8.23e-13	1.18e-10	5.26e-06	0.000898	0.14	4.93e-07	1.32e-13	4.18e-10	1.32e-15	0.594	0.194	0.947	0.125	1.25e-11	1.35e-07	0.000131	3.75e-10	8.42e-12	1.09	5.13	3.09	5.68	4.12	12.2	-8.73	8.95	-7.81	-6.55
BFGL-NGS-118303	3	80304501	3	85794694	AG	0.715	0.285067	LOC783591	0.0124	0.592	0.0668	0.000227	0.255	1.47e-21	5.35e-24	1.4e-19	3.97e-05	7.63e-10	4.98e-09	5.91e-27	6.56e-13	1.12e-11	6.96e-16	2.29e-08	6.07e-07	0.0221	0.00568	1.62e-15	1.04e-11	1.3e-18	0.0493	0.00113	0.13	0.000507	6.56e-10	2.14e-11	0.0424	8.82e-08	2.15e-12	2.5	-0.536	1.83	-3.7	-1.14	-9.67	10.3	-9.17	4.12	6.19
BTB-01543508	3	80798088	3	86417390	AC	0.412	0.412031	JAK1	0.49	9.27e-05	0.0214	7.17e-06	0.00167	6.28e-22	7.38e-22	4.32e-17	5.52e-17	5.53e-20	7.71e-13	9.88e-25	2.02e-23	8.31e-13	1.55e-21	1.91e-09	3.96e-11	0.000564	1.11e-05	3.66e-18	2.16e-10	3.57e-22	0.0245	4.14e-07	0.0962	2.33e-13	2.68e-17	7.71e-19	0.00311	5.93e-09	4.26e-14	0.69	3.92	2.3	4.5	3.15	9.76	-9.75	8.5	-8.47	-9.27
Hapmap58391-rs29019654	3	80822661	3	86441965	AG	0.579	0.421299	JAK1	0.581	0.000117	0.0271	4.33e-06	0.00136	6.49e-21	3.56e-21	1.03e-16	2.28e-16	5.6e-19	3.94e-12	3.35e-24	2.14e-22	3.15e-12	6.42e-21	2.34e-09	5.31e-11	0.00121	1.32e-05	1.07e-17	3.68e-10	4.37e-21	0.0229	3.29e-07	0.0755	5.33e-13	2.65e-16	5.72e-17	0.00773	3.11e-08	1.46e-13	-0.552	-3.86	-2.21	-4.61	-3.21	-9.51	9.58	-8.39	8.29	9.01
BTB-00139667	3	81243127	3	86861030	AG	0.584	0.416264	CACHD1	0.52	2.03e-05	0.00551	6.79e-11	7.79e-12	6.69e-28	1.45e-20	2.3e-25	1.46e-10	1.94e-06	3.47e-05	4.36e-12	1.18e-23	0.00586	4.52e-08	0.0825	0.044	2.29e-09	0.000585	0.00116	0.0575	3.59e-05	0.00491	0.678	0.0156	0.00023	8.33e-10	4.1e-18	0.567	0.0407	0.0785	0.644	-4.27	-2.78	-6.57	-6.89	-11.2	9.42	-10.6	6.45	4.78
BTB-00137929	3	81800637	3	87471247	AG	0.165	0.165457	ROR1	0.359	0.735	0.272	0.487	0.737	1.14e-18	2.36e-27	2.1e-26	2.03e-13	4.11e-10	2.68e-08	1.23e-10	3.61e-11	1.75e-08	5.93e-15	1.44e-09	3.51e-09	0.236	1.94e-05	3.34e-10	8.45e-08	3.08e-08	0.0981	0.00502	0.701	1.68e-05	0.0611	0.272	0.256	0.499	1.28e-07	0.917	0.338	1.1	-0.695	0.336	-8.93	11	-10.8	7.41	6.29
BTB-00139874	3	81993242	3	87664389	AC	0.766	0.233699	ROR1	0.534	0.233	0.805	0.349	0.581	4.76e-24	3.1e-27	1.3e-28	1.49e-12	4.66e-06	4.78e-06	4.74e-05	8.31e-15	0.00259	5.51e-05	0.0238	0.00409	0.00444	0.000153	0.000106	0.0011	5.51e-05	0.945	0.507	0.308	0.0255	0.264	0.17	0.0175	0.707	0.0075	0.622	1.19	0.247	0.937	-0.552	10.3	-11	11.3	-7.13	-4.59
BTA-68497-no-rs	3	82067836	3	87738520	AG	0.765	0.234973	ROR1	0.525	0.212	0.764	0.322	0.64	1.16e-24	5.17e-28	4.54e-29	1.44e-12	2.83e-06	2.39e-06	2.36e-05	2.45e-15	0.00175	4.3e-05	0.02	0.0024	0.00633	9.44e-05	7.52e-05	0.000805	3.87e-05	0.862	0.385	0.441	0.0286	0.205	0.16	0.0277	0.88	0.00435	0.636	1.25	0.301	0.991	-0.468	10.4	-11.2	11.4	-7.14	-4.7
ARS-BFGL-NGS-1567	3	84094824	3	89893857	AG	0.821	0.179371		0.145	0.986	0.296	0.0792	0.469	8.5e-14	4.96e-25	2.78e-24	7.73e-13	4.33e-09	5.64e-07	2.82e-08	2.45e-09	1.04e-09	1.12e-16	2.31e-10	1.88e-08	0.0901	8.49e-06	2.44e-07	1.11e-05	7.26e-07	0.699	0.0271	0.606	4.87e-08	0.00773	0.00712	0.543	0.289	7.8e-06	-1.46	-0.018	-1.04	1.76	0.724	7.53	-10.5	10.3	-7.22	-5.9
ARS-BFGL-NGS-99481	3	84669155	3	90496719	AG	0.639	0.361365		3.13e-07	0.00118	5.92e-06	0.13	0.398	6.5e-05	2.36e-15	2.86e-10	0.342	0.00369	0.481	1.67e-22	0.0603	5.38e-08	2.08e-08	4.75e-06	4.24e-07	0.664	0.000656	1.53e-07	5.17e-06	1.53e-09	5.19e-05	4.34e-05	0.00669	4.96e-09	0.00545	0.0751	0.477	0.0179	1.85e-06	-5.14	-3.25	-4.54	1.52	0.846	4	-8	6.35	-0.95	-2.91
Hapmap43465-BTA-111846	3	86310536	3	92175867	AG	0.935	0.0650333	C3H1orf87	0.0471	0.953	0.273	0.0237	0.163	0.412	0.0154	0.148	0.365	0.0349	0.544	0.641	0.228	2.11e-09	0.00329	2.31e-05	2.68e-12	9.6e-09	0.144	4.77e-12	2.67e-10	3.06e-12	3.64e-22	9.03e-12	9.4e-14	0.81	6.42e-05	0.00152	0.000544	4.37e-07	1.6e-13	-1.99	-0.0584	-1.1	2.26	1.4	0.821	2.43	1.45	0.907	2.11
BTB-00141992	3	88683457	3	94459325	AG	0.15	0.150122		0.0839	0.192	0.31	0.000207	0.213	0.972	0.215	0.458	4.74e-05	0.488	1.01e-09	0.301	0.393	1.25e-07	0.000371	1.15e-06	5.23e-16	1.88e-08	0.673	1.42e-12	9.66e-11	8.13e-11	4.37e-19	3.35e-12	8.13e-12	0.882	8.92e-08	0.0934	1.89e-05	3.5e-06	1.52e-12	1.73	-1.31	1.02	-3.72	-1.25	-0.0346	-1.24	-0.742	4.08	-0.694
BTB-00141857	3	88766772	3	94542660	AG	0.077	0.0768997		0.0107	0.952	0.0956	0.00391	0.166	0.272	0.000167	0.833	0.387	0.00163	0.0563	0.0382	0.00582	2.9e-08	0.00539	7.04e-05	2.64e-14	1.73e-08	0.00443	1.1e-14	1.88e-11	9.37e-15	1.24e-24	1.45e-16	5.66e-19	0.431	5.2e-06	0.0568	0.000103	2.49e-07	1.6e-14	2.56	0.06	1.67	-2.89	-1.39	1.1	-3.77	0.212	0.865	-3.15
BTB-00142919	3	89398993	3	95232250	AG	0.609	0.391107		0.727	0.729	0.225	0.965	0.00108	8.15e-26	1.19e-27	3.84e-33	4.27e-25	3.88e-15	3.35e-13	0.000599	4.63e-16	0.611	0.286	0.232	0.0994	7e-07	0.943	5.6e-05	0.717	1.21e-08	0.519	0.00119	0.554	5.13e-06	0.0196	0.346	0.0523	0.658	0.232	-0.349	-0.346	1.21	-0.0434	3.28	10.7	-11.1	12.3	-10.5	-7.93
Hapmap41332-BTA-68635	3	89675602	3	95508967	AG	0.527	0.473366	DAB1	0.00557	0.022	0.000379	0.902	0.05	5.67e-26	3.68e-24	5.98e-24	1.43e-24	6.1e-14	9.57e-12	0.000155	3.52e-22	0.642	0.0583	0.428	0.406	1.61e-07	0.499	1.2e-05	0.251	1.33e-08	0.176	3.3e-05	0.0571	1.09e-07	7.42e-05	0.252	0.41	0.289	0.0692	-2.78	-2.29	-3.56	0.123	-1.96	-10.7	10.3	-10.3	10.4	7.57
ARS-BFGL-NGS-33677	3	89758961	3	95593074	AC	0.604	0.396426	C8B	0.733	0.357	0.188	0.108	0.000849	1.1e-19	2.34e-10	3.25e-26	2.28e-13	0.000268	0.00018	0.796	1.46e-09	0.0185	0.603	0.0503	0.0851	1.41e-13	0.00527	0.731	0.000569	0.417	4.6e-08	0.359	0.000385	3.21e-05	0.042	0.426	0.00189	0.00152	0.00409	0.341	-0.92	-1.32	-1.61	-3.34	-9.19	6.38	-10.8	7.39	3.65
BTB-00142159	3	89942617	3	95776746	AG	0.347	0.34713		0.181	0.264	0.429	0.00246	3.82e-05	2.18e-30	1.08e-19	4.1e-35	3.7e-25	3e-11	7.89e-21	3.58e-13	1.45e-17	0.0592	0.0162	0.0378	0.863	2.73e-24	0.188	0.105	0.135	0.000846	2.32e-05	0.781	0.000177	2.27e-08	3.57e-05	1.12e-08	0.0421	0.596	0.144	-1.34	1.12	0.791	3.03	4.13	11.7	-9.2	12.7	-10.5	-6.69
Hapmap42056-BTA-108680	3	91136875	3	97065633	AG	0.49	0.490106		0.0698	0.312	0.932	0.504	0.000994	2.81e-20	1.07e-15	6.17e-26	4.53e-22	4.88e-07	1.11e-11	0.00375	7.54e-09	1.12e-05	0.337	1.39e-05	0.000498	1.34e-21	0.11	0.417	1.26e-05	0.364	3.48e-05	0.714	0.00448	1.34e-07	0.177	0.00122	0.00169	0.0577	6.9e-05	1.81	1.01	0.0855	-0.669	-3.3	-9.36	8.11	-10.7	9.81	5.05
BTB-01195369	3	91524310	3	97451622	AG	0.495	0.495157		0.303	0.949	0.473	0.275	0.001	3.31e-24	1.26e-18	4.06e-32	4.18e-22	1.39e-07	2.9e-19	0.000392	6.78e-14	0.441	0.0388	0.291	0.0393	6.4e-11	0.499	0.0003	0.842	2.88e-08	0.368	0.736	0.02	0.0134	0.00151	0.0126	0.00596	0.489	0.641	-1.03	-0.0639	0.718	1.09	3.3	10.3	-8.92	12.1	-9.81	-5.29
ARS-BFGL-NGS-73518	3	91557958	3	97485270	AG	0.539	0.461328		0.377	0.592	0.414	0.785	0.00125	7.37e-22	4.53e-16	1.46e-27	9.89e-20	3.04e-06	2.4e-14	7.56e-05	4.02e-12	0.0839	0.292	0.0114	0.377	3.13e-16	0.261	0.00971	0.434	9.41e-06	0.276	0.608	0.052	0.00125	0.00072	0.00435	0.0106	0.849	0.382	0.884	0.536	-0.817	-0.273	-3.23	-9.75	8.21	-11.1	9.21	4.68
Hapmap47494-BTA-108688	3	91583640	3	97510952	AG	0.414	0.414096		0.273	0.162	0.964	0.495	0.0391	1.09e-20	2.37e-22	2.05e-27	5.66e-20	1.32e-07	4.1e-10	0.0234	3.5e-10	0.0521	0.914	0.00623	0.934	1.24e-13	0.976	0.0291	0.351	4.01e-05	0.982	0.242	0.631	2.96e-05	0.0327	0.687	0.00533	0.575	0.361	1.1	1.4	0.0454	0.683	-2.07	-9.45	9.87	-11	9.27	5.3
ARS-BFGL-NGS-58887	3	91877739	3	97854124	AG	0.786	0.214024		0.0123	3.54e-06	1.32e-07	0.000768	1.91e-08	1.56e-40	5.98e-12	6.1e-34	2.5e-33	1.91e-12	7.58e-25	0.00569	2.7e-30	0.837	1.66e-05	0.868	0.924	5.59e-19	0.022	0.00162	0.32	3.24e-05	4.17e-08	0.742	1.08e-05	0.000724	0.0107	7.42e-05	0.786	0.176	0.848	-2.51	-4.65	-5.3	-3.37	-5.65	-13.7	6.93	-12.4	12.3	7.1
ARS-BFGL-NGS-8722	3	91910014	3	97880202	AG	0.248	0.24802	BSND	0.095	0.000361	2.28e-05	0.0042	2.98e-07	2.92e-37	2.42e-11	5.7e-32	2.07e-28	1.92e-10	1.64e-21	0.0255	5.72e-25	0.83	0.000282	0.845	0.617	2.39e-18	0.037	0.00154	0.323	1.83e-05	7.08e-07	0.813	7.66e-05	0.0113	0.0604	0.000233	0.849	0.342	0.973	1.67	3.57	4.25	2.87	5.15	13.1	-6.72	12	-11.3	-6.41
ARS-BFGL-NGS-100838	3	91930742	3	97900930	AG	0.246	0.245555	LOC100139518	0.24	0.00306	0.000278	0.00955	8.71e-07	1.37e-33	1.02e-09	1.7e-30	6.56e-25	1.76e-08	8.87e-19	0.0475	4.01e-21	0.408	0.00113	0.61	0.663	2.32e-18	0.0467	0.0108	0.267	0.000474	5.39e-07	0.542	3.72e-05	0.0184	0.16	0.000619	0.613	0.522	0.736	1.17	2.97	3.64	2.59	4.94	12.4	-6.14	11.7	-10.5	-5.66
Hapmap52902-rs29010266	3	93330506	30	29122464	AG	0.573	0.426844		0.11	0.801	0.993	0.0319	0.00319	1.63e-14	1.02e-09	6.29e-20	3.64e-21	0.000343	4.65e-19	0.00117	3.88e-07	0.0392	0.0968	0.0247	0.0758	2.56e-21	0.088	0.336	3.15e-05	0.644	1.56e-09	0.00161	3.76e-09	0.000147	0.0267	1.81e-06	6.21e-05	0.101	0.000232	1.6	-0.252	0.0086	-2.15	-2.95	-7.75	6.14	-9.26	9.57	3.59
BTA-68922-no-rs	3	97337125	3	103671649	AG	0.139	0.139008		0.749	0.000173	0.0405	2.05e-06	0.000396	8.84e-34	1.17e-18	1.11e-29	9.62e-30	1.36e-14	1.67e-23	2.82e-16	3.42e-25	0.971	0.278	0.0199	0.293	2.39e-11	0.31	0.000752	0.387	2.25e-07	0.0355	0.896	0.073	0.000119	0.000221	2.75e-07	0.0387	0.0933	0.522	0.32	3.76	2.05	4.77	3.55	12.4	-8.93	11.5	-11.6	-7.77
BTB-00150138	3	98952564	3	105269598	AG	0.712	0.287638	LOC787081	0.0183	0.458	0.266	0.00026	2.37e-11	2.72e-33	6.54e-18	2.39e-30	2.45e-29	7.1e-11	2.5e-18	3.86e-06	2.7e-17	0.0534	0.0582	0.0273	0.206	2.92e-24	0.233	0.00232	0.165	1.25e-06	0.000305	0.803	0.00266	1.03e-06	0.00296	1.26e-05	0.00459	0.93	0.362	2.36	-0.742	-1.11	-3.66	-6.73	-12.3	8.72	-11.7	11.5	6.56
Hapmap50757-BTA-69058	3	101353522	3	107634307	AG	0.278	0.277811		0.132	0.000193	0.000152	0.00112	1.53e-06	8.34e-29	5.67e-14	7.23e-23	5.63e-23	2.82e-09	1.58e-10	7.3e-09	5.67e-22	0.00228	0.0013	0.253	0.0145	2.38e-22	5.61e-05	0.276	0.0192	0.122	4.71e-07	0.00347	0.0859	5.26e-16	2.12e-05	2.54e-11	0.575	0.0756	0.153	1.51	3.74	3.8	3.26	4.83	11.4	-7.58	9.99	-10	-5.97
Hapmap40575-BTA-68961	3	101669577	3	107948779	AG	0.261	0.261067	EIF2B3	0.0216	3.14e-08	1.33e-07	1.58e-06	4.66e-10	1.1e-20	7.5e-08	1.61e-13	3.95e-34	1.97e-12	1.64e-19	7.93e-05	3.98e-21	0.00401	0.00137	0.334	0.000762	4.12e-20	4e-07	0.888	0.000211	0.924	2.98e-07	0.00353	0.18	1.22e-16	1.86e-06	7.25e-13	0.39	0.0175	0.0472	2.3	5.56	5.3	4.82	6.27	9.45	-5.4	7.44	-12.5	-7.09
Hapmap40460-BTA-69362	3	107779560	3	114242949	AG	0.189	0.188564		0.000177	8.15e-16	8.39e-14	1.07e-10	1.46e-14	3.14e-28	1.26e-07	2.38e-16	3.57e-55	2.93e-21	1.26e-37	1.2e-05	5.96e-35	0.957	9.11e-08	0.299	0.644	5.86e-17	0.00027	0.00826	0.246	0.0118	1.26e-05	0.00347	0.0866	1.41e-10	4.75e-14	5.01e-19	0.00162	0.000427	0.64	3.76	8.13	7.53	6.5	7.76	11.2	-5.31	8.29	-16.3	-9.6
BTB-00154898	3	107830416	3	114293020	AG	0.19	0.189541		0.000212	1.04e-15	9.02e-14	9.56e-11	8.09e-15	4.34e-28	1.98e-07	2.14e-16	4.48e-55	9.33e-22	6.48e-38	3.5e-06	8.63e-35	0.841	1.35e-07	0.324	0.562	5.08e-17	0.000312	0.00944	0.208	0.0152	8.44e-06	0.00352	0.0767	3.51e-11	9.58e-14	8.86e-19	0.00176	0.000383	0.671	3.71	8.1	7.52	6.52	7.84	11.2	-5.22	8.3	-16.2	-9.72
BFGL-NGS-112726	3	108483066	3	115073924	AC	0.274	0.273608		0.842	0.0352	0.155	0.00279	0.0017	9.53e-10	5.11e-09	1.4e-11	5.19e-26	0.000199	3.75e-32	0.828	2.04e-08	3.33e-05	5.37e-06	0.00603	0.378	0.00321	0.654	0.0022	0.0866	0.00165	0.0604	0.286	0.0336	0.775	0.00366	0.000279	0.207	0.725	0.0685	0.199	-2.11	-1.42	-2.99	-3.14	-6.15	5.87	-6.81	10.7	3.73
BFGL-NGS-118037	3	109036828	3	115646036	AG	0.267	0.266788		0.977	0.33	0.312	0.194	0.0387	0.000924	0.28	0.0164	3.67e-19	6.73e-09	8.7e-42	0.0418	0.00106	9.09e-06	1.9e-06	0.00204	0.0276	0.0438	0.87	0.000268	0.0392	8.59e-05	0.956	0.219	0.109	0.0221	9.43e-08	2.74e-05	0.00457	0.00433	0.00291	0.029	-0.974	-1.01	-1.3	-2.07	-3.32	1.08	-2.4	9.06	5.83
BTB-00156962	3	111214429	3	117888154	AG	0.37	0.370236		0.0069	0.909	0.512	0.0012	0.000137	1.23e-25	1.88e-14	2.32e-26	1.18e-14	8.85e-05	2.1e-08	0.00083	4.24e-11	0.881	0.000185	0.462	0.128	1.7e-13	0.458	0.00244	0.541	2.92e-06	0.0044	0.869	0.00509	0.00164	0.0406	0.016	0.875	0.0648	0.59	-2.71	0.115	-0.656	3.24	3.82	10.6	-7.73	10.8	-7.79	-3.93
ARS-BFGL-NGS-84593	3	114388249	3	121137679	AG	0.418	0.41833		0.106	0.892	0.818	0.101	0.000531	9.93e-08	0.00193	5.87e-10	5.53e-09	0.0174	7.96e-13	3.23e-07	0.000404	2.04e-06	0.707	6.94e-06	0.000374	7.99e-27	0.976	0.00489	1.22e-07	0.582	2.66e-08	0.0571	7.75e-05	9.27e-06	0.000365	4.46e-10	0.0721	0.991	1.77e-07	-1.62	-0.136	0.23	1.64	3.47	5.35	-3.11	6.23	-5.86	-2.38
ARS-BFGL-NGS-65126	3	114526324	3	121275722	AC	0.319	0.318924		0.296	0.000845	2.62e-05	0.00119	2.18e-10	2.56e-10	0.00133	5.63e-12	2.38e-14	0.00259	3.13e-16	4.9e-06	2.33e-11	1.25e-05	0.876	2.67e-07	3.68e-06	1.6e-29	0.525	0.00643	6.93e-07	0.629	1.45e-10	0.201	8.23e-05	7.22e-06	5.06e-09	1.55e-17	0.343	0.276	7.54e-07	1.05	3.34	4.22	3.25	6.39	6.36	-3.21	6.94	-7.7	-3.02
ARS-BFGL-NGS-62557	3	114583055	3	121340162	AG	0.428	0.427607		0.914	0.349	0.0663	0.253	0.000457	8.34e-10	0.000523	4.19e-13	5.55e-11	0.00232	3.6e-10	1.27e-10	5.06e-07	1.99e-07	0.94	9.95e-07	3.27e-05	9.69e-30	0.238	0.00787	3.5e-07	0.331	1.21e-11	0.318	0.0001	7.7e-08	0.000196	4.49e-13	0.138	0.916	5.12e-07	0.109	0.938	1.84	1.14	3.51	6.18	-3.48	7.31	-6.6	-3.05
ARS-BFGL-NGS-59537	3	114703617	3	121465723	AG	0.385	0.384615		0.0411	0.448	0.203	0.000655	0.162	6.37e-15	0.00927	1.92e-16	6.94e-08	0.00136	8.33e-12	1.11e-16	4.19e-06	0.0152	0.236	0.00563	0.00311	4.74e-21	0.689	0.577	0.0666	0.296	1.23e-07	0.05	6.87e-05	0.025	0.158	3.19e-06	0.171	0.319	0.0108	2.04	-0.758	1.27	-3.41	-1.4	-7.87	2.61	-8.31	5.42	3.21
ARS-BFGL-NGS-10529	3	114766179	3	121531268	AG	0.059	0.05943		0.995	0.000182	6.33e-05	5.08e-07	2.69e-15	2.12e-30	1.67e-25	2.57e-29	2.21e-22	6.67e-12	7.56e-10	4.97e-09	8.35e-27	0.236	0.206	0.0138	0.0711	2.18e-15	0.000141	0.139	0.307	0.00289	8.02e-05	0.0223	0.0419	1.71e-14	6.71e-06	4.16e-10	0.319	0.125	0.354	-0.0067	3.75	4.01	5.04	7.98	11.7	-10.6	11.5	-9.88	-6.92
BTB-02088155	3	115395556	3	122211018	AG	0.445	0.444545		0.87	0.726	0.357	0.539	0.0287	1.76e-10	0.00263	1.01e-13	2.23e-10	1.06e-06	4.58e-09	1.81e-15	2.81e-06	7.82e-07	0.54	8.06e-07	0.000967	4.17e-24	0.0622	0.0181	1.61e-07	0.859	6.33e-06	0.471	0.0289	2.04e-10	0.0036	3.69e-06	0.0756	0.977	3.63e-06	-0.164	0.35	0.922	0.615	2.19	6.42	-3.01	7.5	-6.38	-4.9
ARS-BFGL-NGS-39448	3	118214045	3	125231579	AG	0.088	0.0877193	PER2	0.0336	0.261	0.0353	0.379	0.893	0.00207	2.27e-06	0.0193	0.588	0.0147	0.955	0.000527	0.0399	1.45e-16	6.52e-11	2.76e-13	8.98e-18	1.88e-05	0.000799	2.52e-21	3.17e-16	2.26e-22	1.6e-09	0.000451	0.000419	0.219	0.018	0.0208	0.000122	8.37e-08	1.05e-19	-2.13	-1.12	-2.11	0.879	-0.135	3.08	-4.74	2.34	0.542	-2.44
BFGL-NGS-115637	3	119150674	31	560462	AG	0.606	0.394196		0.553	0.802	0.563	0.697	0.0295	0.532	0.604	0.0178	0.00326	0.0433	0.282	0.000377	0.714	3.15e-09	0.0052	1.53e-06	2.26e-11	3.2e-11	0.728	3.36e-12	7.43e-18	4.31e-11	2.49e-15	0.00116	8.35e-08	0.0476	0.883	1.1e-05	0.07	0.000717	3.42e-14	-0.593	-0.251	0.579	0.389	2.18	0.625	0.519	2.37	-2.95	2.02
BFGL-NGS-110061	4	8779979	4	7330711	AG	0.28	0.280097		0.481	0.801	0.457	0.29	0.00547	0.719	0.0966	0.908	0.419	0.801	0.403	0.202	0.224	0.0703	0.000309	0.00651	0.000184	0.877	0.852	1.18e-06	0.00122	7.37e-05	1.68e-05	6.1e-16	4.57e-07	2.11e-08	2.54e-06	0.257	3.58e-05	4.09e-07	0.000113	0.705	-0.252	-0.743	-1.06	-2.78	0.36	1.66	0.116	0.808	-0.252
Hapmap53031-rs29011318	4	10933419	4	11335689	AG	0.891	0.109432		1.73e-05	7.14e-05	0.0014	0.726	0.0593	5.46e-09	0.0888	6.95e-15	0.853	0.00288	0.799	0.00017	0.318	0.00495	0.132	0.00517	0.871	1e-06	0.0233	0.503	0.000203	0.0137	0.155	0.0069	0.349	1.37e-16	8.58e-05	0.806	0.00118	0.00119	0.0207	-4.31	-3.98	-3.2	-0.35	1.89	5.86	-1.7	7.86	-0.185	-2.98
Hapmap31185-BTA-159806	4	12654239	4	13038423	AG	0.108	0.107683	ASB4	2.61e-10	3.95e-08	3.24e-07	0.887	0.0532	2.59e-10	7.09e-05	2.4e-21	0.0667	3.92e-06	0.000357	4.89e-07	0.416	0.457	0.565	0.16	0.393	9.58e-10	0.086	0.0827	0.000223	8.65e-06	0.477	0.000567	0.13	1.94e-19	0.0145	0.767	0.0181	0.00778	0.121	6.36	5.52	5.13	0.142	-1.93	-6.36	3.98	-9.62	1.84	4.63
Hapmap38652-BTA-111852	4	13551388	4	13926496	AC	0.456	0.455811	SLC25A13	0.00409	0.000125	0.0233	0.0568	0.362	0.000311	5.42e-06	4.88e-14	0.0411	0.526	0.0127	0.00769	0.769	2.38e-15	2e-07	7.07e-15	5.74e-07	4.9e-18	0.0886	6.09e-09	6.04e-15	7.72e-05	1.19e-09	0.00207	0.000127	0.202	2.63e-06	0.197	3.79e-19	2.29e-15	1.2e-16	-2.88	-3.85	-2.27	-1.91	0.912	3.61	-4.56	7.6	-2.04	-0.634
BTA-110951-no-rs	4	13630758	4	14006280	AC	0.581	0.419118		4.79e-14	3.88e-14	5.88e-15	0.133	0.245	5.98e-09	3.08e-05	2.27e-12	0.0569	0.0285	0.0589	4.43e-06	0.206	2.91e-05	0.0327	1.57e-05	0.149	1.27e-13	0.119	0.124	0.272	0.00061	0.368	0.235	0.495	0.00319	0.0178	0.506	0.00388	0.0397	0.0554	-7.6	-7.63	-7.88	-1.5	-1.16	5.85	-4.18	7.07	1.91	2.19
BTB-00168310	4	20425136	4	21756955	AG	0.39	0.390436		0.00122	2.54e-05	9.84e-08	0.0605	1.4e-05	3e-15	1.41e-13	2.89e-08	1.37e-11	4.53e-10	1.15e-11	3.56e-06	1.66e-21	2.47e-07	5.62e-08	0.000962	1.45e-06	0.148	0.0851	6.09e-10	3.63e-06	8.68e-14	4.85e-05	7.89e-08	0.016	0.00111	1.66e-26	0.000282	1.9e-08	1.7e-17	1e-08	3.24	4.22	5.35	1.88	4.36	7.97	-7.46	5.57	-6.81	-6.27
BTB-01202987	4	29677476	4	30871796	AG	0.977	0.0226978		0.000169	0.00711	0.00556	0.521	0.0914	2.21e-05	5.64e-19	7.58e-11	4.31e-07	0.00516	1.02e-25	0.00745	0.0173	0.00194	7.09e-05	0.0379	0.0906	0.000333	0.0254	9.09e-05	0.766	1.79e-09	0.0586	0.0176	0.0482	6.56e-05	0.495	0.327	0.443	0.825	0.0734	-3.77	-2.7	-2.78	0.643	1.69	4.26	-9.02	6.55	-5.08	-2.8
BTB-00174283	4	33031489	31	89242	AG	0.736	0.264368		0.0704	1.8e-07	2.95e-06	7.66e-07	4.9e-09	1.08e-05	0.00154	0.000335	6.03e-20	2.82e-09	2.04e-26	0.159	7.34e-11	0.00522	0.000105	0.0473	0.607	0.000224	0.739	0.00357	0.113	0.000179	4.49e-05	0.658	0.01	0.00183	0.033	0.0771	0.162	0.535	0.168	-1.81	-5.24	-4.69	-4.96	-5.88	-4.41	3.17	-3.59	9.26	5.97
BTB-01513732	4	33659806	4	34601299	AG	0.354	0.353814		0.0424	3.8e-07	2.63e-06	6.14e-06	2.75e-08	3.04e-12	1.41e-06	8.2e-10	3.19e-23	6.78e-14	2.25e-30	0.000891	6.42e-17	5.74e-06	1.1e-08	0.000373	4.76e-05	0.00376	0.318	9.27e-09	1.38e-05	1.43e-09	0.11	0.537	0.572	0.354	0.11	0.0957	0.00848	0.0673	1.58e-05	2.03	5.1	4.71	4.54	5.58	7.03	-4.84	6.18	-10.1	-7.56
ARS-BFGL-NGS-33426	4	58803864	31	59071	AC	0.953	0.0469631		0.015	0.00023	0.067	0.0281	0.367	0.0625	0.00319	0.259	0.433	0.813	0.399	0.0624	0.000411	1.26e-22	1.33e-12	3.45e-16	9.98e-10	2.26e-11	0.0303	6.56e-17	2.31e-21	6.93e-12	3.76e-05	0.122	0.166	5.63e-08	0.00213	0.847	1.29e-05	1.87e-07	4.61e-21	-2.44	-3.69	-1.83	-2.2	0.902	-1.86	2.95	1.13	-0.784	-0.236
ARS-BFGL-NGS-92793	4	61897880	4	63958725	AG	0.651	0.348971		0.103	0.554	0.414	0.284	0.146	1.71e-05	0.00248	6.24e-07	0.000802	0.000287	0.00519	2.99e-11	0.00534	5.16e-05	0.0285	8.43e-06	0.0121	1.1e-09	0.61	0.486	0.00347	0.279	0.0212	0.383	0.934	2.08e-16	0.208	0.00793	0.133	0.692	0.0065	-1.63	-0.592	-0.817	1.07	1.45	4.31	-3.03	5	-3.36	-3.63
ARS-BFGL-NGS-86043	4	62638018	4	64675960	AC	0.943	0.0566213	NPSR1	0.0167	0.113	0.452	0.571	0.00232	0.418	0.0145	0.181	0.973	0.0814	0.00767	0.0106	0.0468	2.68e-23	1.75e-12	3.56e-15	2.26e-09	9.11e-10	0.319	5.73e-12	9.09e-16	2.39e-10	0.000538	0.595	0.723	1.72e-08	0.00547	0.589	5.79e-05	4.53e-07	7.15e-16	-2.4	-1.59	-0.751	0.566	3.05	-0.811	2.45	1.34	0.0339	1.74
Hapmap43334-BTA-70880	4	64287547	4	66395196	AG	0.042	0.0422961		0.75	0.0984	0.48	0.0631	0.506	0.287	0.0003	0.0591	1.04e-05	0.989	0.433	0.0852	0.0247	4.41e-22	1.77e-13	8.21e-15	1.83e-24	3.47e-07	0.672	6.92e-17	4.88e-14	6.58e-17	2.78e-15	0.000102	1.86e-06	0.132	2.36e-17	0.447	4.75e-17	2.91e-19	1.04e-22	0.319	1.65	0.707	1.86	0.666	1.06	-3.62	-1.89	4.42	0.0142
ARS-BFGL-NGS-40376	4	65846954	4	68063823	AG	0.135	0.134732		1.89e-05	4.08e-10	4.5e-11	0.000448	1.6e-06	1.5e-07	3.2e-06	0.0445	0.168	0.0215	0.000285	0.116	6.67e-15	1.56e-17	1.61e-24	1.22e-16	5.32e-16	0.76	0.00258	9.5e-10	3.6e-08	5.51e-10	0.257	0.147	0.802	0.398	4.36e-19	2.32e-05	7.67e-17	1.79e-15	2.18e-13	4.29	6.29	6.63	3.52	4.82	5.28	-4.67	2.01	-1.38	-2.3
BTB-01411209	4	66155273	4	68379721	CG	0.731	0.26937	GARS	0.00125	0.000289	6.1e-06	0.226	0.00584	0.0184	0.763	0.263	0.0186	0.0195	2.21e-07	0.295	7.02e-06	6.02e-18	5.47e-16	3.13e-14	1.64e-11	0.00407	0.78	1.85e-12	2.08e-11	5.79e-12	0.00359	0.0186	0.192	0.00631	1.14e-17	3.11e-05	4.56e-22	3.07e-20	4.97e-16	-3.23	-3.63	-4.54	-1.21	-2.76	-2.36	0.302	1.12	2.36	2.34
Hapmap51035-BTA-71047	4	67078172	4	69354037	AG	0.566	0.433882	CHN2	0.421	3.39e-05	3.74e-05	4.5e-06	2.44e-11	0.00995	0.0213	0.919	0.527	0.981	0.0807	0.422	1.74e-06	9.02e-13	9.93e-21	1.97e-17	2.22e-18	0.025	0.0861	4.75e-19	1.15e-08	8.62e-14	5.5e-05	1.39e-11	5.4e-07	0.0777	3.45e-11	0.0843	2.61e-17	5.56e-11	9.27e-17	0.804	4.16	4.13	4.6	6.72	2.58	-2.3	-0.102	-0.633	-0.024
Hapmap47704-BTA-71045	4	67115048	4	69390800	AG	0.483	0.483082		0.723	0.307	0.249	0.0882	0.0024	0.393	0.544	0.354	0.966	0.61	0.118	0.381	0.0328	2.38e-12	6.22e-12	8.63e-13	1.07e-14	1.96e-06	0.168	5.68e-22	1.88e-13	4.04e-15	6.13e-11	3.07e-13	1.39e-11	0.78	7.95e-07	0.233	6.89e-13	1.33e-10	1.7e-19	-0.355	1.02	1.15	1.71	3.04	0.855	-0.607	-0.926	0.0432	-0.51
Hapmap51854-BTA-71049	4	68192268	4	70474468	AG	0.187	0.187424		0.401	0.0299	0.117	0.000143	9.87e-07	7.33e-06	0.00092	2.27e-05	2.64e-07	0.026	0.0018	0.0309	6.31e-06	0.0945	0.493	0.413	0.316	0.00157	0.692	0.0167	0.698	0.156	0.381	4.65e-05	0.0388	6.46e-15	0.185	0.00157	0.547	0.952	0.791	-0.839	2.17	1.57	3.81	4.91	4.5	-3.32	4.25	-5.17	-2.23
Hapmap30912-BTA-71048	4	68313751	4	70595158	AG	0.726	0.273998		0.0168	0.973	0.98	0.00627	2.52e-06	0.0435	0.262	0.0613	0.0419	0.374	0.154	0.399	0.137	0.0912	0.44	0.125	0.246	0.0182	0.792	0.201	0.113	0.143	0.955	0.0321	0.356	3.32e-16	0.107	0.16	0.21	0.368	0.542	2.39	-0.0333	-0.0245	-2.74	-4.72	-2.02	1.12	-1.87	2.04	0.89
Hapmap47172-BTA-109521	4	70305010	4	72561112	AG	0.781	0.219261		0.167	0.084	0.00233	0.452	0.000657	0.00143	0.0403	0.378	0.0844	0.0348	0.489	1.5e-09	1.74e-05	1.95e-06	3.56e-10	3.82e-08	2.57e-13	0.0278	0.0774	2.83e-15	6.59e-07	2.09e-13	6.88e-05	2.58e-14	2.18e-08	0.0325	8.91e-07	0.0704	3.9e-08	3.72e-08	2.94e-12	1.38	1.73	3.05	0.753	3.41	3.19	-2.05	0.882	1.73	-2.11
BFGL-NGS-119675	4	70351186	4	72605980	AG	0.781	0.219224		0.148	0.0878	0.00219	0.516	0.000897	0.00116	0.0355	0.366	0.0955	0.0269	0.52	1.21e-09	1.4e-05	1.39e-06	4.28e-10	4.71e-08	2.24e-13	0.0274	0.0879	1.58e-15	4.03e-07	7.3e-14	6.79e-05	6.05e-14	2.02e-08	0.0338	6.47e-07	0.0622	4.16e-08	5.64e-08	2.16e-12	1.45	1.71	3.07	0.65	3.33	3.25	-2.1	0.905	1.67	-2.22
BFGL-NGS-115217	4	70399494	4	72654440	AG	0.78	0.220303		0.145	0.0875	0.00204	0.524	0.000822	0.000863	0.0341	0.322	0.0882	0.0279	0.536	5.49e-10	1.04e-05	1.17e-06	3.53e-10	4.08e-08	2.1e-13	0.0259	0.0878	7.47e-16	2.77e-07	3.95e-14	4.84e-05	2.38e-14	1.24e-08	0.038	6.78e-07	0.0667	3.19e-08	4.25e-08	1.09e-12	1.46	1.71	3.09	0.637	3.35	3.34	-2.12	0.99	1.71	-2.2
BFGL-NGS-116468	4	70537648	4	72831516	AG	0.803	0.196602		0.348	0.191	0.00925	0.476	0.000626	0.000225	0.123	0.138	0.0625	0.0714	0.645	6.66e-11	2.54e-05	1.91e-05	1.45e-10	1.05e-07	1.17e-12	0.183	0.0076	5.38e-15	1.46e-06	1.31e-13	5.75e-05	1.24e-13	4.22e-08	0.153	1.32e-07	0.0447	8.87e-09	3.4e-09	3.34e-12	0.939	1.31	2.61	0.713	3.43	3.7	-1.54	1.48	1.86	-1.8
ARS-BFGL-NGS-36876	4	70700960	4	72988437	AG	0.803	0.196915		0.387	0.264	0.0164	0.592	0.00164	0.000375	0.11	0.155	0.0352	0.101	0.539	9.48e-11	6.35e-05	2.3e-05	1.68e-10	1.06e-07	1.08e-12	0.179	0.00636	1.22e-14	2.02e-06	2.58e-13	6.28e-05	4.24e-13	8.36e-08	0.154	2.21e-07	0.0504	1.28e-08	5.57e-09	6.04e-12	0.866	1.12	2.4	0.536	3.15	3.56	-1.6	1.42	2.11	-1.64
ARS-BFGL-NGS-51159	4	70729858	4	73017372	CG	0.197	0.19697		0.425	0.254	0.0176	0.515	0.00126	0.000314	0.1	0.139	0.0412	0.0972	0.548	9.49e-11	5.52e-05	2.56e-05	2.04e-10	1.23e-07	1.77e-12	0.184	0.00491	1.05e-14	2.15e-06	2.04e-13	6.23e-05	4.25e-13	8.25e-08	0.155	1.96e-07	0.0521	1.17e-08	4.72e-09	6.26e-12	-0.797	-1.14	-2.38	-0.651	-3.23	-3.61	1.64	-1.48	-2.04	1.66
BTB-00196579	4	73367338	4	75364129	AG	0.061	0.0613553		8e-18	4.39e-27	2.97e-31	4.24e-06	1.01e-10	2.05e-07	0.0222	0.115	3.32e-15	7.6e-10	0.00907	0.619	7.57e-22	0.27	0.0479	0.71	0.079	8.38e-05	2.56e-05	0.475	0.366	0.196	1.09e-11	0.43	4.19e-06	0.177	0.000188	6.76e-15	0.000175	0.00781	0.467	8.7	11	11.9	4.61	6.51	5.22	2.29	1.58	-7.95	-6.19
BTB-00200143	4	79904993	4	82054704	AG	0.501	0.499396		5.26e-06	8.19e-14	3.97e-13	1.54e-06	1.02e-08	0.783	0.33	0.00311	1.35e-06	0.000214	3.32e-05	2.77e-09	4.45e-06	8.49e-06	0.000811	0.00088	0.222	0.317	0.00692	0.127	0.565	0.0796	0.556	0.962	0.467	0.987	4.41e-13	0.000733	3.72e-20	5.67e-11	0.00408	4.57	7.53	7.32	4.82	5.76	0.276	0.974	-2.96	-4.85	-3.71
BTA-85995-no-rs	4	83708251	4	86147719	AG	0.201	0.200847		3.56e-11	9.05e-26	2.02e-26	1.85e-10	3.26e-17	9.94e-10	2.85e-05	1.38e-05	9.85e-40	2.03e-15	2.51e-21	0.00362	1.95e-30	4.69e-09	1.06e-10	4.86e-05	0.389	0.00355	0.0229	5.2e-05	0.00177	1.2e-05	0.00037	0.782	0.0114	0.00411	4.9e-18	5.75e-16	2.13e-13	5.06e-09	0.000125	6.67	10.7	10.8	6.41	8.53	6.15	-4.2	4.36	-13.5	-8.02
ARS-BFGL-NGS-84090	4	83737394	4	86175679	AG	0.349	0.348965		3.16e-07	1.42e-20	2.48e-18	4.34e-11	2.53e-14	0.000435	0.0261	0.281	4.98e-12	1.12e-05	5.75e-15	0.000218	4.44e-18	1.47e-20	5.59e-16	8.35e-12	0.000337	0.673	0.429	3.58e-11	1.26e-08	1.59e-13	0.602	0.0829	0.692	0.514	1.41e-15	1.31e-07	2.83e-18	3.02e-10	4.8e-12	5.13	9.42	8.84	6.64	7.69	3.53	-2.23	1.08	-6.96	-4.41
Hapmap50213-BTA-110976	4	84648999	31	45019	AG	0.407	0.406913		3.38e-14	1.32e-18	1.72e-16	0.00151	0.0561	0.204	0.213	0.0496	1.25e-11	5.23e-07	5.57e-08	0.0156	6.62e-11	5.22e-05	0.177	0.161	0.707	0.0873	0.00128	0.47	0.00725	0.187	0.0879	0.286	0.316	0.333	2.63e-06	0.000148	3.59e-06	7.2e-05	0.0165	-7.65	-8.91	-8.33	-3.18	-1.91	-1.27	1.25	1.96	6.82	5.04
BTB-01290382	4	87770622	4	90034808	AG	0.67	0.330461	CADPS2	0.0279	4.83e-06	3.63e-06	0.000342	6.03e-07	4.71e-30	8.66e-20	8.04e-19	3.26e-19	2.76e-15	8.18e-13	8.63e-12	8.38e-29	0.646	0.0535	0.131	0.255	5.05e-11	0.449	1.04e-07	0.375	1.23e-15	0.601	0.00207	0.693	2.66e-08	1.79e-05	3.11e-05	0.218	0.000823	0.0279	-2.2	-4.59	-4.65	-3.59	-5.01	-11.6	9.22	-8.97	9.07	7.98
Hapmap44030-BTA-18247	4	87944727	4	90209358	AG	0.723	0.277171	CADPS2	0.000822	7.59e-12	1.14e-10	1.13e-07	4.22e-10	3.02e-32	1.46e-16	1.55e-13	1.26e-11	5.66e-13	1.37e-07	1.03e-06	7.84e-35	8.55e-09	8.27e-11	4.29e-05	5.84e-07	0.00086	0.136	1.24e-15	0.000503	2.75e-25	0.206	0.000104	0.853	0.000146	3.28e-11	8.2e-05	4.4e-06	8.43e-12	7.56e-10	-3.35	-6.9	-6.49	-5.33	-6.28	-12.1	8.35	-7.45	6.82	7.27
BTB-01295144	4	92557035	4	94975832	AG	0.55	0.450121		0.747	0.00705	0.65	7.17e-05	0.141	1.45e-36	5.86e-20	2.93e-20	4.91e-12	1.21e-09	1.15e-07	1.51e-17	3.29e-19	0.212	0.0631	0.461	0.791	1.08e-09	0.267	0.000466	0.127	7.01e-09	0.615	0.000942	0.52	6.22e-08	0.493	0.456	0.000891	0.841	0.392	-0.322	2.7	0.453	3.98	1.47	12.9	-9.27	9.34	-6.96	-6.11
BTB-00202549	4	94355557	4	96780601	AG	0.172	0.172277	NRF1	0.0541	0.455	0.514	0.00217	0.0226	5.89e-16	7.26e-09	1.57e-15	1.02e-13	1.37e-09	1.28e-07	2.9e-08	7.13e-08	0.00261	0.117	0.000207	0.00329	1.48e-10	1.23e-06	0.685	0.000296	0.133	0.447	0.0104	0.742	1.17e-17	0.414	0.137	0.000303	0.428	0.013	-1.93	0.747	-0.653	3.07	2.28	8.17	-5.82	8.05	-7.5	-6.09
BTA-71660-no-rs	4	94902406	4	97326515	AG	0.06	0.0598187	CPA5	0.0732	1.37e-12	3.76e-08	3.18e-13	6.59e-14	5.84e-23	1.57e-12	3.44e-16	2.17e-39	3.68e-22	3.25e-22	4.04e-05	4.1e-28	0.873	0.045	0.138	0.354	5.14e-13	0.000568	0.0769	0.121	0.000766	0.0145	0.037	0.112	4.42e-15	3.62e-06	4.27e-10	0.608	0.00865	0.931	1.79	7.14	5.53	7.35	7.56	10	-7.12	8.24	-13.5	-9.82
BTA-71813-no-rs	4	98016975	4	100634712	AG	0.657	0.34252	EXOC4	3.31e-06	3.43e-09	4.16e-08	0.0104	0.0363	2.54e-31	5.87e-08	5.75e-25	2.64e-36	1.12e-18	3.48e-12	0.327	1.33e-26	0.216	0.149	0.202	0.0881	8.75e-13	8.44e-13	0.344	0.0308	0.0754	0.000283	0.464	0.000692	8.26e-05	0.831	2.01e-05	0.0105	0.963	0.178	-4.67	-5.94	-5.51	-2.57	-2.1	-11.9	5.45	-10.5	12.9	8.93
Hapmap39428-BTA-72555	4	113303894	4	116803989	AC	0.775	0.225348	ZNF746	0.877	0.0284	0.73	0.00194	0.325	0.00193	6.06e-07	4.83e-06	0.766	0.374	0.854	7.81e-05	8.37e-05	4.5e-11	2.64e-23	3.67e-15	1.27e-10	0.144	0.328	2.29e-06	6.23e-07	6.36e-05	0.245	0.167	0.913	0.338	1.16e-08	4.91e-06	3.02e-05	1.35e-05	7.49e-08	-0.155	2.19	0.345	3.1	0.985	3.11	-5.01	4.59	-0.298	-0.889
Hapmap30001-BTA-142716	4	120589321	4	124072767	AG	0.922	0.0779733	LOC100138518	0.36	0.0114	0.00569	0.0169	0.000105	4.68e-09	0.000408	0.00617	2.34e-10	7.4e-11	7.57e-18	2.18e-08	6.91e-11	0.0133	0.36	0.492	0.101	0.243	8.3e-06	9.44e-14	1.21e-07	5.76e-16	9.2e-09	5.25e-11	7.35e-13	7.66e-06	0.00168	0.181	8.91e-05	3.23e-07	3.12e-09	0.915	2.53	2.77	2.39	3.89	5.89	-3.54	2.74	-6.38	-6.56
UA-IFASA-4428	5	6123234	5	6579674	AC	0.046	0.0462515		0.00027	4.39e-06	0.0436	0.0421	0.00417	0.702	0.271	0.000704	4.43e-05	0.191	8.97e-06	0.00904	0.0396	2.15e-12	5.75e-11	1.59e-14	1.05e-20	2.86e-09	4.81e-09	1.33e-07	3.54e-14	0.000972	2.13e-09	7.96e-06	2.97e-07	0.399	5.67e-05	0.247	6.8e-09	1.59e-08	7.03e-15	3.65	4.61	2.02	2.03	-2.87	-0.383	1.1	-3.39	4.09	-1.31
BFGL-NGS-118379	5	7022191	5	7473430	AG	0.221	0.220677		2.14e-06	7.77e-10	2.41e-11	0.00557	2.21e-05	3.11e-06	0.323	1.28e-05	4.92e-19	1.05e-05	0.00112	0.00323	3.58e-10	0.608	0.000138	0.981	0.722	1.53e-14	1.89e-10	0.000402	0.00138	0.000676	2.46e-18	1.82e-07	2.84e-16	0.0102	1.61e-05	2.04e-13	0.775	0.269	0.00016	4.76	6.19	6.73	2.78	4.25	4.68	-0.988	4.38	-9.02	-4.42
ARS-BFGL-NGS-57915	5	7870014	5	8400672	AG	0.121	0.120836		0.00191	0.489	0.285	0.0114	0.000174	0.00187	0.00267	0.00146	5.19e-06	0.000657	0.0112	0.168	0.164	5.65e-05	0.0278	0.000359	0.000103	1.36e-05	0.0982	0.0265	3.02e-05	0.0395	0.0094	0.654	0.68	2.89e-17	0.706	0.0827	0.00802	0.0123	0.00021	3.11	0.692	1.07	-2.53	-3.76	-3.11	3.01	-3.19	4.57	3.41
BTB-00219372	5	9101668	5	11055634	AG	0.675	0.324589		0.146	0.292	0.211	0.876	0.859	5.76e-21	2.09e-12	1.26e-11	9.38e-05	5.54e-07	3.03e-06	3.32e-18	1.86e-14	9.94e-06	0.00289	0.0268	1.46e-05	0.349	0.451	5.02e-18	1.85e-11	5.15e-21	4.25e-05	6.62e-07	0.000486	0.876	0.242	0.373	0.978	4e-05	1.6e-12	-1.45	-1.05	-1.25	0.156	0.178	-9.53	7.09	-6.82	3.92	5.03
Hapmap32860-BTA-158424	5	9837147	5	11773058	AG	0.709	0.291413	LOC531410	0.00052	1.68e-08	2.84e-11	0.000337	3.12e-11	1.23e-29	1e-13	1.07e-19	2.58e-26	4.71e-13	3.64e-26	5.69e-08	9.89e-32	0.365	0.0131	0.213	0.375	4.72e-09	0.236	5.87e-06	0.01	1.82e-07	0.0135	0.0248	0.198	0.000496	0.00174	0.000105	0.042	0.129	0.048	-3.48	-5.67	-6.7	-3.59	-6.69	-11.5	7.5	-9.2	10.8	7.29
Hapmap54948-rs29009927	5	10482135	5	12423627	AG	0.457	0.456667	LIN7A	1.71e-06	2.59e-14	3.2e-10	2.8e-06	0.000893	6.46e-12	1.37e-08	0.000134	9.47e-07	1.11e-06	1.5e-10	2.51e-06	7.69e-24	1.33e-11	9.98e-12	5e-06	1.66e-06	0.979	0.000207	5.84e-16	5.11e-13	1.84e-14	0.0105	0.000678	0.0538	0.402	7.54e-28	5.04e-13	3.14e-09	8.74e-13	4.42e-14	-4.8	-7.69	-6.33	-4.7	-3.33	-6.92	5.71	-3.83	4.92	4.89
UA-IFASA-4222	5	10511028	5	12451776	AC	0.445	0.444681	LIN7A	5.06e-08	4.07e-15	1.81e-11	2.27e-05	0.00358	1.33e-10	4.13e-07	0.00128	3.08e-06	4.5e-07	2.02e-11	1.32e-07	1.44e-23	3.93e-11	1.47e-09	3.67e-05	4.12e-05	0.622	0.000177	8.15e-15	2.63e-13	7.71e-14	0.00885	0.00105	0.0371	0.338	4.4e-27	5.12e-11	7.71e-09	1.38e-12	1.59e-13	-5.47	-7.93	-6.77	-4.25	-2.92	-6.46	5.08	-3.23	4.68	5.07
BFGL-NGS-117548	5	10788597	5	12814010	AG	0.269	0.268928	ACSS3	0.0887	9.96e-05	0.00101	0.000999	0.00186	1.5e-13	3.5e-05	1.66e-14	1.39e-09	0.0105	0.000266	0.536	5.62e-12	0.0382	0.0106	0.23	0.179	2.91e-18	0.00108	0.458	0.0248	0.716	1.08e-10	0.838	4.57e-05	0.00109	1.38e-05	1.64e-18	0.325	0.166	0.0135	1.7	3.9	3.29	3.3	3.12	7.45	-4.15	7.74	-6.09	-2.56
ARS-BFGL-NGS-84009	5	14481898	5	16671104	AG	0.62	0.379613		0.0705	4.25e-05	0.000366	0.000452	0.000332	2.58e-16	5.3e-25	1.57e-15	9.6e-13	9.74e-05	2.22e-07	0.00848	3.59e-19	1.31e-09	3.28e-18	5.76e-08	3.89e-05	0.00161	0.949	8e-15	4.42e-10	2.01e-12	0.472	0.00306	0.876	0.844	0.00184	0.0302	0.778	0.126	1.48e-08	1.81	4.1	3.57	3.52	3.6	8.28	-10.5	8.05	-7.19	-3.91
Hapmap55237-rs29010308	5	15083929	5	17272101	AG	0.288	0.288264		0.569	0.00388	0.352	4.34e-06	0.00358	8.96e-26	1.91e-31	1.87e-22	3.83e-08	0.00766	9.01e-07	5.41e-05	7.39e-18	0.000852	1.01e-11	0.000265	0.0624	1.49e-06	0.776	2.53e-10	0.000104	6.17e-08	0.109	0.188	0.0911	0.987	0.0334	0.00822	0.0362	0.274	0.000139	0.57	-2.89	-0.931	-4.61	-2.92	-10.7	11.9	-9.89	5.52	2.67
ARS-BFGL-NGS-51490	5	16522966	5	18753376	CG	0.581	0.418739	MGAT4C	0.0984	0.276	0.0278	0.644	0.221	1.14e-15	1.62e-30	6.63e-13	0.12	6.9e-06	0.0344	7.32e-19	4.67e-08	8.12e-08	1.29e-09	1.15e-05	9.51e-05	0.312	0.983	7.43e-14	0.000854	7.67e-19	0.000406	4.44e-06	0.000617	0.00419	0.00535	0.408	0.678	0.000285	1.02e-08	-1.65	-1.09	-2.2	0.463	-1.23	8.09	-11.7	7.24	-1.56	-4.51
Hapmap33068-BTA-160954	5	16545450	5	18775860	AG	0.365	0.364546	MGAT4C	3.02e-05	4.22e-05	6.35e-07	0.481	0.0649	2.3e-14	6.91e-28	1.41e-16	0.765	0.0011	0.306	1.55e-16	0.00225	9.47e-06	7.75e-07	0.000696	0.00267	0.0439	0.353	5.24e-08	0.119	1.4e-13	0.0351	0.00561	0.0322	0.00804	0.088	0.428	0.0794	0.0205	0.000168	4.18	4.11	5	0.705	1.85	-7.7	11.2	-8.35	0.298	3.27
ARS-USMARC-666	5	25643874	5	28370989	AC	0.794	0.205633	PDE1B	0.153	2.91e-12	1.33e-12	9.38e-15	2.72e-29	1.49e-14	1.63e-14	1.44e-17	6.54e-33	4.65e-13	3.27e-14	0.835	2.24e-25	0.000423	5.11e-11	0.00242	0.126	7.46e-11	0.0668	0.00261	0.545	5.99e-05	7.32e-05	0.000796	0.099	2.67e-10	6.86e-10	1.96e-07	0.00458	0.00122	0.265	-1.43	-7.04	-7.15	-7.82	-11.5	-7.76	7.75	-8.63	12.2	7.29
BTA-73296-no-rs	5	26526934	5	29266469	AG	0.484	0.483672		0.143	0.301	0.707	0.706	0.0444	0.0583	0.248	0.000365	0.0115	0.0889	2.23e-05	0.27	0.392	6.77e-08	6.91e-05	1.58e-07	0.000661	3.58e-05	1.41e-13	0.0508	0.000106	0.133	0.00451	0.144	0.202	0.371	0.0414	0.891	0.0636	0.0157	0.000174	-1.47	-1.03	-0.376	0.377	2.01	1.89	-1.16	3.57	-2.53	-1.7
ARS-BFGL-NGS-5790	5	26986116	5	29768433	AC	0.827	0.172612	LOC516241	0.00604	9.92e-16	2.15e-16	3.26e-14	9.43e-28	2.97e-14	3.95e-11	3.57e-15	1.17e-35	3.08e-13	1.35e-15	0.252	5.49e-27	0.00209	1.64e-11	0.0023	0.214	6.12e-12	0.0691	0.0504	0.158	0.0043	1.24e-07	0.187	0.000185	2.53e-07	1.07e-10	5.62e-11	0.0332	0.00169	0.723	-2.75	-8.11	-8.3	-7.66	-11.1	-7.67	6.65	-7.94	12.8	7.35
Hapmap51983-BTA-73224	5	29930077	5	32770184	AG	0.285	0.285041	LASS5	0.0113	7.75e-09	0.000979	1.5e-06	0.0843	0.214	0.472	0.495	2.56e-07	0.000123	0.233	0.0658	0.000205	1.61e-18	1.8e-16	6.76e-20	3.3e-12	2.54e-05	3.62e-05	0.000889	0.00314	0.00801	0.0111	0.301	0.885	0.0812	3.96e-05	0.0366	3.45e-06	1.22e-08	2.6e-08	-2.54	-5.81	-3.3	-4.83	-1.73	-1.24	0.72	0.683	5.18	3.85
BTB-01953426	5	33709003	5	36748639	AG	0.321	0.320606		0.0027	4.29e-07	0.00222	0.00123	0.692	0.201	0.0694	0.633	1.61e-06	2.07e-05	0.224	0.398	0.000462	4.89e-19	3.67e-18	8.51e-22	9.28e-13	1.2e-05	9.36e-07	0.00521	0.00575	0.0265	0.0353	0.925	0.209	0.222	4.92e-05	0.169	0.000678	1.08e-06	1.02e-07	-3	-5.08	-3.06	-3.24	-0.396	-1.28	1.82	0.478	4.81	4.27
ARS-BFGL-NGS-127	5	34002538	5	37036476	AG	0.262	0.261631		0.0514	1.61e-05	0.0052	0.000608	0.081	0.944	0.161	0.474	1.21e-05	2.45e-05	0.255	0.235	0.0104	3.76e-17	6.54e-17	2.95e-21	8.59e-11	6.53e-07	1.47e-07	0.0225	0.0397	0.112	0.0193	0.0861	0.853	0.275	0.0663	0.963	0.000682	0.00218	2.39e-06	-1.95	-4.33	-2.8	-3.43	-1.75	-0.0708	1.4	0.716	4.39	4.23
BFGL-NGS-119357	5	34989903	5	38023652	AG	0.782	0.217615		5.49e-07	7.63e-22	9.88e-26	1.88e-12	3.27e-28	0.00137	0.0192	0.0051	1.95e-24	1.51e-12	2.56e-06	0.0971	7.08e-19	0.00626	1.42e-09	0.00165	0.655	7.91e-05	3.96e-05	0.826	0.0562	0.592	6.78e-05	0.019	0.0457	2.81e-11	9.93e-07	7.44e-07	0.000837	0.131	0.952	-5.03	-9.74	-10.7	-7.1	-11.2	-3.21	2.34	-2.8	10.4	7.13
BTA-21377-no-rs	5	35657214	5	38696587	AG	0.548	0.451847		1.92e-13	1.8e-17	7.66e-17	0.00336	0.0152	0.000659	0.0616	0.102	1.2e-05	3.1e-09	0.507	0.0551	1.08e-15	1.78e-08	4.42e-06	1.44e-05	8.71e-05	0.0228	5.42e-09	0.132	0.0197	0.023	0.0336	0.0141	0.449	0.071	1.39e-08	0.000122	9.63e-06	3.81e-08	6.17e-05	7.42	8.6	8.43	2.94	2.43	3.41	-1.87	1.64	-4.39	-5.96
BTA-73418-no-rs	5	38351858	5	41397617	AC	0.358	0.357706	PRICKLE1	0.0154	5.78e-08	0.00161	7.43e-06	0.113	0.603	0.105	0.171	0.000195	1.58e-07	0.0363	0.907	0.00121	2.58e-26	6.81e-17	1.26e-19	1.86e-15	1.29e-07	0.0221	2.05e-06	4.16e-06	2.17e-06	2.35e-05	0.00385	0.0134	0.822	1.02e-05	0.912	4.81e-08	4.24e-08	1.64e-12	2.43	5.45	3.16	4.5	1.59	-0.52	-1.62	-1.37	-3.73	-5.27
ARS-BFGL-NGS-30677	5	43565856	5	46795547	AG	0.413	0.412991		6.9e-11	7.59e-23	3.18e-17	2.02e-08	5.06e-05	6.15e-08	0.00042	0.314	2.16e-14	2.17e-14	8.35e-08	0.0489	1.26e-24	1.82e-20	6.89e-18	1.21e-14	7.24e-11	0.0273	2.52e-05	1.13e-14	4.24e-15	8.11e-15	0.00321	0.000109	0.0224	0.459	7.01e-18	2.15e-10	2.09e-16	4.46e-18	9e-18	6.57	9.99	8.53	5.64	4.06	5.44	-3.53	1.01	-7.71	-7.71
BTB-00227037	5	43736571	5	46996518	AG	0.459	0.459345		0.00585	3.62e-07	5.98e-05	0.000318	0.00716	0.1	0.0987	0.267	4.99e-07	0.000703	0.00552	0.00166	0.000355	0.00708	1.36e-05	0.000554	0.564	0.302	2.7e-19	0.122	0.00622	0.0428	0.0376	0.887	0.000682	1.79e-07	0.00153	0.0156	0.861	0.328	0.428	2.76	5.11	4.02	3.61	2.69	1.64	-1.65	1.11	-5.05	-3.39
BTB-00226565	5	44009723	5	47267387	AG	0.233	0.233212	BEST3	4.01e-15	4.5e-16	3.26e-14	0.0516	0.962	0.0404	0.67	0.79	0.000752	0.00218	0.12	0.693	4.25e-11	0.000114	0.00411	0.00356	0.00706	0.095	0.155	0.116	1.76e-05	0.0379	0.491	0.642	0.896	0.01	0.00012	7.52e-06	0.000111	1.2e-05	0.000451	7.93	8.21	7.66	1.95	-0.048	2.05	-0.426	-0.267	-3.38	-3.07
ARS-BFGL-NGS-109171	5	45655508	5	49186341	AG	0.569	0.430992	LOC614357	0.0383	3.88e-07	0.000102	1.14e-05	0.000196	1.08e-06	6.61e-05	3.07e-05	4.12e-15	1.82e-06	6.52e-05	0.00378	1.42e-08	1.08e-05	2.04e-08	1.41e-05	0.303	0.0635	3.34e-13	0.853	0.0871	0.843	0.0415	0.273	8.11e-05	0.000351	0.00132	0.0213	0.238	0.0219	0.449	-2.07	-5.1	-3.89	-4.4	-3.73	-4.89	4	-4.18	7.93	4.79
BTA-89331-no-rs	5	50479815	5	54390703	AG	0.159	0.158995		0.00439	2.87e-11	5.25e-06	1.63e-08	0.000464	3.29e-05	7.54e-05	0.338	1.61e-11	1.02e-10	1.75e-08	0.00166	7.25e-13	4.17e-26	8.21e-23	2.07e-18	5.11e-16	0.0228	0.00129	3.23e-14	9.75e-11	4.54e-17	0.00013	0.000362	0.0701	0.265	4.49e-12	0.0353	3.98e-10	3.64e-19	3.17e-18	2.85	6.7	4.57	5.68	3.51	4.16	-3.97	0.959	-6.79	-6.51
BFGL-NGS-116994	5	51967497	5	55947824	AG	0.874	0.125832		0.00155	0.331	0.0227	0.02	0.151	0.112	0.00205	0.0246	0.135	0.149	0.728	0.167	0.0179	0.194	0.00735	0.137	0.822	0.0886	3.2e-14	0.921	0.794	0.952	0.101	0.624	0.518	0.14	0.719	0.00578	0.0184	0.167	0.893	3.17	0.972	2.28	-2.33	-1.44	1.59	-3.09	2.25	-1.5	-1.44
BTA-58378-no-rs	5	54171859	5	58094584	AG	0.732	0.268248	SLC16A7	0.00057	6.43e-08	0.000164	0.001	0.409	2.94e-10	1.78e-09	9.81e-07	6.93e-11	7.69e-11	0.0238	0.000204	7.78e-14	6.14e-08	1.84e-09	9.21e-08	0.00196	0.68	2.74e-16	9.7e-05	0.00149	0.000654	0.143	0.00101	0.745	0.128	0.0249	0.0362	0.555	0.0175	3.51e-05	3.45	5.43	3.78	3.3	0.826	6.34	-6.05	4.91	-6.57	-6.55
ARS-BFGL-NGS-55886	5	54231399	5	58154124	AG	0.243	0.242893		0.000337	3.74e-10	3.87e-05	1.76e-05	0.22	7.76e-10	9.44e-06	0.0034	3.82e-13	5.2e-12	0.000568	0.0809	3.85e-13	1.26e-07	8.27e-07	2.76e-07	0.0115	0.0239	1.68e-17	7.79e-05	0.00172	0.00215	0.0383	0.0204	0.826	0.126	0.0367	0.714	0.954	0.00602	6.76e-06	-3.59	-6.3	-4.13	-4.31	-1.23	-6.19	4.44	-2.93	7.32	6.95
Hapmap60074-rs29020121	5	54369185	5	58294795	AG	0.794	0.205645		5.95e-06	2.14e-08	3.68e-05	0.018	0.642	2.91e-09	1.18e-05	0.00655	2.19e-09	6.31e-07	0.000285	0.379	2.29e-11	9.82e-05	0.000589	0.000165	0.428	0.0281	1.91e-13	0.0532	0.13	0.154	0.714	0.777	0.157	0.399	0.0128	0.301	0.561	0.0277	0.00249	4.54	5.63	4.14	2.37	-0.466	5.97	-4.39	2.72	-6.02	-5
ARS-BFGL-NGS-14781	5	56766165	5	60943959	AG	0.153	0.153148	ZBTB39	0.0113	1.18e-11	1.55e-05	5.54e-10	0.000275	8.16e-05	0.00012	0.707	1.42e-07	7.95e-09	2.5e-07	0.00302	4.73e-12	3.54e-26	3.34e-23	1.76e-19	4.08e-15	0.0105	0.0109	4.06e-15	1.15e-11	9.1e-18	2.39e-05	0.000249	0.0431	0.312	2.6e-10	0.0656	1.19e-10	1.01e-18	2.96e-19	2.53	6.83	4.33	6.24	3.65	3.95	-3.86	0.376	-5.29	-5.8
ARS-BFGL-NGS-20849	5	65743920	5	70326991	AC	0.335	0.335347	MYBPC1	2.68e-07	4.22e-09	2.83e-10	0.0436	0.0115	0.0153	0.176	0.0386	0.000169	1.26e-12	0.0102	5.97e-06	5.38e-10	4.99e-19	1.1e-16	9.51e-19	6.84e-13	3.3e-12	0.000354	2.34e-17	6.52e-15	7.22e-13	7.05e-11	4.09e-11	2.51e-10	0.0578	2.46e-05	0.458	1.99e-07	1.76e-11	9.97e-23	5.17	5.91	6.35	2.02	2.53	2.43	-1.35	-2.07	-3.77	-7.15
BTA-85562-no-rs	5	66083568	5	70679595	AG	0.357	0.357431		8.25e-09	1.31e-25	1.03e-15	2.39e-13	9.46e-07	1.28e-05	0.00836	0.124	2.29e-15	5.71e-06	1.95e-13	0.000957	1.33e-18	1.54e-10	2.09e-09	4.03e-07	0.126	0.84	3.54e-08	0.00367	0.00587	0.00338	0.206	0.652	0.254	0.709	1.72e-11	0.000195	5.96e-12	1.97e-11	1.12e-05	5.8	10.7	8.11	7.39	4.92	4.38	-2.64	1.54	-8.01	-4.55
BTA-73768-no-rs	5	67031023	5	71627712	AG	0.59	0.410319	PAH	0.708	2.52e-06	0.00559	2.59e-09	2.49e-06	0.0915	0.504	0.379	9.87e-18	2.32e-12	2.98e-17	0.0266	9.5e-06	1.27e-11	4.07e-21	2.12e-15	7.7e-13	0.284	0.424	6.02e-15	1.37e-07	3.66e-10	0.000142	4.72e-10	0.000104	2.53e-08	3.21e-08	0.00768	3.61e-11	1.99e-12	8.42e-14	0.374	4.72	2.77	5.99	4.73	1.69	-0.669	-0.879	-8.67	-7.07
ARS-BFGL-NGS-28026	5	67586221	5	72205150	AG	0.267	0.266647		0.0109	3.8e-06	0.00015	0.000855	0.0087	2.76e-06	2.33e-14	0.000538	2.75e-17	1.31e-18	1.42e-12	3.06e-06	7.18e-14	1.23e-15	1.4e-14	1.34e-10	9.26e-09	0.0283	1.79e-12	3.72e-16	1.54e-09	1.03e-13	1.14e-06	1.32e-11	0.000174	1.11e-08	5.04e-07	0.84	0.0581	1.65e-06	8.41e-14	-2.55	-4.64	-3.8	-3.34	-2.63	-4.7	7.7	-3.47	8.55	8.91
ARS-BFGL-NGS-8241	5	67824220	5	72493061	AG	0.941	0.0591862	NT5DC3	0.0244	2.34e-12	5.81e-14	1.04e-11	9.12e-27	2.03e-15	2e-07	6.26e-08	2.86e-30	4.54e-24	1.14e-18	0.0229	3.65e-27	1.17e-12	2.83e-18	1.51e-09	1.18e-07	0.0591	0.000107	1.24e-14	0.000435	7.75e-17	0.0421	5.53e-12	0.00385	1.06e-14	6.54e-20	3.17e-08	5.51e-14	7.35e-17	1.56e-10	-2.25	-7.07	-7.58	-6.85	-10.9	-8.02	5.22	-5.44	11.7	10.3
Hapmap27802-BTA-49707	5	68946279	5	73634208	AG	0.438	0.437809		0.0018	8.41e-11	6.65e-08	2.95e-07	2.49e-06	0.00025	0.00809	0.402	7.82e-15	8.57e-16	6.37e-11	0.0825	3.82e-12	2.76e-13	1.33e-20	4.43e-17	2.75e-08	0.0134	1.6e-05	1.74e-13	1.92e-07	6.67e-10	1.05e-05	1.07e-16	1.27e-06	1.89e-10	1.41e-06	0.519	1.78e-07	4.42e-10	1.18e-14	3.13	6.54	5.43	5.15	4.73	3.67	-2.65	0.838	-7.85	-8.13
ARS-BFGL-NGS-81622	5	69571158	5	74344115	AC	0.431	0.431076		0.0539	1.37e-05	6.41e-07	0.000418	3.93e-10	0.00545	0.0117	0.0709	1.86e-09	0.0505	0.0002	0.000112	8.58e-07	0.982	0.881	0.105	0.00507	0.000168	1.51e-10	0.169	0.02	0.542	0.00132	0.568	0.118	0.000271	9.09e-14	4.88e-19	6.19e-07	2.84e-06	0.21	1.93	4.36	5	3.54	6.29	2.78	-2.53	1.81	-6.04	-1.96
Hapmap28985-BTA-73836	5	70338965	5	75141727	CG	0.743	0.257472	RFX4	0.00431	8.84e-11	1.3e-06	3.58e-08	6e-05	3.19e-06	6.61e-05	0.507	1.57e-09	2.53e-14	3.4e-07	9e-07	1.74e-14	1.4e-16	1.8e-18	7.51e-19	8.72e-12	1.86e-07	0.25	5.2e-20	3.17e-12	3.53e-15	4.15e-12	2.66e-14	3.14e-09	0.00504	5.71e-07	0.991	4.81e-09	1.41e-14	7.94e-23	-2.86	-6.53	-4.86	-5.54	-4.02	-4.67	4	-0.664	6.07	7.69
ARS-BFGL-NGS-3506	5	70897603	5	75705849	AG	0.626	0.374092		0.0658	2.6e-05	0.0148	0.00036	0.155	0.00232	3.18e-05	0.852	1.23e-06	7.61e-14	1.34e-06	4.36e-10	5.09e-08	1.05e-29	3.01e-26	4.31e-27	3.53e-26	2.78e-10	0.0825	1.02e-26	9.18e-21	8.21e-24	6.69e-16	1.23e-12	1.85e-09	0.0103	4.46e-05	0.2	1.3e-08	1.31e-14	3.97e-32	-1.84	-4.22	-2.44	-3.58	-1.42	-3.05	4.17	0.187	4.87	7.54
ARS-BFGL-NGS-19442	5	70997483	5	75805133	AG	0.383	0.383475	BTBD11	0.0999	3.31e-05	0.0484	0.000197	0.388	0.00396	5.51e-05	0.648	9e-06	4.84e-12	2.29e-05	8.04e-09	3.88e-07	5.67e-29	6.32e-27	5.35e-28	1.87e-26	7.3e-10	0.0796	9.64e-26	1.11e-19	1.37e-22	1.68e-15	8.18e-12	3.84e-09	0.0133	6.75e-05	0.122	2.29e-08	1.42e-13	5.91e-31	1.65	4.16	1.98	3.73	0.864	2.89	-4.04	-0.457	-4.45	-6.96
ARS-BFGL-NGS-12711	5	71045870	5	75853520	AG	0.547	0.452773	BTBD11	0.0667	3.68e-05	0.00371	0.000589	0.0239	0.357	0.289	0.000537	0.0233	0.109	0.000181	0.192	0.0218	2.41e-22	8.78e-11	7e-16	1.16e-12	5.2e-13	0.0651	1.25e-09	1.24e-06	9.57e-09	1.89e-09	0.000247	1.45e-05	0.161	8.19e-06	0.389	1.88e-10	3e-10	3.75e-16	1.83	4.14	2.91	3.44	2.26	-0.922	-1.06	-3.47	-2.27	-1.6
BFGL-NGS-111066	5	71144630	5	75950949	AG	0.619	0.380692	BTBD11	0.242	0.769	0.0205	0.38	0.0235	0.0774	0.0368	0.118	0.767	0.633	0.0451	0.131	0.117	2.48e-18	1.67e-16	1.06e-19	2.77e-12	1.46e-06	0.00549	4.19e-06	0.00078	0.000166	4.98e-05	0.0699	0.0855	0.256	0.589	5.32e-05	0.555	0.69	3.07e-09	-1.17	-0.294	-2.32	0.878	-2.27	-1.77	-2.09	-1.57	0.297	-0.478
ARS-BFGL-NGS-76692	5	71475195	5	76282700	AG	0.428	0.427922		0.229	0.00641	0.138	0.0247	0.502	0.686	0.175	0.00361	0.396	3.8e-07	0.0425	6.54e-07	0.015	5.01e-21	1.82e-19	1.66e-21	1.55e-19	2.27e-10	0.0049	6.14e-17	1.28e-13	1.49e-15	7.67e-14	4.51e-10	3.49e-09	0.0365	0.000837	0.0237	8.14e-08	2.32e-10	2.64e-22	1.2	2.73	1.48	2.25	0.671	0.405	-1.36	-2.91	-0.849	-5.1
BTA-73902-no-rs	5	71526049	5	76333555	CG	0.349	0.349274	SYN3	0.0145	6.89e-07	0.000157	0.000116	0.00521	0.0425	0.00165	0.0927	0.000859	4.5e-11	0.00267	3.52e-08	1.4e-07	2.46e-24	6.92e-18	3.53e-21	7.95e-20	1.1e-12	0.0432	2.3e-19	2.03e-14	2.63e-19	5.25e-16	1.73e-12	8.27e-11	0.258	5.8e-07	0.0694	1.04e-11	7.45e-18	4.66e-27	2.45	4.98	3.79	3.86	2.8	2.03	-3.15	-1.68	-3.34	-6.63
ARS-BFGL-NGS-106229	5	71749375	5	76653385	AG	0.58	0.420316	SYN3	3.29e-06	5.36e-19	7.23e-15	3.84e-11	1.78e-10	2.98e-17	6.69e-06	0.000178	8.73e-28	3.87e-17	6.46e-20	0.0033	2.26e-30	4.43e-15	2.32e-16	3e-12	1.12e-07	0.195	0.00159	1.01e-15	2.92e-07	1.18e-15	0.00226	3.33e-08	0.00134	0.0273	1.01e-18	9.1e-08	7.7e-18	1.1e-24	4.18e-18	-4.67	-9.01	-7.85	-6.66	-6.42	-8.54	4.52	-3.76	11.1	8.51
BFGL-NGS-111008	5	71884473	5	76788487	AG	0.43	0.43043	SYN3	3.41e-05	1.01e-09	8.52e-09	0.000584	0.000727	4.08e-15	7.13e-08	0.000198	2.02e-11	1.36e-23	0.000132	3.87e-20	1.09e-24	0.000161	1.22e-07	0.000175	0.000156	0.437	0.000185	2.51e-15	8.67e-11	9.03e-14	7.76e-08	3.54e-14	1.39e-06	3.18e-07	5.01e-13	2.24e-07	1.37e-06	5.66e-16	4.26e-13	-4.16	-6.14	-5.79	-3.45	-3.39	-7.93	5.41	-3.73	6.75	10.2
Hapmap40191-BTA-73919	5	71978791	5	76882812	AC	0.761	0.238788		4.21e-08	5.05e-11	1.22e-09	0.0106	0.0892	2.7e-09	6.52e-09	0.00693	1.16e-15	4.93e-25	3.81e-05	2.61e-16	2.04e-21	2.01e-10	4.55e-10	1.06e-07	6.7e-10	0.00119	2.6e-10	1.8e-16	1.37e-13	3.07e-12	2.36e-09	2.48e-12	2.85e-05	0.000425	6.82e-08	0.00283	0.0014	2.57e-11	1.5e-16	5.51	6.61	6.11	2.56	1.7	5.98	-5.83	2.7	-8.09	-10.5
ARS-BFGL-NGS-88709	5	72691446	5	77591402	AG	0.157	0.157497		2.73e-05	1.09e-23	3.37e-21	9.46e-18	1.35e-26	1.62e-20	8.76e-08	6.18e-09	2.14e-50	1.31e-21	3.33e-22	0.426	4.13e-39	6.25e-06	4.74e-11	0.000201	0.000363	3.83e-05	0.0145	3.59e-10	0.0121	9.98e-13	0.431	2.27e-08	0.317	5.33e-15	3.44e-27	4.85e-11	2.52e-17	2.14e-22	4e-06	4.21	10.2	9.58	8.68	10.9	9.41	-5.37	5.84	-15.5	-9.68
UA-IFASA-2027	5	73446207	5	78452321	AG	0.932	0.0683192		0.0193	1.07e-11	1.34e-12	1.92e-10	9.48e-22	1.56e-14	9.19e-08	5.6e-07	1.4e-30	4.61e-16	2.16e-18	0.346	2.35e-25	7.16e-11	4.02e-17	1.88e-09	1.2e-06	0.0656	0.0223	6.89e-13	0.000132	4.27e-14	0.0182	3.52e-09	0.0338	2.79e-11	1.33e-23	3.28e-08	1.07e-15	3.07e-19	4.57e-10	-2.34	-6.85	-7.15	-6.41	-9.72	-7.75	5.37	-5.02	11.7	8.2
ARS-BFGL-NGS-103941	5	74062827	5	79171293	AG	0.232	0.231538		0.00734	6.22e-07	3.7e-10	0.000314	1.28e-13	2.07e-09	1.67e-07	8.58e-08	4.28e-41	1.46e-20	6.58e-18	0.574	8.82e-18	3.11e-05	7.71e-11	0.00159	1.4e-07	6.08e-06	0.00162	5.06e-07	0.718	3.74e-09	0.839	1.69e-07	0.205	1.14e-15	4.26e-17	1.57e-10	9.45e-08	1.5e-08	0.000995	2.68	5	6.3	3.61	7.47	6.03	-5.26	5.38	-13.8	-9.42
ARS-BFGL-NGS-107956	5	74886585	5	80140047	AG	0.784	0.215812		0.097	0.24	0.152	0.769	0.778	4.67e-08	1.5e-06	0.00011	7.48e-15	5.58e-09	7.34e-10	0.191	4.66e-06	0.0245	0.0102	0.0749	0.189	0.468	1.44e-12	0.00542	0.468	0.00292	0.247	0.0149	0.333	0.0064	0.098	0.548	0.525	0.192	0.033	1.66	1.18	1.43	-0.294	-0.282	5.49	-4.83	3.88	-7.85	-5.86
Hapmap25561-BTA-143277	5	77287989	5	82792167	AG	0.32	0.320365		7.45e-05	8.01e-08	1.94e-05	0.00726	0.391	4.86e-10	0.000693	0.00694	5.36e-12	1.69e-08	4.65e-10	0.2	2.35e-12	0.0364	0.00949	0.0136	0.507	0.402	1.03e-12	0.0109	0.0598	0.0527	0.0927	0.00405	0.203	0.123	0.000902	0.403	0.0196	0.000106	0.00245	-3.97	-5.39	-4.28	-2.69	-0.857	-6.26	3.4	-2.7	6.95	5.67
ARS-BFGL-NGS-29557	5	81612132	5	87412311	AG	0.067	0.0667674	CCDC91	0.0324	3.2e-13	3.38e-13	2.97e-13	5.97e-25	3.95e-16	4.39e-07	3.99e-08	6.51e-32	3.91e-22	2.75e-19	0.108	1.01e-27	1.06e-11	4.5e-18	3.09e-10	2.48e-08	0.16	0.0364	8.06e-16	0.000109	5.21e-16	0.0298	9.49e-12	0.00595	1.09e-12	9.46e-21	5.03e-06	1.01e-15	6.93e-19	7.93e-12	2.14	7.35	7.34	7.36	10.5	8.22	-5.07	5.52	-12	-9.81
BTA-74479-no-rs	5	84613929	5	90582090	AG	0.169	0.169095		0.00908	2.16e-14	1.25e-07	3.27e-13	1.16e-07	0.000954	0.534	0.694	1.26e-09	3.88e-08	1.11e-12	0.017	1.83e-12	1.92e-20	3.53e-17	2.67e-16	1.49e-09	0.000329	0.513	1.97e-16	3.63e-13	9.14e-14	5.14e-07	7.98e-12	5.22e-07	0.43	3.85e-12	0.000494	8.29e-21	4.72e-24	1.46e-20	2.61	7.71	5.31	7.34	5.32	3.31	-0.622	-0.393	-6.11	-5.52
Hapmap48069-BTA-74468	5	85614972	5	91616163	AG	0.934	0.0655985		0.098	4.93e-10	1.05e-11	2.05e-10	6.4e-25	1.31e-13	2.26e-05	2.39e-07	5.02e-28	1.8e-17	2.47e-15	0.559	2.8e-22	4.54e-09	7e-15	8.7e-08	1.75e-05	0.023	0.000836	1.78e-11	0.000561	2.77e-12	0.184	2.88e-08	0.0628	1.34e-12	8.68e-17	9.52e-07	7.04e-13	5.21e-16	1.5e-08	-1.66	-6.26	-6.85	-6.4	-10.5	-7.47	4.25	-5.19	11.2	8.6
BTA-74498-no-rs	5	85980094	5	91980041	AG	0.165	0.165054		0.000599	3.08e-15	4.53e-10	2.51e-11	1.1e-08	1.86e-08	0.00243	0.595	6.9e-15	2.2e-18	6.62e-16	4.24e-06	7.39e-20	2.26e-30	1.05e-31	1.47e-28	1.2e-13	6.85e-05	0.000608	1.05e-26	7.73e-21	2.01e-21	3.09e-09	2.3e-13	1.74e-07	0.0135	3.35e-17	2.06e-05	2.62e-18	2.11e-25	1.54e-31	3.44	7.96	6.27	6.72	5.74	5.65	-3.04	0.531	-7.86	-8.85
Hapmap59202-rs29011704	5	87843519	5	93798221	AG	0.588	0.411622		1.3e-06	4.48e-16	2.7e-14	9.6e-08	3.04e-09	1.52e-17	5.19e-13	1.38e-07	1.24e-11	2.72e-10	0.000491	2.17e-09	1.92e-33	7.52e-07	9.06e-09	0.000495	3.68e-08	0.296	0.098	2.89e-13	7.8e-11	7.99e-14	0.000691	6.22e-12	8.95e-05	1.51e-05	3.03e-22	4.32e-14	3.65e-07	9.55e-15	1.56e-11	-4.86	-8.21	-7.68	-5.36	-5.96	-8.62	7.28	-5.29	6.82	6.35
BTB-01278306	5	88725393	5	94732590	AC	0.729	0.270782	ABCC9	0.0565	0.000629	0.000183	0.0138	0.000153	0.00582	0.0245	0.00416	5.2e-19	5.3e-11	6.55e-28	0.165	2.33e-06	0.00142	0.00211	0.151	0.491	0.0717	0.0646	0.00279	0.309	0.00117	0.749	0.287	0.747	0.0401	0.00119	0.0103	0.000944	0.0287	0.0497	1.91	3.43	3.75	2.47	3.8	2.76	-2.25	2.87	-9.02	-6.61
ARS-BFGL-NGS-102831	5	88747918	5	94754418	AG	0.062	0.0620085	ABCC9	0.0131	0.0951	0.176	0.572	0.0434	5.47e-06	5.15e-12	3.38e-11	4.86e-13	3.11e-07	3.27e-28	0.0311	0.0011	0.0077	0.00972	0.277	0.603	0.0331	0.0278	9.88e-06	0.29	5.7e-08	0.156	0.0106	0.339	5e-05	0.207	0.582	0.61	0.0335	0.0138	2.48	1.67	1.35	-0.565	-2.02	-4.56	6.95	-6.67	7.29	5.14
BTA-10187-rs29015749	5	89288565	5	95290942	AG	0.055	0.0549818	SLCO1A2	0.00347	2.55e-16	1.7e-18	2.83e-14	3.7e-32	5e-18	4.83e-07	5.97e-08	8.07e-40	3.53e-25	3.28e-26	0.0667	1.04e-33	3.69e-12	2.7e-18	1.51e-09	1.07e-05	0.0541	0.00277	2.7e-16	4.77e-06	4.5e-17	0.0699	1e-12	0.00617	4.7e-15	1.94e-26	8.24e-11	9.56e-20	3.27e-23	1.76e-12	2.93	8.28	8.88	7.67	12.1	8.75	-5.05	5.44	-13.6	-10.5
BTB-01267305	5	89425557	5	95451430	AG	0.937	0.0628049		1.95e-05	1.72e-09	0.00516	0.00115	0.0103	0.0515	0.0616	0.115	0.48	0.0226	0.00116	0.000415	2.81e-06	7.5e-22	2.08e-14	4.86e-18	2.03e-09	5.09e-11	0.112	6.4e-13	1.39e-19	1.92e-09	8.94e-08	0.0034	0.000415	0.00231	0.00264	0.275	3.5e-06	7.28e-10	2.92e-21	-4.28	-6.06	-2.8	-3.26	2.57	-1.95	1.87	1.58	0.707	2.28
Hapmap49801-BTA-93284	5	90228217	5	96301214	AG	0.621	0.379022		0.00289	0.00789	0.0812	0.858	0.0429	0.898	0.12	0.0778	0.481	0.0293	0.00196	0.055	0.138	8.06e-17	3.9e-15	1.2e-24	3.05e-14	3.53e-14	0.638	3.17e-06	1.08e-08	0.0109	2.89e-06	0.644	0.726	0.00106	0.748	0.000238	0.121	0.0498	8.16e-12	2.98	2.66	1.74	0.179	-2.03	0.128	-1.55	-1.77	-0.704	-2.18
BTA-74541-no-rs	5	90255244	5	96336628	AG	0.629	0.370606		0.00823	0.0213	0.141	0.963	0.0498	0.846	0.112	0.0833	0.43	0.0175	0.00443	0.0916	0.246	3.99e-18	1.86e-15	8.94e-26	1.66e-14	2.9e-15	0.89	2.39e-06	3.74e-09	0.00988	2.98e-06	0.809	0.817	0.000856	0.847	6.12e-05	0.127	0.0536	2.25e-12	2.65	2.3	1.47	0.0459	-1.96	-0.195	-1.59	-1.73	-0.79	-2.38
Hapmap60862-rs29018508	5	91320953	5	97572284	AC	0.863	0.136927		2.69e-08	1.57e-10	1.37e-08	0.0194	0.416	0.00116	0.237	0.361	3.84e-10	6.87e-11	1.04e-08	0.111	6.89e-09	0.099	0.0516	0.18	0.783	0.727	2.22e-14	0.368	0.997	0.127	0.772	0.831	0.324	0.00554	0.00841	0.0587	0.0508	0.00619	0.138	5.59	6.44	5.71	2.34	0.813	3.25	-1.18	-0.914	-6.3	-6.57
Hapmap43798-BTA-17697	5	92686353	5	99108573	AG	0.952	0.0477064		0.016	0.0515	0.0868	0.895	0.305	4.13e-06	1.88e-11	0.00124	0.111	3.12e-05	0.0058	3.15e-05	7.94e-07	2.07e-05	9.76e-05	0.00441	0.0309	0.984	3.91e-12	0.00279	0.0313	2.11e-05	0.137	0.235	0.349	0.0632	0.000593	0.00885	0.557	0.000396	0.000683	2.41	1.95	1.71	-0.132	-1.03	4.62	-6.76	3.24	-1.59	-4.18
BFGL-NGS-116999	5	93225456	5	99656229	AC	0.779	0.220508		0.971	2.78e-17	1.13e-06	1.05e-30	3.16e-22	9.88e-25	0.000571	2.65e-12	1.28e-42	1.17e-16	1.58e-27	0.0817	4.81e-27	0.408	1.63e-05	0.268	0.683	1.82e-12	0.00368	0.000155	0.544	1.58e-05	0.0113	0.0765	0.0622	2.61e-12	7.43e-10	6.11e-10	0.000289	4.54e-07	0.164	-0.0363	-8.55	-4.89	-11.8	-9.84	-10.4	3.45	-7.05	14.1	8.37
Hapmap60021-ss46526426	5	95459836	5	101979582	AG	0.48	0.480339	MGP	5.72e-05	0.00135	0.0452	1.7e-19	0.000252	6.95e-08	0.0681	6.34e-06	2.04e-08	0.00113	1.84e-08	0.000127	0.000183	0.137	0.311	0.529	0.129	4.01e-06	0.0187	0.0683	0.675	0.137	0.00737	0.544	0.0177	2.55e-13	0.625	0.0198	0.414	0.176	0.74	4.03	-3.21	2	-9.15	-3.67	-5.42	1.83	-4.53	5.64	3.26
UA-IFASA-6670	5	100206147	5	107086994	AG	0.385	0.384592	GABARAPL1	0.576	2.43e-18	0.00768	2.76e-29	2.52e-05	3.15e-06	0.646	0.997	5.49e-21	7.38e-08	4.02e-13	0.00444	3.58e-11	6.38e-11	1.44e-08	1.01e-08	0.0164	0.422	1.48e-05	3.11e-09	2.35e-08	9.05e-07	0.192	0.0229	0.7	0.00149	2.18e-16	7.56e-07	2.11e-13	3.27e-15	2.56e-09	0.56	8.84	2.67	11.5	4.22	4.68	-0.459	0.0038	-9.53	-5.41
BTA-74798-no-rs	5	101271357	5	108214402	AG	0.497	0.496977		0.411	7.76e-14	0.00128	9.38e-20	8.74e-07	0.000757	0.898	0.876	3.45e-13	4.99e-05	3.72e-10	0.00631	3.66e-07	2.42e-05	9.64e-07	4.43e-07	0.154	0.417	0.0198	0.000835	0.0518	0.0769	0.0604	0.815	0.00857	0.334	0.000113	0.0419	3.77e-06	3.5e-05	0.000715	-0.823	-7.54	-3.23	-9.21	-4.94	-3.37	0.128	0.156	7.34	4.07
ARS-BFGL-NGS-90522	5	102174236	5	109104305	AC	0.717	0.28295		0.596	0.000825	0.153	2.56e-07	9.13e-05	2.96e-09	0.00222	0.0103	0.00272	5.37e-05	9.36e-08	3e-08	1.03e-09	3.09e-05	0.000599	0.0112	0.0845	0.647	0.0971	1.24e-11	7.57e-08	5.6e-11	0.000746	9.83e-06	0.00236	0.0185	3.98e-20	1.53e-08	3.02e-12	1.45e-21	9.22e-11	0.53	-3.35	-1.43	-5.18	-3.92	-5.97	3.06	-2.57	3	4.05
Hapmap40294-BTA-89295	5	102954266	5	110191419	AC	0.757	0.242593	LOC786796	0.0465	7.69e-11	6.08e-13	7.46e-11	4.45e-26	7.38e-15	0.00407	8.78e-10	3.3e-27	3.75e-08	2.02e-11	0.887	5.29e-22	0.536	0.201	0.529	0.769	9.69e-05	0.0137	0.000155	0.377	0.000652	0.00304	0.00217	0.92	0.000881	1.13e-06	1.56e-06	1.48e-05	0.00167	0.0801	-1.99	-6.55	-7.26	-6.56	-10.7	-7.85	2.88	-6.17	11	5.53
UA-IFASA-8960	5	104536158	5	111016740	AG	0.657	0.342904	CD9	0.809	3.11e-05	0.0598	1.03e-07	0.000832	0.0323	0.0332	0.917	0.000472	8.96e-05	8.74e-05	0.0413	0.000601	1.24e-19	4.99e-18	5.32e-21	1.09e-10	2.97e-05	0.127	3.69e-10	1.4e-07	2.87e-06	0.00953	0.155	0.656	0.755	6.16e-05	0.311	0.000149	0.000743	9.48e-12	-0.242	-4.18	-1.88	-5.35	-3.35	-2.14	2.13	0.104	3.5	3.93
ARS-BFGL-NGS-24956	5	110886859	5	117450408	AG	0.427	0.426542	UNC84B	0.0502	4.79e-10	7e-06	7.89e-10	1.47e-07	2.93e-26	1.04e-21	1.72e-17	9.49e-18	5.54e-17	1.32e-12	5.71e-05	4.46e-32	4.96e-12	1.42e-08	1.63e-05	0.000202	0.981	0.0226	8.54e-24	5.21e-17	1.35e-22	4.24e-05	4.58e-08	6.95e-05	3.56e-05	4.79e-15	0.000357	1.11e-08	5.48e-15	1.84e-18	-1.96	-6.26	-4.51	-6.18	-5.28	-10.8	9.71	-8.61	8.68	8.47
BTA-75083-no-rs	5	110910712	5	117473897	CG	0.576	0.424077		0.0493	2.48e-09	9.87e-06	7.03e-09	3.33e-07	3.38e-26	2.24e-21	3.89e-18	2.25e-18	1.38e-16	2.56e-12	0.000111	2.96e-31	1.72e-10	2.6e-07	0.000158	0.00106	0.79	0.0301	7.31e-23	1.63e-15	5.04e-22	0.000261	2.07e-07	0.00031	1.16e-05	1.51e-12	0.00112	2.76e-07	3.17e-12	1.26e-16	1.97	6	4.43	5.82	5.12	10.8	-9.63	8.78	-8.85	-8.35
ARS-BFGL-NGS-3924	5	111709914	5	118348265	AC	0.253	0.252724	ENTHD1	0.0936	2.85e-12	1.97e-11	1.23e-13	2.49e-24	0.221	0.476	0.67	2.63e-20	3.58e-06	3.57e-10	9.26e-07	3.62e-07	0.736	0.195	0.887	0.48	0.0157	0.68	0.939	0.041	0.793	3.48e-06	0.475	0.00578	1.67e-05	0.000533	0.00185	2.14e-06	0.00174	0.798	1.68	7.04	6.76	7.48	10.3	1.22	0.712	0.426	-9.36	-4.65
ARS-BFGL-NGS-36745	5	113411233	5	120038094	AG	0.157	0.156798	SREBF2	0.0613	7.26e-17	2e-15	1.55e-19	4.31e-34	1.68e-16	0.00801	3.35e-12	1.45e-42	3.12e-19	8.39e-30	0.185	2.22e-27	0.0663	1.67e-07	0.0442	0.578	4.06e-10	0.029	0.00582	0.29	0.00147	4.46e-05	0.00665	0.0459	7.47e-15	4.95e-15	1.62e-17	3.84e-08	1.75e-08	0.169	1.87	8.43	8.02	9.16	12.5	8.33	-2.65	7.01	-14.1	-9.08
BTA-75130-no-rs	5	113435256	5	120067833	AG	0.759	0.24056		0.278	1.67e-14	9.15e-11	1.61e-19	1.58e-27	7.99e-13	1.79e-06	2.62e-10	8.55e-27	2.91e-11	2.11e-22	0.129	3.18e-21	1.58e-05	1.63e-11	3.79e-06	0.00231	0.00386	0.0594	0.00023	0.591	0.00314	0.00251	0.264	0.0026	5.32e-06	6.12e-10	6.99e-09	2.63e-06	1.39e-06	0.00217	-1.09	-7.74	-6.52	-9.15	-11.1	-7.22	4.79	-6.36	10.9	6.7
ARS-BFGL-NGS-71946	5	113468743	5	120098781	AG	0.156	0.156136	LOC535121	0.0465	3.68e-17	2.04e-15	2.21e-19	6.58e-33	7.36e-16	0.0121	5.81e-12	2.01e-41	1.46e-18	2.91e-29	0.174	5.89e-27	0.0788	1.72e-07	0.0474	0.634	2.52e-10	0.0338	0.00886	0.262	0.00243	3.31e-05	0.0078	0.0457	1.46e-14	1.32e-14	1.98e-17	6.62e-08	3.75e-08	0.209	1.99	8.52	8.02	9.12	12.2	8.15	-2.51	6.94	-13.9	-8.9
ARS-BFGL-NGS-7380	5	113499150	5	120128436	AG	0.275	0.274622	SEPT3	0.412	1.88e-09	2.9e-08	1.39e-12	2.84e-21	8.7e-21	2.42e-11	2.76e-19	3.13e-28	6.45e-12	1.26e-26	0.59	5.11e-24	0.0129	5.61e-06	0.0414	0.165	8.82e-06	0.024	0.00167	0.992	0.0042	0.00498	0.539	0.00188	5.09e-06	6.54e-08	1.27e-08	0.00812	0.000121	0.0656	0.821	6.04	5.57	7.14	9.6	9.48	-6.72	9.09	-11.2	-6.92
ARS-BFGL-NGS-2337	5	113635679	5	120262094	AG	0.443	0.443409	TCF20	0.000926	4.33e-07	2.39e-09	0.00255	4.73e-08	3.34e-22	5.31e-12	5.92e-16	1.17e-26	5.66e-12	1.01e-30	0.000531	2.7e-25	0.00971	0.00961	0.952	0.609	1.55e-06	0.000944	0.00248	0.00748	7.58e-05	0.0145	0.642	0.288	0.00754	7.93e-09	2.08e-09	0.0179	3.34e-05	0.0234	3.32	5.08	6.01	3.02	5.49	9.85	-6.95	8.18	-10.9	-6.94
ARS-BFGL-NGS-15922	5	113874131	5	120498491	AG	0.068	0.0683606	NFAM1	0.146	1.05e-08	1.05e-09	3.14e-09	2.38e-20	1.06e-08	1.02e-05	2.51e-05	5.84e-21	9.07e-15	3.53e-13	0.158	2.34e-17	1.28e-08	2.91e-12	1.45e-06	0.000128	0.0253	0.0134	3.07e-09	0.00671	4.45e-11	0.74	1.39e-06	0.135	7.03e-10	1.28e-22	1.87e-10	1.27e-14	1.07e-15	8.08e-07	1.46	5.75	6.14	5.96	9.37	5.75	-4.43	4.23	-9.52	-7.82
ARS-BFGL-NGS-10101	5	115010779	31	441173	AG	0.263	0.262825		3.02e-13	2.24e-37	4.43e-26	3.19e-17	7.68e-12	2.42e-19	1.4e-07	5.44e-08	7.74e-40	1.25e-25	2.23e-32	0.0122	7.38e-44	1.44e-13	1.35e-13	1.29e-09	0.00488	0.739	6.26e-05	2.28e-07	9.49e-06	1.16e-06	0.92	0.0401	0.732	0.0135	6.43e-11	7e-05	5.25e-09	1.11e-10	2.9e-10	7.36	13.1	10.8	8.54	6.9	9.11	-5.29	5.46	-13.6	-10.7
ARS-BFGL-NGS-8495	5	116644790	5	122735170	AG	0.724	0.276061	FBLN1	0.143	0.933	0.382	0.108	0.264	1.83e-06	2.28e-07	0.0558	0.0229	0.0221	0.000105	1.56e-05	0.000395	1.15e-07	3.33e-08	0.000398	0.000206	0.0865	0.614	9.23e-12	0.000125	9.24e-21	0.00724	5.72e-05	0.00373	0.0257	1.15e-08	0.00417	2.49e-06	8.19e-10	4.92e-08	-1.46	-0.0844	-0.875	1.61	1.12	4.79	-5.2	1.91	-2.28	-2.29
BFGL-NGS-116174	6	426582	6	479837	AG	0.377	0.376555		0.837	0.367	0.3	0.385	0.123	0.00011	0.819	1.97e-06	4.12e-09	0.882	7.15e-10	0.207	0.0448	0.000102	0.137	0.000226	1.09e-09	6.22e-11	0.000688	1.42e-06	3e-06	1.66e-05	6.55e-17	4.28e-12	8.42e-18	0.549	0.0856	0.217	1.42e-08	3.35e-06	2.55e-09	-0.206	-0.902	-1.04	-0.869	-1.54	-3.88	0.229	-4.77	5.91	-0.149
ARS-BFGL-NGS-87800	6	615089	6	545275	AG	0.592	0.407632		0.00674	8.59e-10	2.42e-09	2.19e-07	7.98e-12	0.000284	0.00255	0.0547	0.00176	5.05e-10	0.438	3.36e-05	1.42e-13	3.8e-07	6.89e-11	7.68e-08	3.45e-12	0.22	0.421	1.83e-14	1.67e-07	6.26e-12	0.000861	6.27e-17	8.05e-11	1.74e-06	1.29e-06	7.03e-05	6.7e-11	4.78e-08	1.08e-12	2.71	6.17	6	5.2	6.89	3.64	-3.02	1.92	-3.13	-6.26
BTA-88049-no-rs	6	643965	6	574157	AT	0.587	0.412694		0.00356	6.14e-11	2.21e-10	3.45e-08	1e-12	0.000275	0.00627	0.0671	0.000659	3.73e-11	0.504	7.87e-06	2.11e-14	4.11e-07	3.48e-11	7.7e-08	1.87e-12	0.225	0.376	2.86e-15	4.17e-08	2.53e-12	0.00131	1.63e-16	2.61e-10	2.63e-06	4.14e-07	3.69e-05	6.42e-11	5.16e-08	4.4e-13	2.92	6.58	6.39	5.54	7.19	3.65	-2.74	1.83	-3.41	-6.66
ARS-BFGL-NGS-55482	6	818864	6	749670	AG	0.816	0.184194		0.748	0.00265	0.165	1.03e-05	0.0009	0.00151	0.00371	0.695	0.579	1.05e-07	0.0116	0.000591	4.77e-05	2.78e-13	4.63e-15	8.08e-15	4.61e-19	0.000236	0.251	9.16e-18	1.46e-08	8.66e-17	9.09e-09	3.71e-13	1.21e-09	0.00298	2.12e-05	0.828	1.98e-07	8.25e-09	3.51e-17	-0.321	3.01	1.39	4.42	3.33	3.18	-2.91	0.392	-0.555	-5.34
BTB-01796690	6	939016	6	883891	AG	0.046	0.0461445		0.827	0.855	0.872	0.553	0.868	0.000385	0.00323	0.0106	0.389	2.22e-07	0.827	2.92e-12	0.000384	2.39e-07	1.74e-08	4.43e-06	3.24e-16	0.21	0.371	6.67e-17	5.15e-08	9.99e-21	1.04e-11	3.93e-12	2.42e-09	0.00185	4.38e-06	0.531	0.000293	8.46e-08	9.43e-12	0.219	-0.183	0.161	-0.594	-0.166	-3.56	2.95	-2.56	0.861	5.2
BFGL-NGS-119579	6	4284741	6	4217985	AG	0.448	0.44815		0.000389	1.59e-11	6.98e-07	8.48e-07	0.00219	1.55e-10	4.32e-14	0.000585	4.37e-08	1.11e-10	0.414	0.0732	2.56e-19	1.97e-15	1.58e-18	5.11e-16	1.16e-11	0.00757	0.125	1.39e-21	3.12e-10	2.5e-15	5.04e-06	2.56e-15	4e-05	0.000173	1.34e-09	0.0766	5.58e-09	4.3e-14	2.38e-20	3.56	6.79	4.98	4.94	3.07	6.44	-7.62	3.45	-5.5	-6.49
ARS-BFGL-NGS-16613	6	4368614	6	4401437	AC	0.739	0.261199		0.000149	3.4e-21	4.27e-12	2.31e-16	8.76e-11	8.81e-24	2.42e-10	7.42e-12	2.38e-19	1.76e-18	2.45e-06	1.02e-05	1.76e-34	2.55e-09	4.31e-22	4.59e-12	6.09e-08	0.0165	2.04e-06	3.42e-14	8.97e-05	2.09e-12	0.597	6.33e-07	0.923	4.5e-09	1.51e-08	6.56e-05	9.26e-07	9.85e-12	6.81e-12	-3.8	-9.58	-6.98	-8.29	-6.53	-10.2	6.37	-6.9	9.11	8.88
ARS-BFGL-NGS-53485	6	4386362	6	4433246	AG	0.432	0.431639		0.0489	2.18e-05	0.000582	0.000542	0.00247	1.28e-08	1.35e-06	0.00187	0.00456	7.2e-13	0.371	0.00248	1.22e-11	1.07e-18	1.04e-19	1.5e-19	9.31e-18	0.000361	0.218	1.89e-18	1.16e-08	6.8e-17	1.41e-07	4.64e-12	3.96e-05	0.0268	2.87e-08	0.717	5.23e-12	1.02e-16	1.82e-21	-1.97	-4.26	-3.45	-3.47	-3.03	-5.72	4.85	-3.12	2.84	7.23
BTB-00243004	6	6807282	6	6093398	AG	0.32	0.319915		5.85e-11	3.04e-24	5.97e-25	2.81e-09	3.75e-15	2.85e-09	0.875	0.0288	8.74e-15	1.26e-05	3.06e-06	0.014	6.81e-22	0.000219	7.12e-07	0.0021	0.156	0.0129	0.000466	0.0717	0.0276	0.0469	9.79e-05	0.635	0.0443	0.882	2.24e-07	2e-07	3.01e-05	0.00301	0.0189	6.59	10.3	10.5	5.98	7.94	5.97	-0.157	2.19	-7.83	-4.38
ARS-BFGL-NGS-59370	6	6992427	6	6785504	AG	0.516	0.483671		2.18e-14	1.22e-17	2.56e-25	0.00722	5.46e-09	0.0211	0.572	0.766	5.15e-06	0.137	0.00211	0.00428	7.89e-15	0.00125	6.89e-05	0.0109	0.272	0.794	0.125	0.0125	0.00526	0.0146	0.252	0.426	0.896	0.134	1.97e-12	8.56e-08	2.02e-09	2.81e-05	0.00167	-7.71	-8.66	-10.6	-2.69	-5.87	-2.31	0.566	0.298	4.57	1.49
ARS-BFGL-NGS-16874	6	7662835	6	7375913	AG	0.222	0.221886	SEC24D	6.78e-08	1.04e-24	8.21e-25	1.76e-13	1.46e-23	8.9e-23	0.00204	5.29e-10	2.15e-17	4.63e-15	9.42e-10	8.19e-05	4.62e-39	8.84e-09	5.01e-18	7.07e-08	3.09e-07	0.000462	0.0135	9.93e-11	7.76e-06	3.74e-13	0.118	0.0132	0.928	0.363	1.04e-15	6.47e-08	3.83e-08	4.97e-09	9.34e-09	5.42	10.4	10.5	7.43	10.2	9.97	-3.09	6.25	-8.58	-7.91
BTB-01566622	6	8979081	6	8722377	AG	0.808	0.191768		1.1e-08	2.79e-23	1.33e-24	4.4e-11	9.76e-20	2.17e-23	0.000188	5.15e-12	7.02e-16	1.68e-13	6.72e-09	0.00521	5.34e-38	2.16e-10	1.53e-19	2.82e-09	4.73e-07	0.00104	0.000621	5.61e-10	0.000306	8.71e-12	0.00827	0.00551	0.395	0.0336	7.77e-12	6.18e-06	1.05e-06	1.4e-07	1.04e-08	-5.74	-10.1	-10.4	-6.64	-9.21	-10.1	3.74	-6.95	8.15	7.43
BFGL-NGS-117043	6	14597357	6	14619691	AG	0.758	0.241865		8.56e-06	4.78e-19	1.4e-14	7.34e-12	3.7e-11	1.78e-20	1.54e-05	5.85e-11	1.89e-08	4.21e-09	5.78e-06	0.000126	1.17e-28	1.32e-11	2.13e-21	3.88e-13	1.67e-08	0.0267	1.3e-06	1.12e-07	0.000963	3.15e-07	0.0711	0.000532	0.588	0.0946	2.09e-09	6.21e-05	1.56e-05	2.8e-07	1.23e-08	-4.47	-9.03	-7.77	-6.9	-6.66	-9.4	4.34	-6.59	5.65	5.91
Hapmap58425-rs29021238	6	15700204	6	15954145	AG	0.373	0.372881		3.95e-05	3.23e-11	1.12e-11	2.55e-05	1.08e-08	1.07e-08	4.75e-06	0.0047	1.22e-08	5.63e-09	0.00212	0.00154	5.27e-17	1.83e-14	9.67e-26	1.96e-17	1.85e-11	0.712	2.75e-06	1.38e-10	8.1e-05	2.97e-10	0.44	6.03e-06	0.338	0.0096	3.32e-10	0.44	1.93e-05	1.06e-08	2.82e-11	4.12	6.68	6.84	4.22	5.75	5.75	-4.59	2.83	-5.73	-5.86
BFGL-NGS-110788	6	16575847	6	16827786	AG	0.659	0.340703	EGF	0.0361	9.01e-10	6.53e-09	7.07e-09	1.71e-14	1.24e-08	0.00102	0.00047	8.55e-08	1.3e-08	0.00541	0.013	1.5e-14	1.92e-13	1.29e-27	4.63e-18	1.45e-12	0.19	6.07e-05	5.34e-09	0.00111	1.55e-09	0.548	0.000226	0.706	0.00782	5.81e-12	0.0986	8.52e-08	4.64e-10	5.25e-10	-2.1	-6.16	-5.83	-5.82	-7.74	-5.72	3.29	-3.5	5.38	5.72
BTA-63194-no-rs	6	16922089	6	17173803	AG	0.574	0.426354	CCDC109B	0.167	1.52e-05	6.21e-07	2.55e-05	5.02e-13	2.8e-10	6.47e-06	2e-05	4.33e-11	1.73e-07	2.72e-06	0.0786	1.49e-13	1.99e-17	8.63e-24	3.49e-18	2.56e-14	0.524	0.00107	1.71e-11	1.64e-06	2.21e-11	0.264	0.0141	0.842	0.0521	8.37e-09	0.577	7.89e-08	4.63e-10	1.03e-13	-1.38	-4.34	-5	-4.22	-7.28	-6.35	4.52	-4.28	6.64	5.25
ARS-BFGL-NGS-21524	6	18623696	6	18774774	AG	0.179	0.17896		0.013	8.36e-05	1.04e-05	0.0151	7.19e-05	2.96e-10	3.49e-24	2.74e-08	1.31e-08	1.02e-07	7.81e-06	0.00294	1.24e-15	2.79e-09	4.16e-08	1.08e-05	0.000347	0.644	0.0193	8.4e-08	7.32e-05	3.03e-07	0.00568	0.00271	0.134	0.00125	0.00285	0.501	0.286	0.0218	2.9e-07	-2.49	-3.94	-4.42	-2.43	-3.98	-6.34	10.3	-5.58	5.71	5.35
Hapmap27537-BTC-060891	6	39257620	6	38638962	AG	0.614	0.386034		0.00301	0.00401	0.0365	0.619	0.136	6.75e-07	2.71e-05	3.2e-06	1.95e-10	2.57e-15	2.55e-06	2.87e-07	2.43e-07	5.56e-05	1.21e-05	0.000703	0.0445	0.126	2.4e-12	0.0706	0.293	0.00475	0.562	0.204	0.0212	0.601	0.0494	0.116	0.0167	0.0398	0.049	2.97	2.88	2.09	0.497	-1.49	4.99	-4.21	4.67	-6.41	-7.99
BTB-00250665	6	41795944	6	41506939	AG	0.515	0.485187	KCNIP4	3.41e-10	4.37e-17	3.07e-15	4.36e-05	0.000195	4.96e-12	2.73e-08	3.68e-05	9.57e-14	1.11e-14	0.000332	0.0157	3.47e-25	2.23e-17	2.79e-24	7.29e-21	1.41e-13	0.0239	0.826	2.43e-11	6.77e-12	1.35e-08	0.0539	0.0366	0.995	0.147	2.6e-09	0.00723	5.05e-06	5.19e-09	3.53e-15	6.32	8.49	7.96	4.1	3.73	6.96	-5.58	4.14	-7.51	-7.8
Hapmap26267-BTC-039886	6	45253378	6	45109596	AG	0.706	0.293937		0.0448	1.71e-07	1.83e-05	1.99e-06	1.46e-06	0.09	0.475	0.16	1.68e-10	4.2e-13	8.81e-06	0.0361	9.87e-07	2.75e-17	1.32e-18	8.96e-21	3.13e-12	2.42e-06	0.778	7.01e-16	4.38e-10	6.14e-12	1.16e-08	5.59e-12	1.93e-09	0.257	3.13e-08	0.299	2.02e-12	2.07e-13	3.78e-19	2.01	5.25	4.3	4.77	4.83	1.7	-0.714	-1.41	-6.43	-7.31
ARS-BFGL-NGS-2525	6	45813845	6	45627476	AC	0.394	0.393894	LOC100138258	0.0343	4.36e-07	0.00456	1.13e-05	0.0876	0.00813	0.657	0.0334	2.7e-08	3.66e-06	0.00216	0.133	9.85e-05	0.00236	4.09e-06	0.00079	0.545	0.108	2.52e-14	0.412	0.834	0.381	0.00953	0.349	0.604	2.31e-05	0.145	0.243	0.0329	0.184	0.342	-2.12	-5.07	-2.84	-4.4	-1.71	-2.65	0.444	-2.13	5.59	4.65
Hapmap34686-BES10_Contig763_1215	6	46867937	6	46639539	AC	0.591	0.408706	SEL1L3	0.686	0.107	0.638	0.0915	0.103	0.143	0.0655	0.734	0.408	0.00377	0.0284	0.774	0.225	0.0663	0.469	0.812	0.316	0.198	2.57e-12	0.287	0.365	0.0242	0.0662	0.741	0.455	0.00054	0.58	0.0085	0.694	0.704	0.231	0.404	1.61	-0.47	1.69	-1.63	1.46	-1.84	-0.34	-0.827	-2.9
BTA-76116-no-rs	6	47140778	6	46920842	AG	0.252	0.251818		1.55e-05	4.59e-10	7.22e-05	0.00083	0.708	5.65e-15	1.13e-10	0.000477	4.9e-08	1.71e-17	7.97e-07	0.00145	9e-18	1.8e-06	0.00527	0.0256	4.88e-06	0.487	9.43e-13	1.28e-06	7.4e-05	4.58e-09	0.000796	0.209	0.615	0.00524	7.36e-07	0.997	0.274	4.53e-06	6.9e-07	4.33	6.27	3.98	3.35	-0.375	7.89	-6.49	3.5	-5.48	-8.61
BTB-02001974	6	50860823	6	50860416	AG	0.741	0.258794		0.00796	6.61e-06	0.000306	0.003	0.0366	0.000277	0.000106	0.0839	0.000211	0.000256	2.34e-05	0.0214	4.3e-07	0.00185	0.000699	0.0406	0.0431	0.187	1.95e-12	0.262	0.347	0.107	0.472	0.232	0.963	0.0182	0.00135	0.0151	0.456	0.0137	0.0873	-2.66	-4.52	-3.62	-2.97	-2.09	-3.64	3.89	-1.73	3.71	3.66
Hapmap50821-BTA-91753	6	55697300	6	55857695	AG	0.074	0.0737257		0.158	0.0171	0.15	0.139	0.789	0.0738	2.28e-05	0.0368	0.617	4.06e-06	0.0697	0.000111	0.000686	2.54e-09	2.46e-07	2.41e-09	2.74e-20	6.38e-08	0.644	7.91e-20	1.4e-12	4.76e-14	1.76e-19	2.81e-07	1.68e-10	0.139	0.000463	0.000574	5.27e-06	1.22e-08	2.05e-19	1.41	2.39	1.44	1.48	0.268	1.79	-4.25	-2.09	0.5	-4.62
BTB-01133946	6	55796059	6	55956041	AG	0.938	0.0623853		0.085	0.00711	0.148	0.119	0.774	0.00135	2.76e-09	0.106	0.787	2.03e-07	0.00992	3.91e-06	1.05e-05	2.01e-15	2.77e-10	1.47e-13	2.54e-26	7.84e-11	0.922	7.77e-24	6.73e-15	2.27e-19	2.14e-22	1.03e-06	5.92e-10	0.00475	1.07e-05	0.000314	3.64e-07	3.03e-12	1.64e-25	-1.72	-2.7	-1.45	-1.56	0.287	-3.21	5.98	1.62	-0.271	5.22
Hapmap40151-BTA-94687	6	56188532	6	56495042	AC	0.074	0.0737606		0.139	0.0224	0.171	0.2	0.992	0.0479	2.52e-06	0.046	0.82	1.16e-06	0.0157	1.78e-05	0.000351	5.35e-09	7.67e-07	6.87e-09	2.71e-20	1.25e-07	0.711	5.12e-20	3.18e-12	2.83e-15	1.66e-21	4.84e-09	1.74e-12	0.333	0.00151	0.000308	2.35e-06	1.3e-08	2.94e-19	1.48	2.29	1.37	1.28	-0.0102	1.98	-4.72	-2	-0.227	-4.88
BTB-01133266	6	56317844	6	56634156	AG	0.925	0.0746951		0.122	0.0187	0.166	0.194	0.91	0.0518	3.75e-06	0.0481	0.939	4.38e-06	0.0231	4.04e-05	0.000439	1.13e-08	1.64e-06	1.49e-08	3.41e-19	1.44e-07	0.898	6.48e-19	9.56e-12	1.72e-14	4.22e-21	1.06e-08	4.22e-12	0.559	0.0048	0.000136	1.11e-05	8.71e-08	5.4e-18	-1.55	-2.35	-1.39	-1.3	0.113	-1.95	4.64	1.98	0.0765	4.61
ARS-BFGL-NGS-106015	6	61199572	6	61938805	AG	0.56	0.440303	RBM47	2.17e-12	1.09e-15	7.16e-16	0.00592	0.00602	6.28e-15	0.000598	2.74e-05	2.52e-22	3.42e-16	1.03e-18	0.00174	1.56e-25	6.47e-07	0.00158	0.0403	0.00679	0.582	3.82e-13	0.000112	0.000305	8.06e-06	0.0226	0.00167	0.0101	0.0596	6.1e-06	6.43e-05	3.06e-05	4.43e-09	4.26e-06	7.08	8.1	8.15	2.76	2.75	7.87	-3.44	4.21	-9.86	-8.24
Hapmap39208-BTA-68393	6	61492196	6	62234811	AC	0.771	0.228623	APBB2	0.00157	9.42e-22	3.71e-18	2.1e-20	8.81e-30	5.66e-16	1.17e-05	3.35e-05	1.83e-38	8.42e-20	6.29e-17	0.122	1.52e-30	1.88e-05	7.93e-09	0.000661	0.000729	0.0104	2.73e-06	2.8e-07	0.112	1.46e-06	0.708	5.52e-07	0.0463	1.71e-08	5.85e-15	3.55e-07	2.14e-10	7.3e-12	1.5e-05	-3.17	-9.72	-8.79	-9.38	-11.6	-8.18	4.4	-4.16	13.3	9.23
Hapmap52735-rs29010988	6	68904846	6	69834892	AC	0.347	0.346541	FRYL	0.121	0.0425	0.000364	5.57e-06	2.2e-24	0.0594	0.659	0.0175	1.01e-07	0.27	0.0374	0.104	0.00472	2.08e-08	0.00511	2.03e-05	8.79e-07	1.22e-06	0.54	0.0133	4.19e-07	0.00252	3.41e-08	0.0554	0.656	9.17e-14	0.352	1.56e-05	0.0643	0.693	3.76e-05	-1.55	2.03	3.57	4.56	10.4	1.89	0.442	2.38	-5.35	-1.1
BTA-76626-no-rs	6	70959812	6	71909864	AG	0.444	0.44424		4.95e-05	3.98e-11	9.44e-06	2.72e-05	0.27	0.552	0.296	1.02e-05	0.0123	0.206	1.12e-08	0.0122	0.000351	4.08e-18	3.77e-10	6.77e-12	2.21e-08	1.33e-06	0.377	7.3e-10	1.17e-10	1.23e-07	7.1e-08	0.000879	0.000317	0.297	3.72e-13	0.0776	4.79e-18	4.07e-17	5.39e-15	4.07	6.65	4.44	4.21	1.1	-0.595	1.05	-4.43	-2.51	-1.26
Hapmap26269-BTC-041695	6	71452210	6	72377594	AG	0.696	0.304058		0.315	4.27e-06	1.81e-12	3.95e-07	4.48e-35	8.28e-05	0.0762	0.0808	2.32e-16	2.01e-06	2.23e-07	0.106	5.12e-11	0.94	0.136	0.956	0.333	0.033	0.00781	0.018	0.487	0.115	0.484	1.06e-06	0.018	1.05e-15	3.19e-08	0.00033	2.67e-07	0.000635	0.338	-1.01	-4.61	-7.1	-5.09	-12.7	-3.95	1.77	-1.75	8.29	4.77
Hapmap32220-BTC-042831	6	71552977	6	72478576	AG	0.699	0.300848		0.178	1.65e-06	3.07e-13	8.04e-07	3.94e-34	7.49e-05	0.103	0.108	6.97e-17	1.95e-06	1.38e-07	0.121	1.24e-11	0.626	0.0574	0.678	0.507	0.0754	0.0054	0.00317	0.89	0.036	0.898	2.95e-08	0.00238	2.95e-16	3.55e-09	0.000349	6.96e-08	0.000114	0.11	-1.35	-4.81	-7.35	-4.95	-12.5	-3.97	1.63	-1.61	8.44	4.78
Hapmap27516-BTC-042465	6	71910076	6	72821174	AG	0.342	0.34188	KIT	0.932	0.000409	1.38e-08	2.85e-06	6.18e-30	0.000162	0.00147	0.508	1.53e-14	1.27e-10	2.04e-08	0.976	6.67e-10	0.0216	0.00101	0.0255	0.0205	0.806	0.263	3.8e-09	0.0648	9.34e-07	0.00196	2.73e-11	4.81e-07	3.93e-09	3.58e-10	0.178	3.11e-10	3.27e-07	1.51e-05	0.0848	3.54	5.71	4.7	11.6	3.78	-3.19	0.662	-7.76	-6.47
Hapmap29128-BTC-042274	6	72118486	6	73035435	AT	0.248	0.248332		0.0412	3.53e-06	5.04e-06	0.000101	1.01e-07	0.0134	0.133	0.333	1.23e-05	0.000591	3.14e-08	0.0824	2.84e-07	6.62e-12	4.21e-10	5.48e-10	1.09e-07	0.00346	0.136	4.97e-16	2e-07	5.5e-12	1.28e-06	6.53e-09	1.56e-09	0.255	3.39e-10	0.0986	1.58e-19	7.62e-14	1.87e-15	-2.04	-4.65	-4.58	-3.9	-5.35	-2.48	1.5	0.969	4.39	3.44
ARS-BFGL-NGS-24637	6	72138744	6	73055690	AC	0.727	0.272837	LOC100138563	0.00494	9.83e-07	7.48e-07	0.000851	4.38e-06	0.00399	0.0711	0.25	5.42e-05	9.09e-05	4.65e-09	0.597	1.73e-08	9.75e-13	2.15e-11	1.52e-10	5.69e-08	0.0121	0.045	1.57e-16	5.73e-08	1.14e-13	5.44e-06	6.37e-08	1.01e-07	0.461	3.15e-13	0.00323	6.42e-21	1.66e-15	3.18e-16	2.81	4.91	4.97	3.34	4.61	2.88	-1.81	-1.15	-4.05	-3.92
ARS-BFGL-NGS-68326	6	72906612	6	73770667	AC	0.438	0.437614		0.00243	1.9e-14	5.37e-09	9.68e-12	4.6e-09	2.95e-12	0.00191	0.0798	1.71e-17	1.08e-13	4.51e-18	0.00291	5.99e-21	2.71e-14	3.5e-11	1.46e-10	1.93e-09	0.0048	0.915	1.12e-22	1.4e-12	1.04e-17	1.19e-06	3.03e-09	1.81e-06	0.726	5.91e-11	0.00231	1.15e-16	3.96e-22	2.48e-21	-3.04	-7.73	-5.87	-6.86	-5.89	-7.03	3.11	-1.75	8.61	7.49
ARS-BFGL-NGS-99026	6	72930338	6	73794465	AC	0.438	0.438182		0.00239	1.82e-14	4.99e-09	9.28e-12	4.44e-09	2.7e-12	0.00263	0.0805	2.03e-17	8.72e-14	2.56e-18	0.00238	6.19e-21	2.26e-14	3.7e-11	1.43e-10	2.46e-09	0.00457	0.937	1.35e-22	1.37e-12	1.02e-17	1.26e-06	3.5e-09	1.89e-06	0.703	4.64e-11	0.00225	1.2e-16	3.91e-22	2.72e-21	-3.04	-7.73	-5.88	-6.87	-5.9	-7.05	3.01	-1.75	8.59	7.52
BTB-00263615	6	74140844	6	75120884	AG	0.797	0.203001	IGFBP7,LOC100139447	0.196	0.0178	0.000167	2.69e-06	6.9e-24	0.323	0.199	0.297	0.000631	0.00355	0.109	0.0487	0.00295	0.124	0.371	0.441	0.852	0.704	0.248	0.0128	0.447	0.00586	0.0494	5.14e-07	0.00162	5.68e-09	3.24e-05	0.973	1.76e-06	0.000243	0.0572	1.29	-2.37	-3.77	-4.71	-10.2	-0.989	1.29	1.04	3.42	2.92
BTB-00264414	6	79843283	6	81296477	AG	0.101	0.100604		0.0114	1.09e-07	1.32e-09	3.6e-05	6.87e-13	5.63e-16	1.63e-14	6.75e-10	2.04e-24	1.48e-27	3.55e-05	0.0452	4.11e-25	5.08e-09	1.8e-09	5.35e-06	2.78e-08	0.326	0.0633	4.73e-14	2.66e-05	5.95e-17	0.00108	6.13e-13	9.24e-05	1.68e-13	7.91e-21	4.55e-10	1.74e-11	8.88e-17	4.89e-11	2.53	5.33	6.1	4.14	7.24	8.18	-7.75	6.21	-10.4	-11.1
BTB-01788557	6	80639763	6	82200485	AG	0.187	0.18682		0.871	0.0475	0.00146	0.0168	1.58e-09	0.000493	2.49e-06	0.00316	5.45e-08	5.14e-09	0.00707	0.396	5.62e-07	0.368	0.00814	0.193	0.106	0.026	0.197	0.000145	0.201	0.000261	0.51	5.42e-10	0.000661	5.04e-15	2.61e-05	1.17e-06	0.000158	0.00272	0.0243	0.162	1.98	3.19	2.39	6.07	3.49	-4.73	2.96	-5.46	-5.87
BTB-01889136	6	80688718	6	82251810	AG	0.811	0.18913		0.937	0.0425	0.00157	0.0111	9.21e-10	0.00107	6.38e-06	0.00526	9.36e-08	1.19e-08	0.00618	0.529	1.03e-06	0.272	0.00491	0.162	0.111	0.0231	0.207	0.00012	0.207	0.000233	0.479	1.67e-10	0.000284	3.69e-15	2.19e-05	8.89e-07	0.000139	0.00308	0.0228	-0.0795	-2.03	-3.17	-2.54	-6.16	-3.28	4.53	-2.79	5.36	5.73
Hapmap43417-BTA-96760	6	83416784	6	85083242	AG	0.841	0.15923		0.00784	0.000205	8.93e-08	0.0638	2.91e-08	3.18e-10	5.07e-16	0.0013	1.7e-16	1.56e-25	2.03e-06	0.0177	4.54e-18	2.78e-11	1.24e-10	6.86e-08	1.29e-15	0.228	0.869	4.48e-20	2.48e-09	4.9e-20	3.57e-09	9.87e-14	1.73e-07	0.000125	3.18e-19	3.07e-05	9.75e-13	2.02e-15	1.56e-15	-2.66	-3.72	-5.37	-1.86	-5.57	-6.33	8.19	-3.22	8.33	10.6
BFGL-NGS-114609	6	84713584	6	85663647	AG	0.367	0.367353		7.48e-06	2e-16	1.44e-14	4.79e-09	2.18e-11	4.69e-17	3.39e-16	8.31e-09	2.55e-30	7.6e-34	3.18e-13	0.000171	7.22e-33	3.25e-07	1.56e-05	0.0104	0.0507	0.261	0.00685	1.29e-07	0.000353	3.49e-11	0.0267	1.59e-07	0.017	4.35e-05	5.1e-14	8.31e-08	2.37e-05	4.43e-12	7.2e-06	4.49	8.31	7.76	5.89	6.74	8.49	-8.24	5.79	-11.7	-12.4
Hapmap60224-rs29001782	6	85178107	6	86128027	AG	0.479	0.478541	LOC100140490	0.247	0.229	0.00678	0.738	0.00161	1.22e-36	5.12e-31	3.38e-20	8.3e-16	3.02e-26	0.000725	2.7e-18	8.57e-25	0.933	0.12	0.321	0.0517	2.31e-07	0.224	4.31e-07	0.377	2.69e-15	0.000278	1.53e-07	0.00539	8.56e-05	3.55e-06	1.24e-06	0.287	3.8e-06	0.00366	-1.16	-1.2	-2.71	-0.335	-3.16	-13	11.8	-9.33	8.13	10.8
Hapmap50857-BTA-107920	6	86819633	6	87904282	AG	0.472	0.471542	UGT2A3	0.494	0.00115	9.1e-07	0.000332	2.38e-17	1.1e-19	3.83e-25	2.46e-12	1.33e-16	9.03e-17	9.19e-07	0.00519	7.1e-23	0.0155	0.00627	0.437	0.0683	0.00699	0.897	3.13e-09	0.00746	2.36e-12	0.000738	1.15e-10	7.45e-05	5.85e-06	7.55e-10	6.76e-06	0.000253	1.98e-06	4.19e-05	0.684	3.26	4.93	3.6	8.57	9.2	-10.5	7.06	-8.36	-8.41
ARS-BFGL-NGS-82008	6	87600892	6	88806897	AC	0.6	0.399637		0.259	0.0543	2.41e-05	0.197	6.62e-10	3.61e-30	4.03e-23	1.56e-22	5.84e-17	2.82e-23	0.00312	4.52e-14	9.32e-25	0.258	0.83	0.00145	0.488	2.03e-12	0.0155	0.00729	0.925	3.14e-08	0.374	0.000277	0.107	1.29e-08	1.94e-07	6.62e-10	0.989	0.000377	0.57	-1.13	-1.93	-4.23	-1.29	-6.21	-11.6	10.1	-9.91	8.46	10.1
Hapmap33210-BTA-144234	6	87838493	6	88983535	AG	0.664	0.335899	RUFY3	0.981	0.0944	0.0631	0.03	0.000257	1.99e-14	2.85e-26	7.87e-09	0.000316	2.21e-06	0.0715	0.00425	2.4e-13	0.00053	0.000886	0.0279	2.45e-05	0.181	0.243	5.37e-09	3.11e-05	8.6e-13	9.91e-06	1.84e-06	0.00297	0.000852	7.8e-11	0.0311	0.000245	4.5e-09	1.38e-07	-0.0242	-1.67	-1.86	-2.17	-3.66	-7.72	10.8	-5.8	3.61	4.75
BTB-00268525	6	88174863	6	89317341	AC	0.069	0.0688822		0.00909	4.84e-06	2.62e-06	0.0014	1.36e-05	9.61e-23	2.87e-17	2.58e-20	3.91e-17	1.86e-09	4.33e-12	8.13e-13	8.96e-26	0.489	0.000186	0.817	0.246	1.14e-12	0.769	0.000182	0.0238	1.12e-07	0.108	0.000848	0.808	0.014	1.3e-12	1.4e-17	0.174	8.43e-06	0.0789	2.61	4.59	4.72	3.2	4.36	9.96	-8.55	9.36	-8.51	-6.04
BFGL-NGS-118182	6	88592295	6	89774922	AG	0.522	0.477616		0.0913	0.00158	0.000101	0.0213	4.99e-06	1.08e-16	1.23e-29	4.17e-06	1.75e-12	3.01e-22	2.08e-06	3.03e-12	5.58e-20	0.0425	0.000471	0.502	0.000224	4.5e-05	0.221	2.36e-10	0.00629	1.2e-16	2.4e-05	9.2e-09	6.4e-05	0.000536	2.13e-08	1.44e-08	0.017	2.62e-07	1.75e-05	1.69	3.16	3.9	2.31	4.58	8.38	-11.5	4.62	-7.11	-9.84
BTB-00133212	6	88656290	6	89838827	AG	0.679	0.321126		0.33	0.0255	0.00206	0.0601	3.59e-05	7.25e-22	3.04e-26	3.66e-19	1.34e-19	1.74e-19	2.17e-05	4.12e-05	7.64e-20	0.406	0.136	0.0805	0.923	5.06e-13	4.39e-07	0.0784	0.268	1.64e-06	0.837	0.0151	0.874	5.28e-09	6.94e-13	7.67e-17	0.805	6.46e-05	0.666	-0.973	-2.24	-3.09	-1.88	-4.14	-9.75	10.8	-9.06	9.17	9.14
ARS-BFGL-NGS-17376	6	88822266	6	90008099	AG	0.693	0.306901		3.82e-06	4.72e-13	3.86e-14	1.8e-05	1.55e-09	2.9e-21	6.34e-32	1.18e-06	1.22e-25	3.54e-28	5.25e-08	0.0421	4.49e-35	4.98e-06	3.73e-07	0.00802	5.92e-08	0.00391	1.12e-05	2.06e-10	3.61e-05	2.5e-15	0.00038	5.21e-06	0.0258	3.43e-05	6.07e-24	2.57e-11	3.7e-07	2.64e-14	1.15e-08	-4.64	-7.29	-7.63	-4.3	-6.07	-9.6	12	-4.88	10.6	11.2
BTB-01654826	6	88891318	6	90075263	AG	0.594	0.406269		0.000109	1.38e-05	1.09e-07	0.168	0.00198	5.59e-16	1.11e-33	2.87e-05	1.04e-10	4.92e-22	0.00146	1.11e-08	6.64e-24	2.99e-05	0.0285	0.486	1.1e-07	0.815	0.383	6.12e-11	1.6e-05	6.16e-17	5.66e-12	2.74e-06	1.92e-06	0.32	1.19e-11	2.95e-05	0.0131	6.51e-09	6.87e-09	-3.88	-4.36	-5.34	-1.38	-3.1	-8.18	12.4	-4.2	6.5	9.79
BTB-00707501	6	90075383	6	91303460	AC	0.734	0.266421	ANKRD17	7.75e-10	2.13e-26	1.46e-21	2e-12	1.29e-12	9.48e-15	8.67e-21	0.000128	4.32e-32	6.28e-30	1.91e-13	0.113	6.05e-40	2.18e-13	1.34e-15	8.95e-10	2.45e-10	0.729	0.0308	2.32e-16	2.43e-08	1.86e-17	0.000373	1.49e-10	0.00137	1.17e-06	4.73e-27	4.61e-09	6.22e-15	1.09e-19	1.76e-14	-6.19	-10.8	-9.67	-7.09	-7.15	-7.82	9.48	-3.84	12.1	11.6
BTB-00987116	6	90188972	6	91417374	AG	0.6	0.399694		0.028	8.84e-05	0.00115	0.0079	0.0227	4.94e-05	5.76e-05	0.524	0.00957	0.00305	0.00546	0.78	1.46e-08	7.31e-11	6.41e-10	1.13e-08	3.43e-08	0.0652	0.07	4.75e-17	5.13e-15	2.11e-15	5.34e-07	1.31e-05	0.000488	0.393	7.22e-20	0.00477	9.96e-16	2.26e-20	8.17e-18	2.2	3.93	3.26	2.66	2.28	4.07	-4.03	-0.637	-2.59	-2.97
BTB-00267167	6	92922752	6	94384509	AG	0.681	0.319478	ANKRD56	0.0109	0.00199	6.05e-07	0.243	2.17e-07	2e-05	2.49e-11	0.0678	0.00185	0.0014	2.54e-05	0.0384	9.1e-13	1.85e-08	1.56e-05	0.0078	6.39e-06	0.523	0.0225	4.92e-19	1.22e-19	3.68e-19	2.59e-05	2.81e-07	1.28e-07	0.0644	2.08e-20	1.98e-06	3.16e-12	1.97e-15	7.31e-17	2.55	3.1	5.01	1.17	5.21	4.28	-6.72	1.83	-3.12	-3.2
ARS-BFGL-NGS-103781	6	93486356	6	94977130	AG	0.405	0.405225	ANKRD56	0.00111	1.67e-08	6.54e-08	0.000138	5.66e-06	4.07e-12	7.7e-12	0.00142	2.04e-13	5.19e-18	4.59e-06	0.00394	1.72e-19	2.18e-05	1.85e-07	0.00493	1.17e-09	0.0123	0.00128	2.93e-08	8.96e-06	6.31e-10	0.00186	0.000761	0.133	0.013	1.73e-22	1.19e-11	4.28e-08	2.72e-14	2.18e-07	3.27	5.67	5.43	3.82	4.55	6.99	-6.89	3.2	-7.41	-8.75
BTA-77154-no-rs	6	93551941	6	95042615	AC	0.271	0.271048	SEPT11	0.22	0.00621	0.00252	0.0254	0.000187	2.68e-09	2.64e-22	2.1e-06	3.72e-08	1.28e-13	6.3e-05	1.35e-05	9.22e-15	3.08e-08	1.3e-05	0.00148	8.1e-09	0.743	0.125	3.64e-14	1.4e-08	7.98e-16	4.32e-11	1.53e-09	4.08e-07	0.0438	2.3e-21	2.68e-07	3.25e-06	1.09e-14	3.15e-11	1.23	2.74	3.03	2.24	3.74	5.98	-9.86	4.76	-5.53	-7.47
Hapmap40589-BTA-77348	6	94627787	6	96259022	AG	0.454	0.453692		0.0545	0.000913	0.00039	0.0272	0.000385	1.82e-05	2.76e-11	0.0219	0.000343	4.76e-05	9.47e-07	0.0172	5.37e-11	1.53e-09	1.14e-17	2.43e-10	3.87e-14	0.505	0.0396	4.42e-21	2.09e-09	7.95e-16	1.13e-07	8.35e-16	9.42e-09	9.19e-06	4.21e-24	1.56e-06	2.19e-13	6.98e-13	7.01e-15	-1.92	-3.32	-3.55	-2.21	-3.56	-4.3	6.7	-2.29	3.59	4.08
BTB-00271969	6	95924980	6	97580458	AG	0.836	0.163904		3.81e-05	1.1e-06	2.15e-08	0.0825	0.00136	6.71e-18	2.57e-24	3.9e-10	2.96e-14	5.8e-16	0.00172	0.00257	1.97e-25	1.85e-07	3.57e-05	0.00937	0.000592	0.308	0.00843	3.48e-10	3.58e-08	2.64e-13	4.44e-05	2e-09	0.000263	7.91e-07	8.49e-19	4.51e-10	2e-05	7.13e-13	6.49e-09	-4.13	-4.89	-5.63	-1.74	-3.21	-8.72	10.3	-6.3	7.67	8.18
ARS-BFGL-NGS-5637	6	98344051	6	100133707	AC	0.027	0.0273006		0.0221	1.25e-07	0.146	1.15e-05	0.137	0.00161	4.02e-05	0.819	0.000962	0.379	0.113	7.41e-06	1.89e-06	3.92e-16	4.57e-16	5.84e-16	4.72e-19	6.09e-07	0.00747	4.16e-14	1.24e-18	1.15e-08	2.07e-09	0.00619	0.00183	0.0268	2.89e-08	0.657	7.91e-08	1.04e-13	5.63e-22	2.29	5.31	1.45	4.4	-1.49	3.16	-4.12	-0.229	3.31	-0.88
ARS-BFGL-NGS-105242	6	98980025	6	100874084	CG	0.966	0.033555		7.44e-07	6.32e-21	3.29e-21	5.63e-12	2.17e-20	3.49e-22	3.17e-06	8.87e-13	2.75e-37	8.54e-17	9.13e-22	0.124	7.72e-36	0.261	5.38e-07	0.163	0.513	3.91e-11	0.00274	0.00948	0.99	0.0023	2.43e-07	0.152	0.00497	2.73e-05	3.97e-11	3.96e-13	0.000131	0.000116	0.297	-4.97	-9.51	-9.58	-6.94	-9.38	-9.83	4.68	-7.2	13.1	8.41
BFGL-NGS-115903	6	100827998	6	103030960	AG	0.506	0.493613		1.16e-10	2.23e-08	7.27e-12	0.837	0.154	1.74e-13	6.22e-13	0.000124	3.01e-12	5.17e-16	0.00612	0.00101	2.87e-23	0.254	0.0395	0.797	0.0441	0.0383	1.4e-05	1.88e-08	0.000347	7.11e-10	6.09e-06	2.47e-14	8.89e-08	2.89e-09	6.74e-10	1.62e-07	0.0211	1.8e-06	2.57e-05	-6.49	-5.62	-6.9	-0.206	-1.43	-7.43	7.25	-3.85	7.03	8.19
BTB-00275005	6	100876879	6	103079731	AG	0.245	0.245449		0.115	0.176	0.617	0.000228	7.01e-05	0.0863	0.000203	0.408	0.843	0.00599	0.305	0.00123	0.122	6.94e-05	0.112	0.0503	6.11e-09	0.000983	0.0189	1.91e-13	8.52e-08	6.02e-15	8.48e-21	4.58e-13	9.04e-15	0.025	0.00598	0.372	0.114	8.4e-05	9.31e-10	-1.58	1.35	0.5	3.69	3.99	-1.72	3.72	0.827	-0.198	2.75
BTA-77629-no-rs	6	101399909	6	103612624	AG	0.544	0.456402	WDFY3	0.000121	6.18e-06	3.27e-06	0.0999	0.0528	0.00499	2.95e-05	0.726	1.17e-08	1.02e-13	0.0124	0.695	2.5e-08	0.00531	0.0195	0.0175	0.000161	0.132	1.12e-05	5.03e-07	0.0185	9.78e-08	5.19e-10	3.24e-13	3.67e-09	8e-07	7.37e-06	0.314	0.00103	6.62e-06	6.83e-06	3.85	4.53	4.67	1.65	1.94	2.81	-4.19	-0.35	-5.73	-7.5
Hapmap35054-BES7_Contig354_1224	6	101414694	6	103627410	AG	0.669	0.331177	WDFY3	0.000939	0.00097	0.00209	0.536	0.921	3.03e-06	1.83e-13	0.0281	3.91e-05	2.65e-10	0.00467	0.000142	1.59e-11	2.19e-07	5.39e-08	9.11e-06	1.25e-11	0.177	0.0318	9.92e-19	1.28e-08	9.45e-20	2.23e-17	4.02e-20	5.57e-14	1.75e-06	1.2e-11	0.0782	0.000236	1.17e-09	4.07e-14	3.31	3.31	3.08	0.619	-0.0995	4.69	-7.42	2.2	-4.12	-6.36
Hapmap27696-BTC-045782	6	101427754	6	103640465	AG	0.317	0.316798	WDFY3	0.00633	0.00798	0.0127	0.673	0.859	1.87e-05	1.89e-13	0.03	3.37e-05	4.42e-09	0.00214	0.000349	1.28e-09	1.84e-05	1.22e-06	0.000171	2.55e-09	0.493	0.0251	2.21e-15	6.92e-07	1.65e-16	2.89e-14	6.71e-17	1.14e-11	3.6e-07	6.5e-10	0.0934	0.00287	1.48e-07	7.58e-11	-2.73	-2.66	-2.49	-0.422	0.177	-4.29	7.42	-2.17	4.16	5.9
Hapmap49302-BTA-77659	6	104245701	6	106537206	AG	0.706	0.293761		0.145	0.00166	0.00111	0.0104	0.000167	0.23	0.859	0.44	6.87e-08	0.00127	0.000965	6.68e-05	0.0515	0.762	0.575	0.721	0.106	0.0259	1.11e-13	0.0016	8.39e-08	0.00122	0.00271	0.824	0.0854	0.0162	0.251	0.797	0.845	0.279	0.0128	1.46	3.15	3.27	2.57	3.77	1.2	0.178	0.772	-5.42	-3.23
ARS-BFGL-NGS-36173	6	104587477	6	106943665	AG	0.231	0.23096		0.779	0.982	0.952	0.704	0.775	8.82e-22	5.84e-19	4.45e-25	7.41e-11	3.21e-11	8.95e-08	2.79e-26	4.22e-13	9.16e-05	0.0115	7.83e-07	0.00263	5.47e-10	0.0947	0.0305	0.656	0.00023	0.755	0.00406	0.339	2.38e-05	0.808	2.17e-05	1.39e-05	0.278	0.28	-0.28	0.023	-0.0604	0.38	0.286	9.73	-9.01	10.5	-6.56	-6.68
ARS-BFGL-NGS-71420	6	106668742	6	121008536	AG	0.089	0.0885196		6.7e-12	6.67e-12	1.64e-09	0.171	0.325	0.0591	0.0512	6.99e-11	1.58e-09	0.496	3.1e-05	0.0147	0.0012	5.01e-10	4.17e-06	2.01e-10	2.38e-18	1.47e-19	0.33	2.03e-07	1.65e-17	0.00409	2.15e-13	0.000113	6.71e-08	0.000136	2.05e-11	0.0916	4.61e-16	2.39e-12	2.38e-18	6.91	6.91	6.06	1.37	-0.985	-1.89	1.95	-6.56	6.07	0.682
ARS-BFGL-NGS-4015	6	109610794	6	118748364	AG	0.137	0.137409		4.42e-09	1.02e-09	3.78e-07	0.12	0.349	0.35	0.0104	3.46e-07	2.2e-09	0.322	1.55e-08	0.00066	0.00174	2.68e-14	1.53e-08	1.6e-14	7.02e-23	7.82e-20	0.307	1.15e-08	6.11e-17	5.23e-05	5.02e-14	9.24e-05	8.27e-08	5.1e-06	2.94e-07	0.225	5.39e-13	4.07e-11	5.17e-20	5.9	6.14	5.1	1.55	-0.936	-0.935	2.57	-5.12	6.02	-0.991
ARS-BFGL-NGS-72838	6	109652813	6	118790441	AC	0.813	0.186518		0.000356	1.91e-05	0.000417	0.0994	0.743	0.0464	0.00357	7.11e-07	1.74e-09	0.829	1.88e-07	0.0129	0.184	4.19e-10	2.66e-07	2e-11	4.08e-19	1.27e-13	0.451	5.43e-06	7.91e-11	0.00113	7.13e-11	0.00105	1.18e-06	2.38e-05	0.000255	0.0983	2.27e-07	4.9e-06	5.24e-13	-3.58	-4.29	-3.54	-1.65	-0.328	1.99	-2.92	4.98	-6.05	0.215
BTB-00283603	6	109719477	6	118855815	AG	0.579	0.421164	LETM1	8.14e-08	1.98e-06	3.51e-08	0.775	0.374	4.56e-06	3.29e-12	0.297	0.126	6.72e-17	0.12	5.63e-10	2.24e-16	8.28e-17	6.97e-09	5.63e-10	4.14e-24	1.43e-08	0.00492	3.38e-21	1.22e-20	1.62e-20	3.96e-30	3.27e-22	4.62e-20	0.0227	6.62e-21	0.054	1.98e-14	3e-20	6.29e-26	-5.39	-4.77	-5.54	-0.285	-0.89	-4.6	7.02	-1.04	1.53	8.44
ARS-BFGL-NGS-53620	6	109800337	6	119003189	AC	0.368	0.367736	WHSC1	2.58e-07	6.43e-13	2.27e-10	0.000164	0.00432	0.0204	0.00762	0.151	0.000556	1.03e-14	0.539	0.0325	4.9e-12	4.07e-11	0.000401	6.46e-07	3.66e-15	8.83e-10	0.0103	2.07e-10	1.57e-09	1.11e-08	4.11e-21	3.5e-10	1.88e-12	0.0833	3.03e-12	0.92	2.3e-11	1.95e-12	6.77e-15	5.17	7.25	6.38	3.78	2.86	2.32	-2.67	-1.44	-3.46	-7.81
ARS-BFGL-NGS-104207	6	109835444	6	119038391	AG	0.547	0.452727	WHSC2	9.47e-06	1.03e-06	6.32e-06	0.123	0.49	1.44e-06	2.97e-10	0.162	0.0842	1.48e-15	0.197	7.26e-10	4.96e-15	1.88e-13	8.49e-07	3.68e-08	4.29e-20	8.5e-07	0.207	4.3e-19	1.27e-17	3.65e-18	1.26e-27	8.94e-18	1.72e-17	0.0217	5.56e-17	0.0549	6.1e-12	4.37e-16	2.55e-21	-4.44	-4.9	-4.53	-1.54	-0.69	-4.84	6.34	-1.4	1.73	8.06
BTB-01899984	6	112357369	6	112027325	AG	0.254	0.254413		3.87e-19	9.56e-30	1.9e-33	2.23e-06	7.06e-11	9.67e-06	0.0824	0.0211	2.55e-29	6.32e-19	7.34e-09	0.0059	1.81e-26	7.9e-05	7.91e-07	0.00093	0.00299	0.278	8.47e-07	0.00118	0.121	0.00353	0.734	0.00088	0.966	6e-05	1.37e-09	0.000318	0.00127	0.00212	0.00372	9.05	11.6	12.3	4.75	6.56	4.44	-1.74	2.31	-11.5	-9
ARS-BFGL-NGS-19919	7	428335	7	502838	AG	0.304	0.304111	FLT4	0.000506	4.97e-07	3.65e-06	0.00476	0.0145	7.61e-12	3.37e-07	0.0488	1.62e-09	1.42e-15	2.66e-07	1.84e-15	1.12e-18	5.29e-09	2.32e-05	0.00168	1.22e-05	0.184	0.556	2.18e-19	3.42e-12	4.19e-20	3.11e-07	6.75e-09	1.37e-05	0.471	4.55e-16	4.8e-08	6.45e-08	1.63e-14	1.03e-14	-3.48	-5.05	-4.65	-2.83	-2.45	-6.9	5.12	-1.97	6.07	8.06
ARS-BFGL-NGS-94063	7	4436640	7	4431857	AG	0.112	0.112152	CRTC1	0.00993	5.15e-05	0.00132	0.0128	0.145	6.04e-11	2.46e-13	1.32e-05	2.29e-05	8.74e-14	7.63e-06	6.86e-14	1.97e-17	5.31e-24	7.85e-15	8.86e-14	2.87e-15	6.88e-05	0.0245	8.87e-29	1.08e-17	4.39e-31	8.96e-20	1.49e-19	1.67e-13	0.19	1.68e-18	0.0189	2.12e-08	2.44e-15	4.28e-28	-2.58	-4.06	-3.22	-2.49	-1.46	-6.59	7.38	-4.37	4.25	7.52
BTB-00291093	7	4501997	7	4497387	AG	0.254	0.25393		0.141	0.109	0.843	0.642	0.0113	0.0542	0.204	4.95e-06	0.17	0.0113	3.83e-05	0.388	0.988	9.12e-05	0.179	0.00742	7.8e-07	1.66e-08	0.0258	2.37e-08	5.46e-06	2.06e-06	1.05e-19	6.09e-12	4.16e-14	0.00106	7.2e-05	0.0147	5.42e-08	1.43e-08	1.13e-08	1.47	1.6	0.197	0.465	-2.53	-1.93	1.27	-4.58	1.37	-2.54
ARS-BFGL-NGS-107429	7	4835132	7	4824507	AG	0.046	0.0459215		0.621	0.00219	0.0535	0.00031	0.00369	4.87e-23	1.56e-24	7.34e-27	0.0348	3.48e-08	0.26	3.35e-21	3.43e-09	0.375	0.441	0.0709	0.0706	0.0352	0.278	8.79e-08	0.00209	1.11e-15	0.0566	0.0203	0.0221	0.296	0.492	0.0882	0.000834	0.861	0.00387	-0.494	-3.07	-1.93	-3.61	-2.91	10	-10.4	10.9	-2.11	-5.54
ARS-BFGL-NGS-87958	7	5303928	7	5322347	AG	0.039	0.0386018	FCHO1	0.211	0.000957	0.0414	0.00202	0.0893	3.38e-24	1.19e-25	2.8e-29	0.137	5.78e-08	0.166	1.41e-24	1.06e-09	0.343	0.706	0.0456	0.0567	0.00108	0.241	1.01e-08	0.000125	1.6e-16	0.08	0.0118	0.0198	0.23	0.992	0.00121	0.0263	0.709	0.00213	-1.25	-3.31	-2.04	-3.09	-1.7	10.3	-10.6	11.5	-1.49	-5.45
ARS-BFGL-NGS-55814	7	6036526	7	6567326	AG	0.248	0.247734	CPAMD8	0.125	0.148	0.43	0.000167	6.81e-06	1.05e-05	9.06e-07	0.0542	0.106	0.000149	9.35e-05	4.2e-11	0.000848	0.00273	0.833	0.528	4.82e-06	0.000562	0.0358	5.84e-15	7.3e-09	1.41e-18	4.31e-20	1.1e-15	4.79e-15	0.00044	0.00169	0.161	0.000193	4.65e-08	2.58e-11	1.54	-1.45	-0.79	-3.77	-4.51	4.42	-4.93	1.93	1.62	-3.8
ARS-BFGL-NGS-79649	7	8401856	7	8573943	AC	0.089	0.0888218	LOC513779	0.752	0.0102	0.00824	0.00238	3.59e-06	8.76e-42	2.97e-34	1.65e-42	9.09e-16	7.27e-19	1.91e-10	6.73e-15	1.86e-31	1.72e-06	3.26e-10	0.00981	9.51e-06	1.39e-09	0.199	2.48e-15	6.96e-05	5.25e-24	0.685	0.000781	0.691	0.000596	4.14e-07	1.92e-09	0.466	0.000481	8.18e-07	0.316	2.57	2.65	3.04	4.65	13.9	-12.5	14.1	-8.12	-8.98
BFGL-NGS-111321	7	12234576	31	48338	AG	0.278	0.277946		0.297	0.613	0.816	0.638	0.133	3.06e-22	6.99e-26	8e-23	1e-07	4.72e-16	0.00394	3.53e-16	5.13e-14	8.88e-05	7.21e-05	0.0522	1.49e-05	0.0544	0.00483	1.31e-15	4.56e-05	5.73e-20	2.14e-05	1.71e-07	0.00335	1.48e-09	0.000142	0.648	0.179	1.41e-06	1.07e-08	-1.04	-0.506	-0.233	0.47	1.5	9.84	-10.7	9.98	-5.35	-8.2
ARS-BFGL-NGS-95757	7	12429691	7	9443288	AG	0.053	0.0534743		4.01e-05	1.47e-10	5.15e-07	0.000104	0.0408	2.07e-12	3.8e-17	3.24e-26	0.00755	0.735	0.000116	2.18e-13	0.114	1.9e-08	4.13e-07	2.03e-12	0.000238	1.03e-10	0.124	0.776	0.0171	0.0188	0.0539	0.727	0.406	0.000192	0.0257	0.83	5.26e-07	0.00317	0.00107	-4.12	-6.45	-5.04	-3.89	-2.05	7.08	-8.51	10.8	2.67	-0.338
Hapmap30832-BTA-144704	7	12492323	7	9380974	AG	0.861	0.138957		0.106	0.627	0.837	0.262	0.00848	1.71e-30	6.27e-24	9.46e-34	0.00246	0.000219	0.00305	9.43e-09	1.11e-14	0.431	0.00288	0.754	0.155	1.03e-12	0.478	1.61e-05	0.196	4.23e-11	0.0246	0.149	0.23	8.78e-06	0.00642	8.23e-06	0.646	0.114	0.0908	1.62	0.486	0.206	-1.12	-2.64	-11.7	10.2	-12.4	3.03	3.7
BFGL-NGS-112671	7	12889689	7	9992685	AG	0.297	0.296979	CC2D1A	0.0366	0.0726	0.193	1.23e-06	3.99e-11	1.33e-39	4.76e-26	6.63e-40	5.31e-12	2.74e-11	1.02e-09	2.6e-07	8.36e-24	0.00225	1.77e-08	0.0393	0.00203	5.47e-13	0.339	3.23e-08	0.0605	2.51e-15	0.0169	0.18	0.0546	9.99e-07	1.72e-10	1.91e-09	0.0747	9.36e-07	0.00154	-2.09	1.8	1.3	4.87	6.65	13.5	-10.7	13.6	-6.95	-6.71
BFGL-NGS-111315	7	13584721	7	10738454	AC	0.182	0.182203		0.104	7.03e-12	1.3e-12	1.01e-13	4.9e-29	2.52e-42	6.58e-18	6.2e-34	1.42e-35	1.28e-14	1.65e-23	0.0882	9.13e-43	6.91e-06	2.94e-18	1.28e-05	5.47e-05	1.45e-15	0.13	3.24e-10	0.00861	4.02e-15	0.00111	0.0366	0.0392	7.02e-06	9.5e-14	2.94e-19	3.92e-05	7.04e-07	0.000101	1.63	6.91	7.15	7.5	11.4	14	-8.72	12.4	-12.7	-7.78
ARS-BFGL-NGS-109534	7	13608935	7	10762671	AG	0.756	0.244114	NFIX	0.954	8.59e-06	4.69e-06	1.94e-09	8.42e-20	5.8e-33	1.43e-13	4.56e-27	1.03e-14	5.17e-06	2.61e-12	0.26	8.98e-27	0.00787	2.39e-11	0.00719	0.0127	1.67e-16	0.183	7.57e-07	0.165	1.63e-11	0.00133	0.0301	0.119	1.96e-06	5.52e-11	1.59e-16	0.000183	1.3e-05	0.00805	-0.0572	-4.46	-4.59	-6.04	-9.23	-12.2	7.46	-11	7.81	4.57
BFGL-NGS-119066	7	13632174	7	10786576	AG	0.762	0.23763	NFIX	0.947	4.46e-06	5.26e-06	7.48e-10	9.49e-20	2.6e-32	3.3e-13	2.83e-26	1.19e-14	1.08e-05	5.47e-12	0.298	1.36e-26	0.00726	3.02e-11	0.00666	0.0111	3.08e-16	0.16	8.1e-07	0.165	1.73e-11	0.00155	0.0408	0.109	1.22e-06	1.9e-10	4.4e-15	0.000202	2.14e-05	0.00734	-0.066	-4.6	-4.57	-6.19	-9.21	-12.1	7.34	-10.8	7.79	4.41
Hapmap23865-BTA-111820	7	16397706	7	13630379	AC	0.672	0.327889		0.484	0.000268	0.000494	4.84e-05	1.51e-08	5.76e-32	2.02e-20	2.07e-26	2.07e-17	1.33e-14	9.57e-14	1.34e-10	5.35e-27	1.94e-06	1e-19	1.85e-06	0.000341	5.94e-11	0.0453	5.02e-14	0.000499	3.76e-19	0.527	5.25e-05	0.439	1.23e-10	7.02e-09	2.16e-08	0.000438	1.45e-06	6.71e-07	-0.701	-3.65	-3.49	-4.07	-5.69	-12	9.38	-10.8	8.58	7.77
ARS-BFGL-NGS-4774	7	17403976	7	14635617	AC	0.323	0.322659		0.842	0.0178	0.0442	0.00069	8.37e-06	2.07e-57	7.09e-44	1.07e-48	2.8e-20	1.65e-22	1.97e-15	8.91e-20	5.4e-38	1.32e-06	1.21e-16	1.8e-05	3.12e-07	1.21e-09	0.000755	4.88e-22	6.64e-08	2.19e-27	0.432	1.93e-07	0.0981	3.26e-09	7.61e-13	3.84e-09	0.0125	2.04e-10	1.69e-11	-0.199	2.37	2.01	3.4	4.47	16.6	-14.3	15.2	-9.35	-9.91
ARS-BFGL-NGS-25855	7	21972429	7	19359345	AG	0.298	0.297814		0.424	0.951	0.636	0.403	0.0145	8.71e-21	6.98e-12	7.27e-18	0.00102	1.89e-09	0.0237	3.5e-23	1.06e-10	0.85	0.0473	0.968	0.634	0.000195	0.000114	1.92e-05	0.00799	9.58e-08	0.932	0.00304	0.213	0.000833	0.0829	0.0156	0.222	0.0231	0.0135	0.799	0.061	-0.473	-0.837	-2.45	9.48	-6.91	8.71	-3.29	-6.04
Hapmap47105-BTA-78550	7	22145136	7	19613804	AG	0.05	0.0495468	SGTA	0.0263	0.000632	2.34e-05	0.0379	3.36e-05	2.85e-10	7.55e-19	2.37e-18	0.0229	0.00507	0.385	2.18e-24	0.00093	0.248	0.206	0.773	0.000263	0.269	0.257	1.58e-06	3.54e-05	1.39e-08	3.56e-06	2.15e-07	1.72e-05	0.0448	0.0121	0.00118	0.665	0.000467	0.00019	-2.22	-3.42	-4.24	-2.08	-4.16	6.35	-8.97	8.84	2.28	-2.81
ARS-BFGL-NGS-29084	7	22524899	7	19948892	AG	0.29	0.290403	LSM7S,PPL2B	0.00127	0.173	0.0668	0.064	0.0158	5.54e-31	3.07e-18	2.65e-28	1.01e-05	0.00121	5.47e-09	4.06e-13	3.42e-12	0.00884	9.41e-05	0.243	0.00157	1.57e-08	0.0176	1.41e-08	3.68e-05	5.41e-16	0.685	0.511	0.564	0.000479	9.79e-08	1.3e-06	0.153	7.86e-07	0.000147	3.23	1.36	1.83	-1.85	-2.42	-11.8	8.81	-11.2	4.43	3.24
ARS-BFGL-NGS-8112	7	22578202	7	20002059	AG	0.684	0.316394	OAZ1	0.000216	0.221	0.024	0.00895	0.0135	6.62e-33	3.05e-22	2.86e-32	1.02e-06	0.000295	1.24e-09	2.57e-13	3.17e-13	0.00119	9e-06	0.158	0.00109	1.05e-10	0.0328	1.27e-09	2.02e-05	4.25e-18	0.917	0.592	0.454	9.52e-05	5.98e-09	2.97e-09	0.0976	1.84e-07	0.000108	-3.71	-1.22	-2.26	2.62	2.47	12.2	-9.84	12.1	-4.91	-3.63
BFGL-NGS-117268	7	22681472	7	20112949	AG	0.333	0.333132	LOC510442	0.0045	0.513	0.208	0.016	0.00372	5.51e-32	4.56e-24	7.42e-31	9.73e-08	7.98e-06	6.03e-10	7.56e-16	6.78e-16	6.39e-06	6.36e-09	0.00788	0.000101	1.55e-08	0.225	1.7e-13	3.58e-08	7.52e-22	0.334	0.125	1	0.000418	6.89e-13	1.42e-12	0.0104	5.42e-11	1.09e-07	2.84	0.654	1.26	-2.41	-2.9	-12	10.3	-11.8	5.36	4.48
BFGL-NGS-112444	7	23275178	7	20663724	AG	0.704	0.296217		0.422	0.355	0.745	0.752	0.0298	2.11e-21	5.41e-10	3.24e-18	1.33e-06	1.45e-10	3.93e-09	1.16e-23	3.02e-12	0.575	0.00547	0.77	0.624	6.3e-06	0.0474	1e-07	0.000592	5.21e-11	0.52	0.000196	0.106	8.44e-05	0.00318	0.000201	0.92	0.000505	0.00409	-0.803	-0.924	0.325	-0.316	2.17	-9.63	6.24	-8.81	4.85	6.45
Hapmap49309-BTA-78604	7	24655689	7	22050397	AG	0.86	0.139746		0.219	0.000174	6.85e-07	0.000309	4.34e-14	2.72e-08	8.38e-05	0.000149	9.17e-16	2.07e-15	2.88e-09	0.907	5.18e-14	6.1e-18	4.2e-13	8.98e-12	3.84e-16	0.00443	0.272	2.78e-19	6.87e-13	4.55e-20	9.14e-08	1.31e-05	6.08e-05	0.00631	1.59e-13	0.0167	5.58e-15	1.58e-14	8.95e-19	-1.23	-3.76	-4.98	-3.61	-7.62	-5.59	3.94	-3.8	8.12	8.02
BTA-78558-no-rs	7	25599801	7	23021010	AG	0.776	0.223867	LOC789687	0.766	0.638	0.543	0.306	0.492	9.77e-18	4.67e-17	1.97e-23	2.5e-08	1.08e-10	0.0001	2.83e-17	3.46e-11	0.0354	0.167	0.0629	0.609	2.8e-09	0.0642	0.000888	0.94	3.41e-05	0.153	7.5e-05	0.357	2.12e-16	0.178	0.0049	0.176	0.462	0.805	-0.298	0.471	-0.608	1.02	-0.687	-8.67	8.49	-10.1	5.6	6.5
Hapmap50931-BTA-31235	7	31136178	7	28528437	AG	0.793	0.207376		0.00173	0.042	0.0416	0.41	0.0334	4.63e-14	6.06e-31	5.27e-16	0.00144	0.00274	1.6e-10	2.25e-07	8.08e-07	2.01e-05	4.9e-07	0.00251	0.00164	0.0121	0.712	2.45e-09	0.0129	7.63e-14	0.0215	0.0162	0.196	0.00136	1.02e-06	0.0594	0.0239	0.000115	2.17e-05	-3.14	-2.04	-2.04	0.824	2.13	7.61	-11.8	8.19	-3.19	-3
ARS-BFGL-NGS-98924	7	31217950	7	28610220	AG	0.823	0.177331		0.00348	0.132	0.01	0.171	0.656	5.24e-06	8.18e-31	1.16e-13	3.42e-06	0.199	1.48e-06	0.387	0.00186	5.66e-05	1.57e-07	0.000246	0.00707	0.0365	0.146	0.00226	0.817	1.55e-05	0.12	0.0279	0.639	2.37e-05	0.16	0.845	0.891	0.398	0.031	-2.93	-1.51	-2.58	1.37	0.445	4.57	-11.8	7.49	-4.66	-1.29
BTB-00301284	7	31655835	7	29072907	AC	0.741	0.258956		0.309	0.0839	0.542	0.259	0.404	7.79e-14	5.44e-20	4.21e-21	1.14e-07	7.69e-09	3.12e-05	1.36e-16	1.1e-07	0.00292	0.663	0.018	0.34	2.35e-09	0.00414	0.0546	0.315	0.000926	0.645	7.61e-07	0.0184	2.41e-17	0.861	0.0437	0.00162	0.81	0.739	1.02	1.73	0.61	1.13	-0.835	-7.54	9.27	-9.56	5.33	5.81
BTB-01571406	7	32517519	7	29910308	AG	0.827	0.173065		0.0288	0.388	0.234	0.171	0.0747	1.58e-06	9.58e-30	2.79e-10	2.37e-05	0.0025	2.04e-08	0.143	9.72e-05	0.000159	0.000124	0.00733	0.0421	0.121	0.0313	0.00196	0.522	1.72e-05	0.0292	0.00124	0.0355	0.00546	0.000496	0.282	0.125	0.0142	0.0191	-2.19	-0.864	-1.19	1.37	1.78	4.82	-11.6	6.35	-4.24	-3.03
ARS-BFGL-NGS-12141	7	32814810	7	30208007	AG	0.955	0.044713		2.12e-11	1.48e-30	2.07e-26	2.19e-14	4.29e-16	1.31e-23	2.51e-06	2.25e-14	2.28e-44	1.02e-22	1.61e-23	0.00402	5.79e-46	0.00821	1.08e-10	0.00237	0.161	3.65e-07	0.00893	7.65e-06	0.0121	9.31e-06	0.00156	0.000592	0.164	6.14e-05	3.39e-16	3.22e-17	2.8e-08	2.98e-10	0.000507	-6.74	-11.7	-10.8	-7.71	-8.21	-10.2	4.72	-7.7	14.4	9.96
ARS-BFGL-NGS-29286	7	33908205	7	31365839	AT	0.414	0.41445		0.00487	4.3e-05	0.0585	0.0257	0.0863	2.3e-15	2.46e-18	3.14e-26	1.54e-13	8.46e-07	1.24e-12	0.000997	3.67e-05	0.247	0.0185	0.973	0.686	5.13e-08	0.0159	0.00156	0.749	3.13e-08	0.715	0.713	0.067	0.00171	0.359	0.746	0.0397	0.58	0.476	2.82	4.1	1.89	2.23	-1.72	-8	8.84	-10.8	7.45	4.94
Hapmap44527-BTA-17793	7	35192245	7	32993262	AG	0.643	0.356785		0.403	0.00467	0.0771	0.00514	0.062	1.29e-13	4.34e-26	3.67e-15	5.38e-15	1.12e-10	4.19e-11	0.00236	1.24e-13	0.00188	1.27e-05	0.00897	0.176	0.0274	0.0259	7.2e-05	0.862	0.000159	0.552	0.00939	0.738	1.43e-07	0.0139	0.0755	0.76	0.676	0.0481	0.837	2.83	1.77	2.8	1.87	7.47	-10.8	7.94	-7.89	-6.49
ARS-BFGL-NGS-36580	7	38879723	7	36851534	AG	0.323	0.323263		3.92e-05	2.65e-13	2.99e-11	3.28e-07	1.27e-07	2.83e-10	5.63e-08	1.03e-05	1.88e-22	8.95e-17	1.92e-10	0.633	4.33e-21	7.91e-16	5.01e-22	2.28e-18	5.51e-12	0.14	7.17e-06	7.3e-15	5.82e-08	1.26e-10	0.0159	0.000375	0.111	0.0619	4.03e-12	0.0458	2.92e-14	2.64e-09	5.72e-13	4.12	7.37	6.69	5.13	5.31	6.35	-5.46	4.42	-9.89	-8.41
ARS-BFGL-NGS-76638	7	40513886	7	38466195	AG	0.643	0.356798		0.224	0.104	0.137	0.000357	9.84e-08	8.21e-09	4.94e-25	1.83e-12	4.1e-10	2.23e-06	1.31e-07	0.00153	1.47e-10	5.57e-05	1.07e-09	1.44e-05	1.14e-05	0.171	0.701	6.13e-09	0.0114	3.36e-07	0.177	0.000433	0.36	1.53e-07	1.5e-08	0.0233	0.138	0.0149	0.000114	-1.22	1.63	1.49	3.58	5.35	5.79	-10.5	7.1	-6.29	-4.75
BTA-78638-no-rs	7	40598898	7	38551449	AC	0.646	0.354293	RMND5B	0.176	0.161	0.195	0.000652	1.91e-07	1.24e-08	1.32e-25	6.97e-13	5.22e-10	2.72e-06	1.88e-07	0.00128	3.83e-10	4e-05	9.4e-10	1.37e-05	1e-05	0.152	0.647	1e-08	0.0116	2.96e-07	0.185	0.00063	0.392	2.89e-07	1.18e-08	0.0191	0.153	0.0132	0.000119	-1.36	1.4	1.3	3.42	5.23	5.72	-10.6	7.24	-6.25	-4.71
ARS-BFGL-NGS-1457	7	49794088	7	47394155	AG	0.134	0.134441		3.64e-05	0.244	0.0108	0.00131	0.00348	4.48e-10	5.79e-25	1.45e-16	0.000552	0.00654	1.09e-10	0.00125	2.25e-05	3.34e-06	6e-06	0.000319	0.0204	0.446	0.648	2.22e-08	0.000654	1.4e-10	0.0149	0.0518	0.221	0.000227	0.189	0.0153	0.32	0.381	0.00014	4.14	1.16	2.55	-3.22	-2.93	-6.27	10.5	-8.35	3.46	2.72
ARS-BFGL-NGS-80736	7	50096086	7	47728268	AC	0.296	0.295949	SPOCK1	2.44e-07	5.11e-26	4.74e-15	2.25e-16	1.08e-08	2.51e-11	6.32e-07	0.000631	6.89e-32	2.32e-21	2.69e-14	0.225	1.06e-28	5.34e-16	1.57e-16	2.63e-14	2.52e-08	0.0489	8.55e-06	1.51e-12	6.6e-07	1.19e-08	0.0096	3.09e-05	0.089	0.193	6.64e-19	1.71e-05	2.49e-13	3.63e-12	4.03e-12	5.18	10.7	7.91	8.29	5.75	6.72	-5	3.42	-12	-9.62
ARS-BFGL-NGS-43186	7	50448202	7	48079291	AC	0.318	0.318429	SPOCK1	0.00223	6.61e-12	4.91e-07	9.7e-09	2.77e-05	7.63e-17	6.79e-12	9.53e-10	1.19e-30	8.42e-27	3.99e-17	0.0148	6.85e-24	1.52e-12	1.77e-13	9.91e-11	4.14e-09	0.785	1.13e-06	4.76e-12	3.56e-05	4.2e-11	0.00495	0.0132	0.451	0.0256	1.72e-09	0.18	1.69e-05	2.71e-06	1.06e-09	3.06	6.92	5.05	5.77	4.2	8.43	-6.91	6.15	-11.7	-10.9
Hapmap42803-BTA-110000	7	53664924	7	51417222	AG	0.715	0.285152	PCDHA13	3.56e-07	2.11e-19	5.09e-13	4.14e-10	2.84e-06	8.35e-07	0.000277	0.00593	2.67e-28	2.69e-26	3.64e-13	0.263	2.18e-20	1.72e-11	1.86e-09	2.95e-09	0.000115	0.0287	3.35e-06	2.01e-07	0.00151	2.21e-06	0.0447	0.000199	0.174	0.0111	2.11e-09	0.617	1.32e-07	7.48e-07	1.14e-07	-5.11	-9.12	-7.28	-6.29	-4.7	-4.95	3.64	-2.76	11.2	10.8
ARS-BFGL-NGS-3967	7	55792363	7	53394606	AG	0.68	0.319915	ARHGAP26	7.21e-06	1.83e-14	1.06e-09	3.2e-07	0.000253	1.24e-19	4.45e-11	7.38e-11	2.9e-33	4.58e-28	1.1e-17	9.08e-06	4e-30	3.73e-10	1.98e-10	4.29e-07	0.000196	0.841	1.87e-06	4.38e-12	1.06e-06	3.85e-10	0.00116	9.66e-05	0.0272	0.0122	5.41e-13	0.00348	3.84e-07	1.61e-09	7.96e-11	-4.5	-7.73	-6.14	-5.13	-3.67	-9.18	6.63	-6.56	12.3	11.2
ARS-BFGL-NGS-14880	7	56152302	7	53879988	AC	0.68	0.320303	ARHGAP26	4.92e-09	1.17e-25	6.94e-18	4.38e-13	4.26e-09	3.76e-08	9.12e-07	0.00115	6.38e-33	1.51e-22	8.69e-17	0.826	2.01e-26	7.49e-10	2.12e-08	6.93e-08	0.00483	0.0188	0.0162	2.61e-07	0.000237	0.000356	0.0908	6.42e-05	0.0797	0.188	4.81e-10	0.0992	1.67e-07	7.26e-06	3.36e-08	-5.88	-10.6	-8.72	-7.3	-5.91	-5.53	4.93	-3.26	12.2	9.92
Hapmap54597-rs29019273	7	57641183	7	55468017	AG	0.423	0.423472		0.102	0.0107	0.000552	0.122	0.000158	9.39e-07	9.49e-13	4.03e-05	1.23e-05	6.89e-08	0.00337	0.123	1.7e-10	0.00011	0.000348	0.000231	5.25e-05	0.0119	0.119	3.38e-11	5.25e-05	2.14e-09	2.32e-08	6.3e-13	6.1e-09	0.00516	0.000114	0.0227	0.000925	0.00126	2.17e-09	-1.63	-2.55	-3.46	-1.55	-3.79	-4.92	7.19	-4.12	4.39	5.42
Hapmap58545-rs29022947	7	58033649	7	56058966	AG	0.684	0.315566		0.00261	8.89e-12	2.85e-07	1.21e-08	6.85e-06	9.7e-18	1.7e-12	3.47e-11	3.64e-31	3.16e-29	1.05e-15	0.00218	1.02e-25	3.56e-11	1.07e-11	4.4e-09	4.61e-09	0.877	5.1e-06	6.89e-13	1.74e-05	4e-13	0.00107	0.000353	0.046	0.000746	3.58e-09	0.345	1.64e-05	1.07e-06	2.47e-10	-3.01	-6.87	-5.15	-5.73	-4.51	-8.68	7.11	-6.67	11.9	11.4
BTB-01130079	7	58255324	7	56273714	AC	0.587	0.41266		0.00147	2.21e-13	1.66e-08	7.53e-10	1.97e-07	2.92e-16	3.05e-11	2.61e-10	7.39e-30	8.78e-25	2.41e-17	0.146	1.11e-24	1.09e-10	5.72e-08	5.43e-07	5.05e-06	0.408	0.0201	8.9e-11	1.73e-05	6.49e-10	0.0364	0.00723	0.0941	0.171	0.000128	0.775	0.0137	0.00504	1.2e-08	-3.19	-7.4	-5.67	-6.19	-5.22	-8.26	6.69	-6.36	11.6	10.4
BTB-01130157	7	58333017	7	56351442	AG	0.283	0.283082		4.62e-07	1.24e-18	1.79e-13	1.68e-09	3.56e-07	1.06e-17	2.25e-11	1.7e-10	2.87e-36	5.85e-29	1.11e-19	0.00152	8.27e-33	6.15e-10	9.91e-12	5.94e-08	3.18e-05	0.782	0.000131	1.03e-11	3.89e-06	5.77e-10	0.0112	0.000167	0.0666	0.0084	1.05e-11	0.00401	1.34e-07	4.05e-08	1.28e-09	5.06	8.92	7.43	6.06	5.11	8.66	-6.74	6.43	-12.9	-11.4
ARS-BFGL-NGS-18460	7	61118860	31	236897	AC	0.709	0.290528		3.06e-06	9.76e-22	1.04e-12	6.01e-14	1.38e-07	1.18e-16	3.68e-09	3.97e-08	1.74e-35	1.77e-27	7.36e-17	0.0411	8.96e-31	1.28e-13	1.76e-14	2.23e-11	7.1e-07	0.441	0.000318	5.1e-11	4.45e-06	1.28e-09	0.412	0.0181	0.587	0.0544	1.41e-10	0.000105	1.68e-10	3.61e-08	2.08e-10	-4.68	-9.72	-7.18	-7.57	-5.29	-8.37	5.93	-5.52	12.7	11.1
BTA-79386-no-rs	7	63519073	7	60966445	AG	0.715	0.284933	PDGFRB	5.5e-07	2.4e-25	7.71e-14	4.13e-16	1.05e-07	4.72e-12	1.77e-07	3.07e-05	1.88e-39	1.27e-26	1.5e-15	0.0602	2.41e-28	2.57e-06	1.35e-08	1.14e-05	0.00142	0.712	0.00363	1.2e-05	0.0108	0.000342	0.547	0.00965	0.711	0.0067	6.16e-12	0.000283	8.75e-10	1.77e-08	1.27e-05	-5.03	-10.6	-7.54	-8.22	-5.34	-6.97	5.24	-4.18	13.5	10.9
ARS-BFGL-NGS-104629	7	63539655	7	60987028	AC	0.654	0.346393		0.0048	2.26e-13	5.61e-07	3.99e-11	3.4e-06	4.04e-15	1.42e-11	2.82e-08	4.61e-32	1.49e-27	5.18e-15	0.00127	4.38e-23	0.000298	9.35e-05	0.0115	0.00207	0.159	0.000329	2.38e-05	0.177	3.27e-06	0.161	0.0351	0.712	3.96e-05	5.94e-08	0.0629	0.000139	7.62e-06	0.000286	-2.82	-7.4	-5.02	-6.65	-4.66	-7.93	6.81	-5.58	12	11.1
BTB-00315902	7	64414652	7	62034172	AG	0.364	0.36416		1.01e-05	2.35e-18	3.41e-11	3.91e-11	1.37e-06	2.84e-16	5.53e-08	1.87e-07	4.81e-35	1.01e-25	1.32e-14	0.0013	8.23e-28	1.78e-07	4.58e-08	9.25e-06	0.00458	0.958	0.0177	5.89e-07	0.00184	4.69e-06	0.399	0.0016	0.0805	0.00485	8.44e-09	0.000324	5.76e-09	1.41e-07	9e-07	4.43	8.84	6.67	6.65	4.85	8.27	-5.46	5.23	-12.6	-10.7
ARS-BFGL-NGS-84686	7	64451610	7	62115346	AG	0.377	0.377433	CCDC69	2.73e-05	8.83e-24	1.83e-10	3.8e-18	3.17e-06	0.000113	0.0207	0.307	2.32e-25	4.1e-14	1.69e-18	0.0488	2.11e-17	5.2e-07	1.91e-08	1.12e-05	0.0903	0.798	0.00196	0.00227	0.0015	0.0209	0.908	0.24	0.852	0.206	1.36e-14	3.66e-06	1.41e-08	2.63e-08	0.000131	4.21	10.2	6.42	8.79	4.68	3.87	-2.32	1.02	-10.6	-7.63
BFGL-NGS-114649	7	71892762	7	69609512	AC	0.306	0.305623		3.56e-07	5.9e-21	3.16e-14	3.68e-11	1.21e-07	1e-11	8.52e-05	0.000319	1.44e-34	4.57e-26	3.89e-15	0.517	1.86e-25	2.19e-08	6.18e-11	4.25e-08	8.4e-06	0.91	0.145	5.66e-08	0.000382	2.61e-07	0.132	0.000106	0.0545	0.00302	4.66e-08	0.0499	1.05e-08	1.21e-06	9.85e-08	5.11	9.52	7.66	6.66	5.32	6.86	-3.94	3.61	-12.5	-10.7
BTB-00318952	7	72732120	7	70424167	AG	0.41	0.410272	EBF1	3.55e-10	1.81e-26	5.21e-14	3.17e-12	0.00321	0.00059	0.208	0.647	1.23e-13	3.74e-11	4.21e-05	0.646	4.14e-17	8.18e-10	1.55e-12	6.23e-11	2.3e-07	0.0387	0.0629	7.83e-06	5.84e-08	0.00159	0.123	0.0419	0.433	0.543	9.37e-10	0.00292	1.13e-08	2.54e-07	1.14e-08	6.31	10.8	7.59	7.02	2.95	3.44	-1.26	-0.457	-7.48	-6.66
ARS-BFGL-NGS-41157	7	73155944	7	70865761	AG	0.524	0.476119		9.37e-05	9.79e-15	3.5e-06	5.13e-09	0.0831	0.00694	0.831	0.067	8.85e-07	1.74e-09	0.122	0.61	1.73e-09	1.6e-12	4.21e-21	1.35e-17	4.54e-12	0.0825	0.00885	6.05e-08	1.73e-09	0.00034	0.381	0.0578	0.661	0.114	0.0176	0.394	0.000119	0.0242	3.41e-09	3.92	7.81	4.65	5.87	1.73	2.7	-0.213	1.83	-4.93	-6.05
BTB-00318253	7	73370317	7	71078406	AG	0.351	0.350967		1.91e-10	8.76e-28	3.3e-15	7.07e-13	0.000466	2.81e-05	0.0145	0.657	1.29e-19	4.45e-12	3.65e-11	0.797	2.32e-20	3.28e-08	8.03e-14	1.49e-09	2.49e-05	0.771	0.0729	3.35e-06	9e-06	0.000642	0.134	0.00152	0.197	0.193	1.89e-14	0.027	2.96e-08	8.01e-07	2.56e-07	6.41	11.1	7.95	7.24	3.51	4.2	-2.45	0.444	-9.18	-6.97
BTB-00319289	7	73777772	7	71483795	AG	0.677	0.323148		6.61e-09	1.34e-28	1.69e-14	6.92e-16	4.74e-05	8.86e-08	0.00279	0.156	3.36e-23	5.34e-17	3.98e-13	0.415	1.5e-23	6.54e-11	2.56e-17	6.81e-12	1.89e-07	0.871	0.125	7.4e-09	2.26e-08	2.48e-06	0.0406	0.00451	0.297	0.275	2.51e-13	0.199	1.42e-09	1.13e-08	5.75e-10	-5.83	-11.3	-7.74	-8.16	-4.08	-5.37	2.99	-1.42	10.1	8.47
ARS-BFGL-NGS-20384	7	82473566	7	81012871	AG	0.189	0.189426	ODZ2	0.00181	1.62e-15	1.24e-10	2.26e-12	2.32e-11	3.93e-16	2.88e-05	8.25e-07	5.13e-40	2.78e-16	5.99e-15	0.16	2.3e-23	0.401	8.11e-06	0.122	0.562	2.88e-09	0.00136	0.0126	0.505	0.00854	0.000532	0.299	0.0609	3.33e-08	7.84e-08	6.51e-07	0.000571	0.000984	0.218	3.12	8.05	6.48	7.07	6.73	8.22	-4.19	4.95	-13.6	-8.27
BTB-01503516	7	85462590	7	84158707	AG	0.469	0.469147	XRCC4	0.028	0.632	0.272	0.0585	0.056	5.53e-06	0.069	3.16e-07	0.0123	0.167	0.428	0.304	0.0796	4e-11	0.0361	1.69e-08	3.81e-05	1.8e-24	0.374	0.000258	7.99e-09	0.0174	1.58e-13	0.00064	5.44e-08	5.41e-07	0.426	6.23e-06	0.000103	0.000429	5.24e-10	-2.2	-0.479	-1.1	1.89	1.91	4.56	-1.82	5.13	-2.5	1.38
ARS-BFGL-NGS-101993	7	85544523	7	84240896	AG	0.335	0.335451	XRCC4	0.000108	0.000684	3.04e-05	0.922	0.35	0.00388	2.79e-06	0.376	0.561	0.000311	0.789	4.57e-06	8.93e-09	5.46e-17	5.5e-11	2.33e-12	5.43e-09	3.92e-08	0.112	5.41e-20	4.09e-21	4.73e-21	1.03e-09	1.03e-10	5.87e-09	0.756	6.87e-05	0.568	8.27e-08	5.89e-10	3.3e-22	3.88	3.4	4.18	0.0984	0.935	2.89	-4.7	0.885	0.581	-3.61
Hapmap49872-BTA-115580	7	89967934	7	88846849	AG	0.461	0.460956		0.226	0.24	0.0934	0.00237	4.02e-08	5.27e-08	0.00253	2.75e-13	2.31e-13	0.512	2.06e-10	3.18e-06	0.000404	5.09e-05	0.0858	7.36e-06	2.58e-09	9.74e-20	0.223	1.08e-06	3.71e-10	0.000158	1.07e-25	1.28e-09	1.94e-17	0.701	0.879	8.27e-07	0.0424	0.00658	1.56e-10	1.21	-1.18	-1.68	-3.04	-5.52	-5.47	3.02	-7.37	7.39	-0.656
Hapmap39294-BTA-80145	7	90655911	7	89538307	AC	0.664	0.335658	MEF2C	0.0736	0.00214	1.46e-05	0.0382	3.78e-07	1.24e-22	0.00939	1.26e-18	3.75e-13	0.0275	9.02e-09	0.0134	1.67e-14	1.2e-09	0.171	9.09e-09	0.00028	2.71e-26	0.0799	0.0112	7.71e-05	0.0727	3.52e-16	0.000151	3.23e-11	0.0292	0.0196	1.91e-09	0.0545	0.419	4.22e-06	-1.79	-3.08	-4.35	-2.07	-5.1	-9.94	2.6	-8.92	7.32	2.21
BFGL-NGS-115653	7	90900133	7	89781737	AC	0.517	0.483051	LOC782219	0.752	0.00111	0.0797	2.03e-06	0.00012	4.91e-09	0.0507	7.17e-08	9.1e-10	0.00672	0.000368	0.0752	1.3e-06	1.36e-07	0.979	0.000106	0.119	4.34e-23	0.0296	0.0186	2.3e-05	0.0338	2.54e-10	0.0249	1.11e-05	0.0268	0.123	1.21e-07	0.396	0.536	9.55e-06	0.316	-3.27	-1.75	-4.77	-3.86	-5.88	1.96	-5.41	6.16	2.71
Hapmap49911-BTA-21136	7	91882019	7	90704153	AG	0.343	0.34284		0.268	0.132	0.783	0.478	0.00932	0.00506	0.0435	2.06e-06	9.24e-06	0.0177	0.0446	7.95e-07	0.7	2.31e-21	3.92e-10	2.54e-17	8.45e-17	3.01e-22	0.949	2.94e-18	4.95e-22	3.3e-16	2.04e-31	4.7e-14	1.42e-20	0.132	1.8e-06	0.00655	1.69e-10	1.57e-13	3.06e-26	1.11	1.51	-0.275	0.71	-2.6	-2.81	-2.02	-4.76	4.45	-2.37
BTA-21135-no-rs	7	91904522	7	90726623	AG	0.344	0.343845		0.275	0.14	0.749	0.491	0.00794	0.00812	0.0323	4.61e-06	7.6e-06	0.0209	0.0451	1.16e-06	0.647	3.25e-22	1.28e-10	7.96e-18	2.87e-17	3.44e-22	0.881	5.57e-19	2.38e-22	3.23e-17	1.12e-31	2.26e-14	7.93e-21	0.12	1.24e-06	0.0078	7.85e-11	5.93e-14	4.21e-27	1.09	1.48	-0.32	0.689	-2.66	-2.65	-2.14	-4.6	4.49	-2.31
ARS-BFGL-NGS-43868	7	91946384	7	90768813	CG	0.38	0.379551		0.482	0.309	0.331	0.616	0.00187	0.00019	0.622	8.87e-11	0.000152	0.003	0.00659	8.78e-07	0.473	1.2e-20	4.32e-09	2.18e-18	7.87e-18	1.76e-27	0.782	4.51e-19	3.29e-23	1.69e-15	1.2e-38	1.24e-16	9.46e-26	0.503	8.1e-05	0.000102	1.39e-09	7.71e-13	1.23e-27	0.703	1.02	-0.972	0.501	-3.11	-3.74	-0.493	-6.53	3.8	-2.97
ARS-BFGL-NGS-101886	7	93073890	7	91903228	AG	0.151	0.151396		0.106	4.34e-05	7e-05	0.000374	3.51e-06	0.17	0.818	0.00113	1.7e-05	0.111	0.129	0.0448	0.00279	0.000975	0.259	0.00116	2.32e-07	7.37e-10	0.613	1.58e-07	1.16e-08	1.86e-06	1.67e-22	9.26e-07	3.44e-10	0.082	0.615	8.36e-06	0.259	6.92e-05	2.14e-08	1.62	4.1	3.99	3.57	4.65	1.37	-0.23	3.26	-4.31	-1.6
BTA-19330-no-rs	7	93289032	7	92868666	AG	0.831	0.168993		0.373	0.00193	0.0421	0.00211	0.0246	3.37e-07	0.0332	0.000836	0.552	3.26e-06	0.297	1.22e-26	3.86e-09	0.0445	0.000152	0.0719	0.000207	0.171	0.0329	1.1e-08	4.67e-06	7.28e-10	0.00335	2.23e-11	2.47e-09	8.39e-05	2.47e-05	0.000234	0.000514	1.65e-07	1.53e-06	0.89	3.11	2.03	3.08	2.25	5.12	-2.13	3.35	-0.595	-4.67
ARS-BFGL-NGS-1078	7	97072141	7	96019022	AG	0.034	0.0341803		1.42e-06	1.83e-22	3.92e-23	1.03e-13	3.92e-25	5.05e-29	1.24e-07	7.21e-19	8.16e-49	3.01e-23	5.23e-25	0.124	9.31e-42	0.0764	1.83e-10	0.158	0.613	2.39e-20	1.58e-06	0.00257	0.968	6.96e-05	1.04e-10	0.236	2.58e-05	7.54e-11	3.77e-11	3e-16	0.0112	0.000374	0.277	4.84	9.89	10.1	7.5	10.5	11.4	-5.31	8.98	-15.2	-10.1
ARS-BFGL-NGS-42106	7	97772240	7	96734417	AC	0.519	0.481189		0.000867	0.104	0.163	0.121	0.000485	1.51e-07	8.38e-06	2.15e-17	2.14e-06	0.127	0.000555	0.123	0.0386	1.76e-09	0.0237	1.54e-08	0.000149	5.73e-22	0.1	4.54e-05	1.58e-11	0.0111	1.65e-19	0.00285	8.3e-09	3.68e-09	4.94e-05	0.0499	1.03e-09	1.48e-08	3.92e-11	3.34	1.63	1.4	-1.55	-3.5	-5.27	4.47	-8.58	4.76	1.53
BTA-88722-no-rs	7	98222585	7	97218357	AG	0.324	0.324046		0.387	0.00689	0.00682	5.2e-06	5.97e-12	0.0409	0.704	0.000136	1.91e-10	0.000553	0.00651	0.0261	0.0217	0.00349	0.352	0.0946	0.000813	1.63e-12	0.000379	7.89e-06	5.38e-11	0.000398	2.49e-19	0.0027	3.92e-09	4.54e-13	0.0205	0.171	0.0378	0.000427	5.66e-08	-0.866	2.71	2.71	4.57	6.93	2.05	-0.38	3.83	-6.41	-3.46
Hapmap40831-BTA-88715	7	98254815	7	97249605	AG	0.245	0.2453		0.19	3.66e-07	7.03e-09	1.53e-07	1.31e-18	4.65e-06	0.00293	4.33e-10	1.25e-17	7.57e-07	1.09e-07	0.193	1.79e-09	0.174	0.0475	0.152	0.000946	1.23e-14	4.46e-05	0.000124	1.01e-08	0.0394	2.19e-24	0.00341	1.07e-11	4.79e-10	0.731	0.000267	0.432	0.0916	8.82e-06	1.31	5.11	5.82	5.27	8.91	4.6	-2.98	6.28	-8.65	-4.97
Hapmap59124-rs29023522	7	101248064	7	100343268	AG	0.293	0.292505		0.00126	2.29e-07	1.57e-12	0.00114	4.34e-15	3.84e-11	0.00136	2.75e-05	4.92e-09	4.66e-11	1.14e-08	0.0248	7.44e-19	2.76e-05	2.55e-10	5.21e-05	0.0021	0.15	0.00327	1.9e-13	8.57e-06	5.52e-13	0.0895	2.15e-13	5.71e-05	7.62e-09	4.92e-11	1.66e-05	1.7e-10	3.38e-10	2.14e-09	3.23	5.2	7.12	3.26	7.92	6.66	-3.21	4.21	-5.88	-6.63
ARS-BFGL-NGS-228	7	103074895	7	102351902	AG	0.419	0.418534		0.276	0.426	0.336	0.0233	0.000124	6.33e-12	4.07e-05	1.3e-16	4.87e-09	0.356	2.41e-08	0.00413	5.02e-06	7.32e-10	0.0931	3.81e-09	1.4e-06	2.67e-29	0.0646	0.000147	5.54e-07	0.0255	6.12e-19	5.59e-07	6.92e-12	0.000384	0.842	9.1e-08	6.77e-05	0.000759	5.59e-09	-1.09	0.797	0.962	2.27	3.85	6.92	-4.11	8.36	-5.88	-0.923
BTA-45431-no-rs	7	103159234	7	102434086	AC	0.277	0.277068		0.304	0.0171	2.81e-05	0.0521	6.15e-10	7.94e-18	8.81e-05	4.86e-20	5.58e-17	5.99e-05	3.54e-16	0.00249	1.34e-13	2.84e-06	0.928	5.71e-06	5.78e-05	1.15e-25	0.00887	0.144	0.00125	0.674	2.92e-15	0.0655	4.78e-07	1.34e-08	0.172	6.7e-08	0.13	0.18	0.000235	1.03	2.39	4.2	1.94	6.22	8.7	-3.93	9.29	-8.47	-4.02
BTA-80441-no-rs	7	103779001	7	103091828	AG	0.66	0.34038		0.126	0.558	0.618	0.39	0.000203	9.66e-05	0.694	1.89e-12	2.94e-09	0.648	3.69e-10	0.357	0.0965	1.52e-14	0.000571	5.47e-12	7.72e-11	3.65e-25	0.047	8.05e-10	7.33e-11	1.98e-07	1.28e-25	1.21e-09	3.86e-12	1.16e-05	0.0107	0.000871	3.06e-07	4.87e-10	5.91e-16	1.53	0.586	-0.499	-0.86	-3.72	-3.91	0.393	-7.1	5.97	-0.456
Hapmap56111-rs29019494	7	108638689	7	107881812	AT	0.332	0.331611		0.00622	0.17	0.216	6.79e-07	2.34e-14	1.52e-08	7.71e-08	6.76e-13	1.98e-18	0.000768	1.73e-10	0.0166	1.44e-06	6.51e-05	0.531	0.00023	0.0316	1.44e-26	0.0262	0.014	1.6e-05	0.158	4.77e-14	0.0715	0.00013	2.01e-11	0.000977	1.64e-21	0.0439	0.125	1.59e-06	-2.74	1.37	1.24	4.99	7.7	5.69	-5.4	7.24	-8.86	-3.37
BTA-49168-no-rs	7	111727311	7	111146515	AG	0.096	0.0964912		0.652	0.17	0.27	0.0188	0.246	6.79e-09	0.222	0.000116	0.725	0.0156	0.987	3.06e-22	0.000104	0.389	0.678	0.283	0.00368	0.0217	0.852	3.68e-06	0.0128	9.47e-09	0.0372	1.94e-05	1.85e-05	0.0216	0.167	0.0116	0.281	0.00164	0.00906	-0.451	1.37	-1.1	2.35	-1.16	-5.83	1.22	-3.86	-0.352	2.42
BTA-82891-no-rs	8	10968744	8	11196225	AG	0.75	0.250467		0.852	0.608	0.924	0.616	0.603	1.86e-12	4.79e-05	2.1e-08	4.02e-05	3.82e-06	2.22e-07	9.08e-23	2.4e-08	0.197	0.000146	0.518	0.00127	5.42e-06	0.0683	2.2e-09	6.46e-07	1.57e-12	0.568	0.101	0.151	0.89	2.9e-06	9.11e-06	0.0701	2.61e-05	0.000153	0.187	0.513	-0.0955	0.502	-0.52	7.1	-4.08	5.63	-4.12	-4.64
ARS-BFGL-NGS-61814	8	11212361	8	11432925	AC	0.662	0.337638		0.188	0.00488	0.000692	0.0272	2.35e-05	2.83e-28	2.62e-20	6.68e-23	8.66e-18	1.24e-06	4.85e-11	1.04e-08	1.88e-22	0.00706	0.604	5.56e-06	7e-05	1.26e-21	0.248	0.426	0.128	0.000847	1.83e-07	0.32	0.0768	7.03e-06	3.62e-09	1.41e-24	0.912	0.0736	0.0472	-1.32	-2.82	-3.4	-2.21	-4.24	-11.2	9.36	-10	8.69	4.87
Hapmap43614-BTA-54308	8	19835789	8	20476820	AG	0.45	0.44997	LOC786896	0.039	0.133	0.563	0.701	0.00442	0.0118	0.00981	0.0121	0.974	0.0194	0.483	2.04e-22	0.00062	0.00624	6.28e-07	2.14e-05	8.8e-06	0.123	0.0569	8.96e-07	2.77e-10	0.00504	0.0602	0.000215	0.0164	0.878	0.0138	0.141	0.602	0.0203	4.28e-07	-2.07	-1.5	-0.579	0.384	2.85	-2.52	2.59	-2.51	0.0327	2.34
BFGL-NGS-110838	8	25499941	8	27001089	AG	0.529	0.47123	ADAMTSL1	0.089	0.425	0.782	0.00218	0.00603	0.189	0.672	0.589	0.0011	0.0307	0.0391	0.603	0.676	0.126	0.0627	0.858	0.861	4.58e-06	2.79e-05	0.0501	1.13e-05	0.283	0.00826	0.274	0.144	3.13e-15	0.0547	0.00146	0.231	0.474	0.0133	1.7	-0.798	0.277	-3.07	-2.75	-1.31	-0.424	-0.54	3.27	2.16
ARS-BFGL-NGS-41406	8	28058435	8	29728919	AT	0.627	0.37318		0.964	0.00131	0.103	1.23e-05	0.000493	5.79e-05	0.0513	0.000116	3.21e-06	1.8e-05	0.00713	0.0107	7.39e-05	0.625	9.51e-06	0.146	0.203	6.83e-09	4.7e-13	0.717	0.266	0.338	8.85e-05	0.428	0.0667	1.58e-10	0.288	0.00175	0.705	0.962	0.497	0.0446	-3.22	-1.63	-4.39	-3.49	-4.03	1.95	-3.86	4.67	4.3
Hapmap31805-BTA-154485	8	34428004	8	36232702	AG	0.304	0.303702		0.0507	0.0102	0.000234	0.229	0.000236	0.353	0.542	0.502	5.89e-06	0.000336	0.393	0.039	0.205	0.0392	0.327	0.0516	0.0163	0.0398	7.7e-13	0.000859	3.15e-05	0.000384	0.000808	0.241	0.163	7.24e-09	0.237	0.276	0.0612	0.0226	0.000873	-1.96	-2.57	-3.69	-1.2	-3.69	0.93	-0.609	-0.671	4.55	3.59
BTA-106726-no-rs	8	34511209	8	36369228	AG	0.253	0.253337		0.000133	5.46e-08	7.59e-06	0.0044	0.0914	1.44e-05	1.04e-06	0.137	0.401	7.25e-06	0.238	6.59e-09	9.42e-13	1.31e-13	1.19e-17	2.4e-13	6.19e-19	0.0889	0.00417	2.07e-14	1.12e-07	1.39e-13	4.72e-13	5.22e-15	1.2e-08	0.017	1.98e-24	0.000522	1.03e-08	3.26e-16	6.76e-15	-3.83	-5.46	-4.49	-2.85	-1.69	-4.35	4.9	-1.49	0.84	4.5
ARS-BFGL-NGS-40453	8	34536574	8	36394247	AG	0.109	0.108761		0.0678	0.00346	0.29	0.0709	0.178	0.00649	1.01e-06	0.00914	0.574	0.00205	0.275	0.0748	9.52e-05	1.71e-23	8.21e-23	2.59e-21	1.26e-19	0.0144	0.618	4.35e-08	1.34e-06	1.34e-09	5.1e-05	0.129	0.672	0.541	2.51e-12	0.0088	1.63e-05	4.6e-09	2.99e-11	-1.83	-2.93	-1.06	-1.81	1.35	-2.73	4.91	-2.61	0.562	3.09
Hapmap49068-BTA-17115	8	37508875	8	39373846	AG	0.367	0.366525		0.0019	0.000157	0.000139	0.142	0.0897	0.0213	0.125	0.0105	0.0958	0.00189	0.932	4.84e-07	2.68e-05	0.298	0.000449	0.32	0.528	0.00505	1.06e-15	0.193	0.404	0.259	0.00499	0.00428	0.7	8.2e-06	0.564	7.92e-05	0.0898	0.601	0.608	-3.11	-3.79	-3.82	-1.47	-1.7	-2.3	1.53	-2.56	1.67	3.11
Hapmap50116-BTA-81046	8	37604683	8	39478706	AG	0.725	0.274516		1.34e-05	1.97e-08	4.6e-10	0.0135	3.34e-05	0.184	0.474	0.444	0.116	1.19e-06	0.0113	0.0479	1.46e-06	0.00095	0.00013	0.000199	2.25e-06	0.0353	1.95e-12	0.0876	0.363	0.082	0.00138	9.16e-07	0.0077	0.000413	0.00286	0.191	0.0159	0.00508	0.0039	-4.37	-5.64	-6.27	-2.47	-4.16	-1.33	0.716	0.766	1.57	4.87
ARS-BFGL-NGS-14923	8	37874636	8	39736515	AG	0.278	0.277643		5.6e-06	7.87e-21	4.03e-15	4.64e-13	3.26e-12	1.6e-05	0.0111	0.015	2.51e-07	9.58e-10	0.484	0.0025	8.44e-17	0.00755	4.21e-13	1.15e-05	7.3e-05	0.000332	2.11e-14	0.0204	0.763	0.0266	0.00109	0.102	0.0147	3.57e-05	0.000556	0.00124	0.281	0.23	0.121	4.56	9.49	7.93	7.29	7.02	4.33	-2.54	2.43	-5.18	-6.15
ARS-BFGL-NGS-58336	8	37909744	8	39697876	AG	0.279	0.27855		6.53e-06	2.37e-20	5.21e-15	1.18e-12	3.03e-12	2.96e-05	0.0159	0.0227	4.25e-07	1.53e-09	0.611	0.0032	2.82e-16	0.00778	4.38e-13	1.15e-05	6.36e-05	0.00041	5.27e-14	0.023	0.838	0.0331	0.00149	0.112	0.0154	6.64e-05	0.000493	0.00106	0.273	0.213	0.118	4.52	9.37	7.9	7.16	7.03	4.19	-2.41	2.28	-5.08	-6.08
ARS-BFGL-NGS-68744	8	37985778	8	39820920	AG	0.28	0.280488	KDM4C	3.95e-05	2.27e-20	9.49e-14	3.11e-14	2e-12	1.93e-06	0.0035	0.00486	1.59e-07	1.52e-10	0.184	0.000702	1.03e-17	0.000276	1.3e-16	1.09e-07	8.94e-06	0.000707	2.53e-12	0.0011	0.719	0.00115	0.00868	0.0252	0.0747	3.75e-06	5.83e-05	0.000405	0.075	0.0341	0.0113	4.12	9.37	7.51	7.66	7.09	4.78	-2.92	2.82	-5.26	-6.44
BTA-98164-no-rs	8	38084197	8	39919118	AG	0.264	0.26388	KDM4C	8.63e-07	7.09e-23	1.32e-16	8.71e-14	1.56e-12	1.55e-06	0.0125	0.00966	4.73e-08	2.2e-11	0.243	0.000492	2.91e-19	0.00396	2.26e-14	5.36e-06	9.81e-05	0.000314	3.42e-15	0.0058	0.833	0.00934	0.00305	0.0219	0.0511	1.09e-06	3.73e-05	7.49e-05	0.053	0.0337	0.0346	4.94	10	8.36	7.52	7.12	4.82	-2.5	2.59	-5.49	-6.74
BTA-81061-no-rs	8	38244290	8	40083296	AG	0.293	0.293478	KDM4C	8.12e-07	1.17e-16	2.79e-14	7.42e-08	6.47e-09	4.78e-07	0.0033	0.00393	1.13e-05	4.01e-09	0.629	0.00288	9.69e-17	0.0156	3.67e-10	0.00017	0.00019	0.00196	1.04e-13	0.0129	0.795	0.00912	0.000486	0.124	0.0146	1.08e-05	0.0196	0.00516	0.494	0.413	0.0653	4.95	8.38	7.68	5.41	5.84	5.06	-2.94	2.89	-4.41	-5.92
Hapmap35668-SCAFFOLD40157_4581	8	38592459	8	40453705	AG	0.775	0.225395	UHRF2	7.47e-10	8.74e-14	2.1e-15	0.0039	2.9e-05	0.0206	0.739	0.669	0.948	0.00552	0.00419	0.0258	3.98e-09	0.63	0.00377	0.0545	0.0463	0.956	8.87e-14	0.736	0.78	0.94	0.61	0.00101	0.474	0.00148	0.615	0.267	0.658	0.534	0.346	-6.19	-7.52	-8.01	-2.89	-4.19	-2.32	-0.333	0.428	-0.0657	2.78
Hapmap28951-BTA-145715	8	38672654	8	40584773	CG	0.791	0.209492		1.98e-10	3.36e-17	5.65e-17	9.55e-05	3.85e-06	0.0409	0.7	0.415	0.572	0.000303	0.0141	0.0127	1.75e-10	0.0477	1.53e-05	0.0013	0.0015	0.76	2.48e-12	0.198	0.435	0.451	0.789	0.00108	0.332	0.0163	0.0555	0.986	0.423	0.447	0.04	-6.4	-8.53	-8.46	-3.91	-4.64	-2.05	-0.386	0.815	0.566	3.62
Hapmap42685-BTA-81134	8	49723924	8	51778383	AG	0.835	0.164842		8.86e-18	2.06e-06	1.51e-15	0.000769	0.624	0.561	0.385	0.0345	0.000116	0.00164	0.158	0.884	4.48e-05	0.0125	0.00899	0.0294	4.81e-05	0.157	2.19e-07	0.0372	0.521	0.0012	0.622	0.0119	0.0985	0.914	0.121	0.289	0.793	0.366	0.508	8.69	4.76	8.06	-3.37	-0.49	0.582	0.868	-2.12	-3.86	-3.15
BTB-01399092	8	50379563	8	52429154	AG	0.557	0.44303		0.861	0.428	0.585	0.207	0.179	2.44e-05	0.197	3.53e-07	3.51e-05	0.00221	0.455	6.11e-08	0.00718	0.00011	0.813	0.0181	0.00375	1.45e-10	2.61e-13	0.117	0.00066	0.134	1.89e-09	0.884	0.00741	2.11e-08	7.18e-08	0.177	5.16e-08	5.59e-07	0.000126	-0.175	0.793	0.546	1.26	1.34	4.23	-1.29	5.11	-4.15	-3.07
BTB-01713349	8	51560983	8	53599973	AC	0.635	0.364577		0.218	0.945	0.0986	0.15	0.297	0.00733	0.161	0.00603	0.128	0.0339	0.935	0.297	0.309	2.49e-18	0.000367	1.36e-11	3.39e-10	5.6e-22	0.0014	4.51e-08	6.02e-14	2.6e-05	1.69e-18	0.000724	5.83e-07	0.0193	4.92e-05	0.000204	1.41e-06	2.32e-08	1.64e-14	1.23	-0.0692	1.65	-1.44	1.04	2.68	1.4	2.75	-1.52	2.12
Hapmap48689-BTA-23260	8	51632699	8	53670620	AG	0.65	0.350334		0.205	0.964	0.149	0.148	0.55	0.00072	0.302	0.000324	0.0331	0.107	0.558	0.405	0.181	1.15e-16	0.00102	5.11e-11	2.68e-09	2.76e-23	0.00179	9.17e-08	1.28e-13	0.000108	2.23e-20	0.000116	4.54e-08	0.0299	7.54e-07	0.000207	3.58e-07	8.67e-09	3.51e-14	1.27	-0.0451	1.44	-1.45	0.597	3.39	1.03	3.6	-2.13	1.61
ARS-BFGL-NGS-101465	8	53948268	8	56061134	AG	0.354	0.353511	GNA14	0.686	0.000355	0.0926	1.29e-05	0.011	0.112	0.883	0.026	5.45e-06	1.22e-05	0.901	0.0736	0.00922	0.143	0.259	0.709	0.433	0.000218	3.35e-12	0.301	0.211	0.111	0.000331	0.862	0.0322	7.2e-06	0.0313	0.886	0.225	0.512	0.0392	-0.404	-3.58	-1.68	-4.38	-2.55	-1.59	-0.148	-2.23	4.56	4.39
BTB-01509839	8	55084725	8	57213001	AG	0.503	0.496671		1.76e-05	5.96e-10	1.13e-05	0.000845	0.638	0.0011	0.115	0.0127	6.1e-06	1.13e-10	0.994	0.000124	1.71e-08	0.00105	1.79e-07	0.00053	0.000186	0.204	8.99e-14	0.0459	0.121	0.0834	0.57	0.0778	0.335	0.0177	0.0262	0.982	0.352	0.0219	0.0439	4.31	6.23	4.41	3.34	0.471	3.27	-1.58	2.49	-4.54	-6.49
BTB-00357814	8	73680263	8	76527563	AG	0.67	0.329903	DOCK5	3.12e-12	1.61e-27	1.36e-22	9.95e-11	1.46e-09	2.82e-08	0.304	0.00553	1.48e-08	2.59e-05	0.077	0.826	2.63e-22	0.131	5.95e-08	0.00348	0.02	0.000571	2.01e-09	0.603	0.0624	0.88	0.000486	0.536	0.000318	0.0894	3.9e-09	2.06e-06	0.00423	0.00418	0.3	-7.03	-11.1	-9.93	-6.51	-6.08	-5.58	1.03	-2.78	5.69	4.22
BTA-14515-no-rs	8	83888935	13	8740419	AG	0.234	0.233939	MACROD2	0.000201	7.78e-09	6.36e-12	0.00053	1.59e-10	7.68e-17	0.00325	7.44e-10	6.06e-12	3.79e-05	1.17e-06	0.626	1.9e-18	0.478	3.94e-07	0.0736	0.931	2.17e-08	1.46e-12	0.284	0.649	0.0821	2.81e-07	0.555	0.00721	0.00143	0.00269	0.000272	0.0576	0.124	0.719	3.73	5.8	6.92	3.47	6.44	8.43	-2.95	6.19	-6.93	-4.13
ARS-BFGL-NGS-57673	8	84474299	8	87229588	AG	0.755	0.245163	SLC35D2	0.127	0.0569	0.0771	0.417	0.588	1.84e-36	4.68e-30	2.93e-35	5.84e-14	2.2e-08	8.26e-13	1.26e-10	2.32e-22	0.0949	0.387	0.000196	0.0198	7.73e-12	0.00366	0.19	0.626	0.000708	0.0144	0.292	0.0117	0.0575	0.132	0.0347	7.15e-05	0.196	0.382	-1.53	-1.91	-1.77	-0.811	-0.541	-12.9	11.6	-12.7	7.58	5.62
ARS-BFGL-NGS-20324	8	86384898	8	89202042	AG	0.045	0.0452063	PHF2	7.13e-06	7.96e-22	1.57e-19	3.8e-14	8.31e-20	3.45e-27	1.04e-07	6.01e-19	6.41e-38	2.67e-17	1.3e-15	0.0893	1.75e-38	0.0255	3.87e-12	0.0188	0.299	1.08e-17	9.34e-07	0.0126	0.833	0.000178	4.72e-09	0.294	6.69e-05	2.89e-06	3.97e-11	1.21e-14	0.00197	5.11e-05	0.347	4.5	9.74	9.15	7.64	9.23	11	-5.34	9	-13.2	-8.55
ARS-BFGL-NGS-1976	8	88237379	8	91102804	AG	0.092	0.0922181		0.245	0.906	0.0551	0.256	0.123	0.942	0.0306	0.000191	0.352	0.2	0.355	0.0161	0.152	3.73e-12	0.000158	2.39e-08	1.24e-14	2.84e-12	0.0416	2.02e-13	1.7e-14	1.46e-08	1.27e-17	2.45e-05	2.13e-07	0.135	4.4e-15	0.301	4.26e-13	3.82e-19	4.91e-18	1.16	0.119	1.92	-1.14	1.54	0.0733	-2.16	-3.74	0.932	-1.28
ARS-BFGL-NGS-105601	8	90007976	8	93193613	AG	0.098	0.0979444		0.44	0.0619	0.0465	0.00064	6.64e-08	2.2e-10	1.79e-14	3.92e-10	0.0045	3e-09	8.52e-08	1.31e-31	1.63e-05	0.0167	0.89	0.355	0.0661	0.961	0.941	7.07e-06	5.43e-07	5.26e-11	0.0336	0.154	0.0425	0.568	0.921	0.0572	0.157	0.154	0.000162	0.773	-1.87	-1.99	-3.42	-5.43	6.39	-7.74	6.3	-2.84	-5.96
ARS-BFGL-NGS-29059	8	90282154	8	93539710	AC	0.908	0.092145	SECISBP2	9.41e-14	3.59e-20	2.72e-23	0.000222	9.2e-08	3.86e-07	0.000868	3.22e-05	8.02e-28	7.26e-09	9.94e-10	6.34e-06	1.01e-20	0.00496	4.82e-06	0.00464	0.814	0.00509	0.000276	0.714	0.596	0.745	0.000791	0.736	0.00189	0.935	3.22e-06	0.000841	0.0299	0.0328	0.665	-7.51	-9.32	-10.1	-3.7	-5.37	-5.1	3.34	-4.17	11.1	5.82
BTB-01864543	8	93404723	8	96575604	AG	0.751	0.249093		0.0557	1.37e-07	1.18e-07	1e-06	3.95e-12	4.13e-33	4.91e-13	1.62e-24	4.06e-25	1.77e-10	9.1e-19	1.74e-05	3.01e-28	0.063	0.00216	0.045	0.0095	3.74e-27	1.99e-12	0.107	0.13	0.00281	2.65e-07	0.336	0.00184	1.07e-10	7.06e-05	7.46e-06	0.0758	0.832	0.108	-1.91	-5.29	-5.32	-4.91	-6.99	-12.3	7.29	-10.4	10.5	6.42
Hapmap41495-BTA-28967	8	93506193	8	96677789	AG	0.93	0.0698102		0.000182	2.38e-08	2.76e-10	0.00148	9.15e-08	2.57e-31	5.63e-11	3.34e-28	8.73e-36	9.69e-17	2.12e-22	2.45e-06	2.79e-31	0.708	8.18e-05	0.55	0.773	1.84e-19	1.37e-06	0.00936	0.943	2.3e-05	2.99e-05	0.174	0.00272	2.05e-07	5.2e-06	5.99e-10	0.906	0.0138	0.781	-3.75	-5.61	-6.35	-3.18	-5.37	-11.9	6.6	-11.2	12.8	8.4
BTA-28965-no-rs	8	93558076	8	96729684	AG	0.066	0.0662983		0.000726	1.67e-07	5.15e-09	0.00173	3.19e-07	2.36e-31	4.33e-11	4.68e-28	1.57e-33	8.17e-16	1.88e-21	2.09e-06	9.71e-30	0.987	0.000558	0.309	0.701	3.96e-20	3.62e-06	0.0144	0.725	3e-05	6.35e-06	0.24	0.00114	2.22e-07	1.04e-05	1.27e-09	0.794	0.0219	0.95	3.39	5.26	5.87	3.14	5.13	11.9	-6.64	11.2	-12.3	-8.13
BTA-101737-no-rs	8	93867246	8	97070495	AC	0.324	0.323961		0.281	0.107	0.119	0.000769	3.35e-07	6.32e-26	3.46e-09	4.93e-18	1.38e-10	0.0474	8.91e-09	0.00574	1.46e-12	0.054	0.0343	0.0384	0.00569	3.98e-23	0.132	0.468	0.0471	0.00934	9.56e-10	0.546	4.28e-05	0.0043	0.00545	7.59e-07	0.24	0.857	0.0518	-1.08	1.61	1.56	3.37	5.12	10.7	-5.94	8.76	-6.46	-1.98
BTA-101724-no-rs	8	93896073	8	97099322	AG	0.669	0.330601		0.221	0.105	0.168	0.000368	5.51e-07	1.49e-25	5.03e-09	2.26e-18	2.06e-10	0.0736	8.59e-09	0.0119	4.52e-12	0.0425	0.0498	0.0308	0.00299	2.95e-23	0.0657	0.75	0.0276	0.0249	9.63e-11	0.314	1.11e-05	0.00556	0.0145	1.55e-06	0.144	0.928	0.023	1.22	-1.62	-1.38	-3.57	-5.03	-10.6	5.88	-8.85	6.4	1.79
ARS-BFGL-NGS-69431	8	106577108	8	110205021	AG	0.258	0.258475		0.587	3.98e-06	1.56e-05	2.04e-08	2.87e-14	2.2e-08	0.384	1.75e-09	8.09e-22	1.23e-05	7.48e-17	0.857	1.09e-08	0.194	0.0848	0.102	0.0136	6.73e-18	0.0119	0.0384	6.35e-06	0.699	1.05e-19	0.00696	4.05e-08	0.0104	0.135	2.65e-12	0.735	0.399	6.72e-05	0.543	4.63	4.33	5.64	7.67	5.62	0.871	6.05	-9.74	-4.39
BTB-01944037	8	108772548	8	112370481	AG	0.591	0.409423		0.0428	0.00796	0.345	2.55e-09	8.06e-09	0.0122	0.314	1.9e-05	1.19e-10	0.991	1.76e-10	0.000128	0.0755	2.44e-06	0.348	0.000486	1.47e-07	1.52e-16	0.436	1.68e-08	6.73e-13	3.35e-07	8.63e-27	5.96e-08	1.82e-14	0.103	0.204	2.96e-06	0.332	0.00649	7.08e-12	2.03	-2.66	-0.944	-5.99	-5.8	-2.51	-1.01	-4.29	6.48	-0.0109
Hapmap44144-BTA-82780	8	109218761	8	112816508	AG	0.742	0.257808		0.0701	0.469	0.197	0.00144	0.318	0.000121	0.514	2.66e-08	0.493	0.149	0.913	0.00156	0.245	7.62e-07	0.124	0.000151	5.45e-08	2.06e-14	0.113	4.23e-08	4.64e-07	1.26e-06	1.33e-23	2.9e-07	9.49e-13	0.861	3.99e-05	0.000725	6.98e-07	1.21e-06	5.55e-10	-1.81	0.724	-1.29	3.19	0.999	3.85	0.653	5.59	-0.686	1.44
ARS-BFGL-NGS-103613	9	1427119	9	672234	AG	0.672	0.327879		0.283	0.175	0.0583	0.589	0.0759	0.0605	0.00416	0.00384	0.00127	0.223	0.0195	0.0171	0.0364	0.603	0.164	0.451	0.109	0.0438	1.42e-14	0.0416	0.00607	0.000639	0.186	0.23	0.604	0.00141	0.643	0.462	0.438	0.391	0.0959	-1.07	-1.36	-1.89	-0.541	-1.78	-1.88	2.87	-2.89	3.23	1.22
BTB-02036754	9	1952163	9	1229713	AG	0.795	0.204808		0.866	0.000179	0.0838	2.29e-07	0.000353	0.0509	5.95e-05	0.592	2.94e-09	0.00879	2.6e-10	0.157	0.000557	0.0695	0.458	0.805	0.184	0.605	2.62e-17	0.328	0.695	0.0143	0.134	0.0176	0.00824	0.144	0.756	0.024	0.181	0.0311	0.333	-0.168	3.76	1.73	5.2	3.58	1.95	-4.03	0.535	-5.97	-2.62
BTB-00377789	9	2048367	9	1326785	AG	0.746	0.254397		0.495	0.00221	0.238	1.19e-06	0.000399	0.568	0.00205	0.696	4.89e-05	0.224	1e-06	0.201	0.0243	0.936	0.145	0.171	0.12	0.554	1.63e-15	0.579	0.625	0.182	0.118	0.0476	0.00617	0.236	0.481	0.0338	0.349	0.0629	0.904	-0.682	3.06	1.18	4.88	3.55	0.571	-3.09	-0.39	-4.07	-1.22
BTB-02072771	9	2095979	9	1399218	AG	0.746	0.254386		0.488	0.00188	0.234	8.36e-07	0.000341	0.556	0.00218	0.663	4.02e-05	0.207	7.27e-07	0.207	0.0227	0.965	0.155	0.187	0.121	0.593	9.19e-16	0.556	0.599	0.176	0.126	0.0528	0.00707	0.272	0.46	0.0352	0.323	0.0558	0.866	-0.693	3.11	1.19	4.95	3.59	0.588	-3.07	-0.436	-4.12	-1.26
BTB-01837292	9	2146085	9	1463198	AG	0.728	0.272273		0.0385	0.755	0.0305	0.0573	0.668	0.000634	0.523	9.19e-05	0.857	0.304	0.508	0.0751	0.0102	0.228	6.29e-05	0.0119	0.0736	0.0314	2.26e-13	0.324	0.635	0.441	0.427	0.0799	0.401	0.0317	0.0968	1.41e-05	0.527	0.97	0.445	-2.07	-0.312	-2.17	1.9	-0.429	-3.42	-0.638	-3.92	0.18	1.03
BTB-01374567	9	2284075	9	1598499	AG	0.311	0.310757		0.00318	0.0726	0.00269	0.326	0.703	0.162	0.719	0.0638	4.24e-05	0.00311	0.0294	0.17	0.0427	0.459	0.429	0.96	0.092	0.0969	1.45e-18	0.00172	0.00356	0.0348	0.000935	0.269	0.00679	0.00129	0.074	0.00387	0.915	0.446	0.0331	-2.95	-1.8	-3.01	0.982	-0.381	-1.4	-0.36	-1.86	4.11	2.96
Hapmap40245-BTA-29912	9	2502867	13	64462226	AC	0.462	0.461639	ITCH	0.248	0.885	0.42	0.249	0.6	0.0311	0.913	0.302	0.612	0.182	0.172	1.03e-05	0.279	0.845	0.585	0.508	0.899	0.708	1.74e-13	0.26	0.0745	0.0298	0.0222	0.00283	0.0249	0.157	0.0803	0.569	0.453	0.676	0.383	-1.16	-0.145	-0.807	1.15	0.524	2.16	-0.109	1.03	-0.507	-1.33
BTB-00378544	9	3029814	9	2137654	AC	0.543	0.456907	LOC788324	0.0255	0.0225	0.000231	0.586	0.0015	0.206	0.0011	0.196	1.04e-05	0.174	0.409	3.34e-06	0.634	0.0136	0.726	0.0948	0.000653	3.56e-05	3.28e-15	1.17e-05	7.04e-05	2.13e-05	8.72e-06	0.163	0.0194	0.000411	0.0608	5.6e-07	0.308	0.329	7.66e-06	2.24	2.28	3.69	0.545	3.18	-1.27	3.27	-1.29	-4.42	-1.36
ARS-BFGL-NGS-22429	9	3158770	9	2238434	AG	0.761	0.238801	LOC100140418	0.713	5.95e-06	0.0162	1.93e-08	0.000103	0.000373	5.95e-07	0.0414	1.17e-10	2.49e-07	8.69e-12	0.893	6.44e-08	8.8e-06	0.131	0.032	0.115	0.0275	7.89e-14	0.000118	9.44e-05	3.33e-06	0.483	0.745	0.477	0.333	0.00365	0.163	4.86e-05	1.76e-06	1.64e-05	0.368	4.54	2.41	5.65	3.89	3.57	-5.01	2.04	-6.48	-5.18
ARS-BFGL-NGS-30289	9	4615023	9	3899171	AG	0.471	0.470625		2.07e-08	4.76e-09	2.46e-11	0.135	0.0134	0.000259	0.457	0.00504	2.53e-08	0.00114	0.0247	0.236	6.84e-10	0.0279	2.22e-07	0.0021	0.125	0.00847	3.67e-13	0.42	0.49	0.785	0.00627	0.698	0.203	0.0507	0.000103	6.64e-10	0.00123	0.0989	0.38	5.63	5.89	6.72	1.49	2.48	3.66	-0.744	2.81	-5.6	-3.26
BTB-01991280	9	4749770	9	4091762	AG	0.48	0.480271		5.21e-06	2.47e-09	7.89e-09	0.00488	0.00644	0.0256	0.783	0.152	0.000188	0.555	0.907	0.00581	2.51e-06	0.98	1.06e-05	0.0487	0.745	1.58e-05	1.37e-12	0.347	0.181	0.0151	3.85e-05	0.962	0.00816	0.00246	2.63e-05	2.99e-09	0.0272	0.267	0.259	4.57	6	5.8	2.82	2.73	2.23	-0.275	1.43	-3.74	-0.59
BTA-84773-no-rs	9	12632125	9	12013314	AG	0.236	0.23638		1.71e-15	2.51e-35	1.62e-27	2.23e-13	4.26e-10	6.81e-12	9.52e-07	0.00411	2.19e-32	9.4e-14	2.86e-21	0.713	1.08e-35	8.54e-16	1.34e-17	5.62e-12	0.00327	0.887	0.0157	5.25e-09	1.64e-06	3.59e-09	0.732	0.00919	0.614	0.207	5.76e-13	2.71e-08	1.53e-10	1.63e-12	3.53e-10	8.04	12.7	11.1	7.4	6.28	6.91	-4.92	2.87	-12.1	-7.51
BTA-85289-no-rs	9	14961721	9	14545787	AG	0.431	0.43053	COL12A1	0.855	0.000159	0.00017	1.71e-06	2.27e-12	1.04e-08	1.84e-07	7.74e-09	8.51e-11	0.000685	1.16e-06	0.218	1.29e-09	0.439	0.00853	0.2	0.209	0.00111	1.79e-13	0.906	0.00872	0.794	0.0883	0.0951	0.374	3.07e-11	0.00327	0.00279	0.874	0.241	0.381	0.183	3.79	3.77	4.8	7.07	5.75	-5.24	5.8	-6.53	-3.4
ARS-BFGL-NGS-26226	9	16342252	9	16017242	AG	0.211	0.210686		0.0111	4.4e-18	1.82e-17	5.71e-18	4.73e-33	5.63e-09	0.0192	0.000151	2.08e-23	2.12e-07	1.33e-16	0.199	3.28e-20	0.0768	3.6e-05	0.0507	0.0149	0.000106	0.0949	0.161	0.0775	0.189	4.58e-05	0.0471	0.0251	1.03e-08	5.51e-10	7.56e-06	0.000658	0.000876	0.607	2.54	8.77	8.6	8.74	12.2	5.86	-2.34	3.8	-10.1	-5.21
Hapmap52337-rs29022325	9	22892355	9	23298097	AC	0.257	0.257411		0.911	0.479	0.154	0.252	0.00203	0.000122	0.0486	0.057	1.37e-08	0.00012	8.15e-11	0.0113	0.000363	0.114	0.42	0.0213	0.254	0.000198	4.25e-13	0.00527	0.979	2.09e-05	0.897	0.0506	0.297	0.605	0.000456	0.115	0.0251	0.00492	0.427	0.112	-0.708	-1.43	-1.15	-3.09	-3.85	1.97	-1.91	5.71	3.85
BTB-01073083	9	24782825	31	26879	AG	0.786	0.213589		1.9e-06	0.0123	5.07e-06	0.0357	0.882	1.45e-09	0.000525	0.00929	1.4e-08	1.42e-14	0.00329	8.43e-11	2.17e-13	0.000188	0.0274	0.0366	6.39e-07	0.00329	0.205	4.07e-15	2.1e-13	5.18e-16	8.75e-13	5.25e-13	1.25e-10	0.0364	3.54e-06	0.108	5.19e-07	2.17e-15	9.78e-15	4.78	2.5	4.58	-2.1	0.149	6.08	-3.47	2.6	-5.7	-7.77
BTA-83107-no-rs	9	25459892	9	26146424	AG	0.696	0.303993		0.613	0.984	0.235	0.528	0.166	0.0407	0.161	0.0173	2.1e-06	0.707	2.7e-07	0.0676	0.237	9.33e-19	2.33e-14	3.11e-24	2.28e-15	7.33e-16	0.787	1.2e-06	1.51e-12	3.76e-05	7.18e-14	3.95e-06	7e-10	0.736	0.0194	2.32e-06	9.02e-07	5.31e-06	3.88e-15	-0.505	0.0195	-1.19	0.632	-1.38	-2.05	1.4	-2.38	4.76	-0.375
Hapmap49959-BTA-32153	9	36002535	9	37422683	AG	0.216	0.215669		3.6e-14	1.87e-16	5.79e-15	0.015	0.242	0.0174	0.375	0.651	8.93e-10	0.00027	0.00696	0.00015	9.49e-11	1.14e-05	1.42e-06	1.01e-05	0.18	0.0546	0.00513	0.0175	0.0015	0.481	0.0801	0.41	0.00474	0.00078	0.0526	0.0115	0.0812	0.0325	0.000973	7.64	8.32	7.88	2.43	1.17	2.38	-0.888	0.453	-6.16	-3.65
ARS-BFGL-NGS-20610	9	38385371	9	39724515	AG	0.213	0.213422		4e-07	8.7e-32	6.59e-21	6.08e-23	3.22e-19	2.63e-11	1.04e-07	4.11e-06	1.47e-43	1.06e-16	7e-21	0.226	5.82e-33	8.09e-06	1.74e-07	0.00197	0.168	0.00618	0.000521	0.00336	0.0345	0.00885	0.129	0.0533	0.118	9.75e-05	2.08e-17	7.31e-11	2.03e-07	1.52e-09	0.00138	5.09	12	9.51	10	9.07	6.71	-5.34	4.62	-14.3	-8.39
BFGL-NGS-118865	9	39310652	9	40635015	AG	0.348	0.347668	TRAF3IP2	2.08e-15	1.72e-11	2.67e-12	0.997	0.277	0.0594	0.206	0.133	8.18e-06	0.000192	0.758	0.00339	5.14e-07	1.85e-05	8.78e-07	1.5e-07	0.00144	0.00191	0.0245	0.00551	7.27e-05	0.516	0.741	0.568	0.227	0.00172	0.0171	0.118	0.000459	0.00439	8.31e-05	8.01	6.78	7.05	0.0036	-1.09	1.89	1.26	-1.5	-4.47	-3.74
ARS-BFGL-NGS-21330	9	42706961	9	44051016	AG	0.405	0.404834	SEC63	7.81e-06	1.19e-18	4.86e-13	2.46e-11	4.11e-09	3.57e-13	3.06e-08	0.000783	4.04e-38	4.29e-31	8.77e-29	0.0622	6.64e-27	1.18e-21	1.73e-18	7.61e-14	3.67e-10	0.297	0.0751	2.32e-17	6.14e-11	2.62e-18	0.0059	0.0488	0.356	0.861	1.9e-09	0.00467	8.16e-10	1.28e-14	1.61e-17	4.48	8.92	7.29	6.72	5.91	7.33	-5.56	3.37	-13.2	-11.8
ARS-BFGL-NGS-25589	9	44489665	9	46047089	AG	0.221	0.220525		0.000906	2.93e-06	7.37e-05	0.0153	0.138	0.0876	0.135	0.822	0.038	0.00279	0.275	0.799	0.000117	0.253	0.0961	0.0663	0.177	0.126	4.05e-12	0.964	0.57	0.618	0.0529	0.0148	0.16	0.00139	0.413	0.0443	0.363	0.128	0.149	3.32	4.69	3.97	2.43	1.48	1.71	-1.49	-0.225	-2.08	-2.99
BTA-83605-no-rs	9	46739973	9	48362592	AG	0.359	0.359337		4.67e-18	1.63e-35	1.24e-21	3.13e-11	0.0143	3.89e-07	0.0176	0.675	9.61e-27	1.14e-11	4.09e-14	0.0387	3.33e-24	1.15e-08	7.15e-10	5.49e-07	0.59	0.883	0.0597	0.0146	0.00151	0.109	0.01	0.0249	9.43e-05	0.000154	1.01e-09	3.92e-06	1.68e-06	2.49e-07	8.07e-05	8.76	12.7	9.69	6.69	2.45	5.1	-2.38	0.42	-10.9	-6.84
Hapmap58739-rs29021754	9	49099022	9	50597262	AG	0.184	0.184131	GRIK2	5.43e-05	7.94e-11	5.92e-06	3.06e-05	0.154	0.000246	0.00171	0.138	4.4e-12	5.36e-11	2.76e-12	0.0768	9.5e-12	1.61e-22	7.99e-15	6.99e-14	7.49e-08	0.00294	0.0289	2.64e-10	2.6e-14	1.22e-11	0.00174	0.032	0.0236	0.113	9.4e-05	0.0238	1.25e-07	1.06e-11	1.46e-15	4.05	6.54	4.54	4.18	1.42	3.67	-3.14	1.48	-6.98	-6.6
Hapmap54273-rs29023608	9	50591670	9	52100142	AG	0.68	0.319976		1.51e-16	1.41e-25	5.36e-22	5.84e-06	0.000651	1.15e-15	0.263	0.00122	2.77e-25	1.73e-12	8.64e-07	0.0691	7.31e-26	0.00529	2.46e-05	0.00219	0.809	0.13	0.000126	0.113	0.0848	0.569	2.29e-06	0.00109	3.75e-07	0.0101	2.98e-05	4.3e-09	0.000344	0.00248	0.0318	-8.34	-10.6	-9.78	-4.55	-3.42	-8.09	1.12	-3.24	10.6	7.11
BTB-00391825	9	50632294	9	52140768	AG	0.678	0.322202		3.84e-17	1.48e-27	2.55e-22	8.38e-07	0.00118	7.72e-16	0.17	0.001	3.53e-25	5.62e-13	1.07e-06	0.0934	3.47e-27	0.00211	1.1e-05	0.00104	0.948	0.187	0.000332	0.0746	0.0657	0.425	2.15e-06	0.00177	4.22e-07	0.0133	4.67e-06	1.88e-09	0.000148	0.000746	0.0179	-8.51	-11.1	-9.86	-4.95	-3.25	-8.14	1.37	-3.3	10.5	7.27
BTB-00391835	9	50652338	9	52160812	CG	0.683	0.316999		1.43e-14	3.1e-28	2.14e-20	3.38e-09	0.000209	5.77e-14	0.166	0.00112	3.25e-29	1.46e-13	2.12e-09	0.121	3.41e-26	0.00021	3.89e-07	0.000189	0.401	0.109	0.00354	0.04	0.0311	0.331	1.16e-05	0.000828	6.23e-07	0.0034	2.39e-07	1.01e-13	6.89e-05	0.000315	0.00836	-7.76	-11.2	-9.38	-5.94	-3.72	-7.58	1.38	-3.26	11.4	7.45
BTB-00394801	9	59383405	9	61169078	AC	0.614	0.385593		1.25e-10	1.07e-27	3.22e-19	7.93e-13	5.29e-08	1.63e-11	0.0187	0.0249	1.63e-28	6.75e-19	8.37e-16	0.463	2.09e-27	6.82e-09	2.66e-09	3.28e-06	0.00636	0.661	0.000611	1.27e-09	9.71e-07	2.68e-06	0.623	0.0933	0.822	0.551	2.94e-14	2.46e-06	1.02e-10	1.86e-11	9.38e-10	-6.48	-11.1	-9.07	-7.22	-5.47	-6.78	2.35	-2.24	11.3	8.99
BTA-15110-rs29026475	9	64690183	9	65582786	AG	0.098	0.0977011		0.176	6.92e-09	8.01e-07	3.64e-10	2.07e-13	3.28e-06	0.003	0.00167	8.36e-18	3.9e-15	6.63e-08	0.846	4.56e-14	1.48e-12	2.58e-11	3.15e-08	6.37e-08	0.574	0.384	4.39e-12	2.37e-05	6.82e-13	3.58e-05	2.89e-09	1.72e-06	1.35e-05	3.27e-23	1.44e-08	1.62e-15	2.84e-15	3.07e-11	1.35	5.82	4.95	6.31	7.41	4.67	-2.97	3.15	-8.69	-7.93
BTB-01386273	9	64899782	9	65813376	AG	0.181	0.181269	NT5E	0.000221	6.23e-14	8.3e-08	4.89e-09	0.000297	0.109	0.0452	0.891	3.93e-05	7.29e-08	0.0738	0.626	6.22e-10	6.43e-15	1.12e-10	3.15e-10	1.44e-11	0.000955	0.00134	1.06e-08	1.63e-08	2.88e-07	1.26e-07	2.21e-08	1.26e-06	0.00168	2.55e-21	5.86e-05	8.86e-14	1.35e-13	1.32e-12	3.7	7.57	5.38	5.88	3.63	1.6	-2	-0.137	-4.12	-5.41
Hapmap43702-BTA-84086	9	69956436	9	71065439	AG	0.832	0.168224	EPB41L2	0.00689	1.28e-16	2.66e-15	1.67e-15	2.78e-26	9.48e-18	9.03e-06	1.33e-13	1.98e-43	6.61e-26	7.55e-21	0.522	3.75e-30	1.42e-06	5.04e-12	7.6e-05	1.23e-06	2.33e-05	0.0172	3.12e-08	0.0319	1.22e-10	0.945	3.36e-05	0.662	2.51e-08	1.92e-15	1.62e-05	1.48e-09	1.25e-08	2.02e-05	-2.71	-8.37	-7.98	-8.04	-10.8	-8.68	4.45	-7.47	14.2	10.7
BTA-19965-no-rs	9	74961950	9	76177141	AG	0.8	0.199756		0.000194	1.78e-17	1.11e-17	1.6e-12	2.1e-23	4.69e-23	1.86e-06	3.49e-11	2.55e-38	4.51e-25	1.7e-19	0.584	6.47e-35	8.95e-05	4.13e-10	0.000395	5.31e-05	0.000311	0.118	2.44e-11	0.00344	1.89e-12	0.139	4.29e-07	0.0507	6.4e-07	6.12e-15	0.00534	7.94e-09	1.32e-07	9.7e-07	-3.73	-8.6	-8.66	-7.12	-10.1	-10	4.79	-6.67	13.3	10.5
Hapmap50799-BTA-84323	9	77162640	9	78442558	AG	0.697	0.302719		0.029	5.13e-14	3.66e-09	3.52e-14	5.26e-14	5.59e-09	0.00374	1.23e-05	1.84e-40	4.61e-16	4.92e-15	4.64e-07	2.95e-16	0.00172	6.44e-06	0.0365	0.0119	1.19e-05	0.0338	0.00454	0.677	0.000773	0.579	0.227	0.122	2.68e-07	1.08e-09	0.000201	1.57e-06	1.55e-05	0.07	-2.19	-7.59	-5.93	-7.65	-7.59	-5.86	2.9	-4.39	13.7	8.2
ARS-BFGL-NGS-64241	9	77234828	9	78514741	AG	0.228	0.227714	NHSL1	6.49e-05	8.03e-22	1.59e-16	1.55e-16	3.32e-18	2.72e-13	1.06e-05	5.08e-07	1.33e-42	1.06e-17	2.52e-17	7.23e-05	8.41e-28	5.83e-07	9.96e-12	5.65e-05	7.52e-05	0.000235	0.00768	8.17e-07	0.0161	1.41e-06	0.76	0.000276	0.957	5.15e-07	1.28e-22	1.06e-06	1.33e-12	3.14e-11	2.75e-05	4	9.74	8.34	8.34	8.8	7.37	-4.42	5.04	-14.1	-8.67
UA-IFASA-2589	9	80429014	9	82175489	AG	0.544	0.456027		0.294	9.54e-10	6.4e-05	3.7e-12	4.16e-09	1.02e-09	1.71e-06	0.000123	1.6e-17	2.01e-13	6.31e-09	0.0823	1.33e-16	1.36e-15	3.9e-15	2.94e-13	7.37e-12	0.0601	0.76	1.86e-19	5.83e-16	1.68e-17	7.32e-09	8.72e-10	0.000117	0.00064	8.89e-08	0.87	1.84e-08	3.6e-16	8.31e-19	1.05	6.15	4.01	7	5.91	6.14	-4.8	3.85	-8.62	-7.41
Hapmap57618-rs29026831	9	81166662	9	82909985	AG	0.781	0.219431		0.0239	0.0131	4.02e-05	0.498	7.55e-05	1.87e-08	9.01e-06	7.51e-05	0.163	4.15e-09	0.183	1.88e-24	1.24e-12	0.00112	3.35e-05	0.0232	2.03e-07	0.919	0.401	2.64e-13	5.49e-11	3.46e-15	1.03e-05	1.32e-10	6.32e-08	0.00178	0.000208	0.0098	0.0112	9.71e-06	1.23e-09	2.26	2.48	4.12	0.679	3.97	5.65	-4.45	3.97	-1.39	-5.91
BTA-115307-no-rs	9	81545246	9	83302783	AG	0.348	0.348155		0.0299	0.497	0.00627	0.114	0.188	0.913	0.000897	0.53	0.183	0.228	0.9	3.4e-07	0.00654	0.0137	0.512	0.307	0.00278	1.49e-05	0.815	8.81e-07	3.31e-09	7.7e-06	4.38e-13	5.71e-14	3.74e-13	0.0259	0.00197	0.766	0.0171	1.23e-05	2.44e-07	-2.17	-0.679	-2.74	1.58	-1.32	0.109	3.33	0.628	-1.33	1.21
Hapmap48493-BTA-84616	9	86681677	9	88701211	AG	0.755	0.244559		6.45e-06	8.59e-17	1.85e-16	2.65e-09	1.19e-14	4.16e-29	6.57e-20	1.24e-12	9.33e-17	1.51e-15	0.0497	0.000257	2.34e-40	1.22e-05	3.43e-15	4.12e-08	5.06e-07	0.0592	0.00176	6.31e-13	0.000286	1.84e-13	0.0258	2.57e-09	0.0739	8.68e-05	1.89e-14	0.000142	4.08e-07	4.83e-13	5.36e-10	-4.53	-8.41	-8.32	-5.98	-7.79	-11.4	9.25	-7.16	8.4	8.05
Hapmap56489-rs29022968	9	87038862	9	89057233	CG	0.711	0.288788		0.00177	1.04e-17	1.4e-15	2.95e-15	6.05e-23	3.24e-26	2.34e-12	3.54e-09	5.92e-15	2.67e-11	0.161	0.00176	4.42e-36	0.000402	1.73e-09	1.61e-05	1.39e-05	0.254	0.0298	3.57e-11	0.00298	8.13e-09	0.134	6.58e-09	0.0641	9.01e-05	3.62e-21	1.17e-08	1.93e-11	1.37e-17	9.9e-10	-3.13	-8.67	-8.06	-7.97	-10	-10.8	7.07	-5.94	7.88	6.71
Hapmap47152-BTA-101314	9	87568944	9	89595204	AG	0.678	0.322296		2.36e-05	2.82e-06	1.45e-07	0.145	0.0166	2.42e-16	7.27e-08	1.1e-06	0.000119	3.58e-09	0.146	3.02e-13	1.52e-21	3.94e-11	1.09e-12	3.83e-08	5.41e-15	0.439	0.988	4.76e-21	4.03e-14	2.82e-24	1.06e-05	1.67e-07	5.08e-05	0.679	6.39e-14	4.17e-06	5.23e-12	4.49e-17	4.26e-18	4.24	4.7	5.28	1.46	2.4	8.29	-5.41	4.89	-3.86	-5.93
ARS-BFGL-NGS-25823	9	88448285	9	90579032	AG	0.329	0.329276	PPP1R14C	0.246	6.71e-05	1.65e-05	6.39e-05	1.22e-10	2.64e-09	7.85e-11	6.9e-05	0.000529	0.000207	0.0167	0.000569	4.5e-14	0.0151	5.51e-05	0.00778	0.000161	0.482	0.00475	2.53e-07	0.00923	9.92e-07	1.98e-06	5.49e-17	7.05e-09	2.24e-06	1.82e-12	8.76e-08	0.000232	1.18e-08	2.79e-06	-1.16	-4	-4.32	-4.01	-6.48	-5.99	6.55	-3.99	3.47	3.72
ARS-BFGL-NGS-97753	9	88503741	9	90743220	AG	0.266	0.265634		5e-05	7.26e-09	1.21e-09	0.00182	1.54e-05	1.6e-11	6.55e-11	4.63e-05	2.59e-07	5.97e-11	2.26e-05	1.93e-10	7.3e-23	1.15e-06	2.83e-06	0.000138	2.49e-09	0.115	0.542	3.09e-16	1.14e-11	9.06e-15	4.31e-11	4.24e-19	5.84e-15	0.00246	4.02e-13	6.74e-06	1.68e-09	4.83e-14	3.56e-15	-4.07	-5.82	-6.11	-3.12	-4.34	-6.79	6.57	-4.08	5.17	6.59
Hapmap47116-BTA-84683	9	90002616	9	92215828	AG	0.721	0.279091	ESR1	0.379	0.00694	0.00473	0.0105	0.000101	1.08e-11	2.41e-10	2.02e-08	0.0613	1.69e-07	0.02	2.18e-22	1.71e-13	0.0383	0.000272	0.0498	0.000452	0.0935	0.899	7.37e-08	0.00102	6.65e-10	0.000597	1.33e-10	3.57e-07	0.00012	0.000339	0.036	0.0254	0.000249	5.94e-06	0.881	2.7	2.83	2.56	3.9	6.84	-6.37	5.64	-1.87	-5.25
ARS-BFGL-NGS-32066	9	90690991	9	93110746	AC	0.58	0.419692	SYNE1	0.0666	0.807	0.846	0.0648	7.91e-05	0.106	0.00842	0.662	0.00783	0.832	0.0017	1.31e-05	0.0478	0.606	0.607	0.733	0.0208	0.269	0.119	4.24e-05	0.0133	3.93e-06	1.72e-10	1.07e-13	4.22e-13	1.59e-08	4.71e-05	0.0384	0.011	3.58e-05	0.000639	-1.84	-0.244	0.194	1.85	3.96	1.62	-2.64	0.438	2.66	-0.212
BTB-00406164	9	92490764	9	94795394	AG	0.115	0.115012	CNKSR3	0.0856	0.243	0.037	0.697	0.359	4.58e-07	0.0462	2.37e-05	0.231	0.00242	0.719	1.91e-27	0.00536	0.733	0.000728	0.265	0.00314	0.000571	0.92	7.25e-07	0.00231	1.73e-09	0.0805	0.000221	0.000388	0.00441	0.0937	0.0322	0.186	0.0187	0.00263	1.72	1.17	2.09	-0.389	0.917	-5.06	1.99	-4.24	-1.2	3.04
BTA-84755-no-rs	9	92773202	9	95049198	AG	0.849	0.151029	LOC540182	0.732	0.556	0.891	0.712	0.359	3.19e-08	0.326	1.54e-05	0.812	0.000701	0.618	3.13e-24	3.98e-05	0.822	0.00902	0.741	0.0523	0.000309	0.937	5.64e-05	0.00488	2.76e-06	0.366	0.000873	0.00655	0.00112	0.00324	6.72e-05	0.0111	0.00111	0.0105	0.342	0.589	-0.137	0.37	-0.917	5.56	-0.982	4.34	0.238	-3.4
Hapmap36668-SCAFFOLD65016_14724	9	94123343	9	96468568	AC	0.596	0.403951		0.0645	0.00946	0.011	0.177	0.0924	0.131	0.413	0.711	0.247	0.00299	1.41e-06	0.725	0.00298	1.27e-06	4.11e-05	2.06e-09	2.82e-07	2.47e-10	0.00397	6.87e-07	4.49e-07	0.00214	3.81e-11	3.99e-14	2.16e-09	2.14e-05	9.3e-05	0.575	2.08e-07	2.31e-06	5.19e-11	-1.85	-2.6	-2.54	-1.35	-1.68	-1.51	0.819	0.37	-1.16	2.97
UA-IFASA-6733	9	94235535	9	96580538	AG	0.605	0.3952		0.94	0.947	0.172	0.97	0.00587	0.256	2.5e-05	0.925	0.00484	0.0879	0.0427	0.00803	0.0109	1.85e-05	0.0311	0.00292	5.43e-08	6.72e-07	0.261	1.82e-10	2.93e-07	1.42e-11	7.42e-18	1.25e-18	1.05e-17	0.0016	5.94e-06	0.688	0.00431	0.000115	5.75e-11	0.075	0.0661	1.37	0.037	2.76	1.14	-4.23	-0.0937	2.82	-1.71
ARS-BFGL-NGS-81082	9	94511747	9	96836454	AG	0.116	0.116314		0.23	2.33e-09	5.95e-05	3e-11	2.37e-08	0.00465	0.44	0.0135	5.93e-15	0.0821	2.06e-06	7.43e-05	5.19e-05	0.0101	0.613	0.0988	3.53e-06	1.11e-10	0.659	6.1e-06	1.13e-09	7.97e-06	8.9e-19	1.16e-06	8.33e-15	0.615	0.929	0.0166	0.14	0.0845	6.09e-07	1.2	6.01	4.03	6.69	5.61	2.83	-0.772	2.47	-7.88	-1.74
BTA-84792-no-rs	9	96513569	9	98832601	AG	0.453	0.452727		7.8e-06	4.07e-12	1.27e-10	2.46e-05	2.78e-05	0.0809	0.0864	0.00104	6.35e-11	0.852	0.0193	2.66e-23	0.00803	0.132	0.0825	0.0713	0.304	0.361	0.0044	0.116	0.38	0.000662	0.0335	0.703	0.000616	0.0142	2.47e-05	0.000129	0.000897	0.00256	0.561	4.48	6.99	6.47	4.23	4.2	-1.75	1.72	-3.29	-6.58	-0.187
ARS-BFGL-NGS-58052	9	102811076	9	105015861	AG	0.035	0.0350665		0.000203	0.00578	0.00046	0.517	0.989	0.000476	0.377	0.00899	0.249	0.21	0.735	3.91e-22	0.876	0.00191	0.961	0.0943	0.358	5.04e-05	3.58e-05	0.0272	0.307	0.00339	0.437	0.287	0.777	0.232	0.289	0.645	0.892	0.306	0.824	3.72	2.76	3.51	-0.647	-0.0137	-3.5	-0.884	-2.62	-1.15	1.25
ARS-BFGL-NGS-43692	10	3892947	10	3459882	AG	0.932	0.0681818		0.258	0.0924	0.66	0.326	0.151	0.628	0.0866	0.116	0.00151	0.68	0.0177	6.79e-10	0.0784	2.47e-09	0.000107	2.48e-05	1.93e-06	9.25e-07	0.000529	1.02e-10	3.23e-18	2.42e-09	2.68e-06	0.0322	0.0832	2.42e-07	2.1e-09	0.289	1.17e-05	1.24e-11	1.05e-12	-1.13	-1.68	-0.44	-0.983	1.44	0.484	1.71	1.57	-3.18	-0.412
ARS-BFGL-NGS-36005	10	5502939	10	5193670	AG	0.613	0.387477		2.53e-07	6.06e-07	1.32e-08	0.462	0.197	0.0106	0.728	0.084	1.12e-10	0.00541	1.09e-07	0.705	1.67e-06	0.255	1.34e-05	0.0179	0.397	0.0108	6.88e-13	0.653	0.137	0.241	0.000106	0.757	0.00387	0.018	0.00374	0.000974	0.934	0.464	0.982	-5.18	-5.01	-5.71	-0.736	-1.29	-2.56	0.347	-1.73	6.49	2.79
ARS-BFGL-NGS-5218	10	9208908	10	8887866	AG	0.806	0.193922	AP3B1	0.089	0.0206	0.261	0.227	0.416	0.0525	0.922	0.116	0.187	0.00403	0.0148	0.00184	0.00962	8.12e-15	4.98e-07	7.55e-12	1.12e-21	1.43e-12	0.93	8.51e-15	1.66e-18	1.13e-11	3.44e-11	0.00448	4.47e-07	0.000141	0.19	0.023	4.55e-06	4.07e-07	2.75e-19	-1.7	-2.32	-1.12	-1.21	0.814	-1.94	-0.098	1.57	-1.32	2.88
BTB-00411816	10	11899342	10	11755418	AG	0.047	0.0474607	RASL12MTFMT	0.00209	6.55e-17	2.84e-16	2.71e-14	3.45e-25	1.61e-07	2.49e-07	3.63e-08	1.11e-28	1.24e-07	5.28e-13	9.03e-06	3.3e-18	0.00544	2.05e-06	0.0237	0.453	5.95e-06	0.00105	0.336	0.0165	0.614	2.71e-10	0.095	5.7e-10	0.00529	0.000389	0.000146	0.918	0.898	0.308	3.08	8.45	8.26	7.68	10.5	5.26	-5.18	5.53	-11.3	-5.31
BTB-00410322	10	13990943	10	15775382	AC	0.508	0.49151		0.000712	3.25e-10	1.51e-05	7.44e-06	0.0294	4.25e-12	0.251	3.17e-09	5.45e-18	1.35e-08	3.54e-06	0.78	8.37e-13	0.232	0.00023	0.0286	0.522	0.00118	1.48e-13	0.424	0.838	0.419	1.74e-07	0.0163	3.72e-06	0.00111	0.361	0.00225	0.634	0.889	0.758	-3.39	-6.33	-4.34	-4.5	-2.18	-6.98	1.15	-5.96	8.74	5.71
ARS-BFGL-NGS-15334	10	14063148	10	13961942	AG	0.545	0.455454	A5PKE7	0.0115	2.84e-06	0.000647	0.000914	0.0509	4.19e-12	0.0524	2.61e-10	1.16e-11	2.74e-06	0.00112	0.323	8.81e-11	0.124	0.000101	0.0201	0.72	0.000754	9.78e-13	0.79	0.971	0.918	3.02e-07	0.0456	2.3e-05	0.019	0.15	0.00076	0.996	0.806	0.986	2.53	4.7	3.42	3.32	1.95	6.98	-1.94	6.36	-6.83	-4.71
Hapmap25018-BTA-125160	10	14554414	10	14451558	AG	0.624	0.376364		0.00524	9.81e-09	2.7e-06	8.97e-06	7.73e-05	1.18e-12	6.68e-07	2.49e-11	1.55e-15	7.89e-05	2.03e-17	0.198	6e-15	0.00394	3.79e-08	0.00969	0.252	1.17e-08	3.3e-12	0.908	0.492	0.498	6.34e-07	0.32	0.000193	0.00118	3.72e-06	2.07e-07	0.29	0.0728	0.993	-2.8	-5.76	-4.71	-4.45	-3.96	-7.16	4.99	-6.72	8.05	3.96
Hapmap47670-BTA-60313	10	17955497	10	18357194	AG	0.285	0.285369	LOC534844	0.15	0.646	0.78	0.0227	0.0333	0.25	0.476	0.0524	0.0211	0.186	0.945	0.000609	0.56	4.68e-09	6.72e-05	4.93e-06	1.18e-10	3.29e-06	0.00941	4.44e-13	3.08e-14	5.94e-11	2.07e-21	3.71e-11	6.87e-15	0.0649	1.61e-08	0.905	2.13e-09	1.28e-11	1.34e-14	-1.44	0.46	-0.279	2.28	2.13	1.15	0.713	1.94	-2.31	1.32
ARS-BFGL-NGS-79056	10	20030762	10	20477839	AG	0.828	0.172121		0.0372	1.57e-09	9.55e-14	1.09e-08	1.19e-27	4.13e-16	0.000116	2.59e-08	7.2e-23	1.67e-20	9.96e-08	0.0428	7.39e-23	2.59e-07	5.31e-14	2.97e-07	4.18e-13	0.00441	2.36e-05	2.84e-10	0.00596	1.55e-13	0.322	1.5e-06	0.343	1.04e-08	5.84e-08	0.0213	0.000463	2.9e-05	3.29e-06	-2.09	-6.07	-7.51	-5.74	-11.1	-8.22	3.86	-5.59	9.99	9.41
Hapmap41316-BTA-62253	10	26885064	10	26243650	AG	0.346	0.34627		2.49e-14	2.04e-08	1.35e-12	0.24	0.715	2.48e-21	1.99e-08	1.51e-06	4e-19	4.72e-19	2.86e-06	1.56e-08	9.2e-29	2.65e-06	6.32e-06	0.000769	0.000407	0.0733	1.59e-07	4.22e-18	4.13e-15	6.94e-15	8.87e-07	1.2e-12	4.85e-08	0.196	1.36e-09	4.59e-05	2.17e-05	4.93e-11	3.87e-16	-7.69	-5.64	-7.14	1.18	0.365	-9.62	5.64	-4.83	9.05	9.03
ARS-BFGL-NGS-22860	10	29865159	10	29353258	AG	0.284	0.28416	FMN1	0.803	0.000753	0.0517	2.2e-06	7.67e-06	3.92e-15	4.24e-12	1.15e-08	3.96e-08	1.51e-10	2.01e-11	1.75e-08	1.62e-16	1.75e-10	6.75e-06	0.000207	9.73e-08	0.184	0.313	6.17e-22	1.25e-13	3.75e-20	2.14e-05	8.93e-11	1.6e-06	0.000221	6.49e-15	1.83e-07	7.47e-08	1.95e-17	5.65e-17	0.249	-3.38	-1.95	-4.75	-4.49	-7.93	6.98	-5.74	5.52	6.45
BTB-00418112	10	34084113	10	33735731	AG	0.154	0.154381		0.0175	2.3e-16	8.88e-14	1.36e-16	4.33e-25	7.06e-23	3.5e-13	1.14e-18	4.53e-47	6.41e-23	1.48e-28	0.0185	1.33e-33	0.143	6.18e-08	0.108	0.0104	1.4e-12	0.00124	0.000327	0.316	7.29e-05	0.000276	0.00142	0.0174	1.59e-12	1.65e-08	2.87e-09	0.0702	0.00026	0.169	2.38	8.29	7.52	8.36	10.5	9.99	-7.33	8.93	-14.9	-10
ARS-BFGL-NGS-503	10	34705386	10	34387177	AC	0.146	0.145974		0.128	0.678	0.22	0.0202	0.601	4.26e-16	4.45e-26	6.55e-15	9.9e-06	1.51e-07	2.89e-10	1.76e-11	1.1e-09	3.21e-06	9.33e-07	0.00114	0.000919	0.00786	0.764	2.23e-07	0.00379	1.31e-13	0.0236	0.051	0.992	0.441	0.00123	0.584	0.731	0.000652	9.66e-06	1.52	-0.415	1.23	-2.32	-0.523	-8.22	10.7	-7.87	4.43	5.27
BTA-120807-no-rs	10	36107186	10	35904353	AT	0.446	0.446093		0.111	0.527	0.697	0.341	0.000275	0.113	0.000346	0.294	0.369	0.0433	0.901	0.00122	0.049	1.28e-12	4.75e-05	5.45e-10	3.09e-09	4.87e-14	0.919	3.78e-13	3.05e-19	8.82e-10	7.19e-12	0.00204	1.13e-06	1.49e-06	0.077	0.0575	0.0059	9.03e-06	6.93e-18	1.59	0.632	-0.39	-0.952	-3.65	1.59	-3.59	-1.05	0.898	-2.02
BTA-66268-no-rs	10	36374166	10	36172832	AC	0.308	0.308182	RAD51	0.056	0.137	0.0842	2.84e-05	4.98e-12	6.17e-12	1.43e-09	2.25e-20	1.67e-11	0.000262	7.44e-10	0.124	2.34e-08	0.00125	0.72	0.000115	0.000329	1.78e-22	0.17	0.00433	1.13e-09	0.807	2.49e-10	0.297	8.83e-07	4.21e-06	0.211	8.01e-05	0.0137	0.113	2.89e-06	-1.91	1.49	1.73	4.2	6.96	6.93	-6.09	9.37	-6.78	-3.66
ARS-BFGL-NGS-59292	10	36486868	10	36285826	AG	0.769	0.231095		0.257	0.0388	0.942	4.2e-05	0.018	3.12e-23	8.61e-28	2.66e-17	3.11e-05	4.13e-07	2.4e-09	3.03e-10	1.81e-15	1.06e-09	7.55e-08	4.57e-06	1.37e-06	0.968	0.181	6.43e-12	5.54e-05	2.48e-16	0.00857	0.000448	0.299	0.514	0.000902	0.518	0.732	0.000586	5.13e-10	-1.13	2.07	0.0723	4.11	2.37	10.1	-11.1	8.55	-4.18	-5.08
BFGL-NGS-117431	10	36545238	10	36344291	AG	0.574	0.425892		0.0381	0.473	0.984	0.161	0.000123	0.377	0.00182	0.0653	0.0659	0.089	0.511	0.00487	0.0956	2.72e-15	8.96e-07	1.11e-12	1.14e-11	1.96e-16	0.266	2.24e-14	4.81e-22	6.65e-11	6.29e-14	6.46e-05	2.52e-08	5.66e-06	0.0632	0.0135	0.000877	1.13e-06	2.7e-20	-2.08	-0.718	0.0199	1.4	3.85	-0.883	3.12	1.84	-1.84	1.7
Hapmap53714-rs29017586	10	36758715	10	36557397	AG	0.623	0.376539		0.00105	0.403	0.743	9.84e-07	6.64e-12	2.63e-13	1.65e-10	2.63e-21	3.15e-11	0.000723	1.77e-13	0.0098	3.32e-07	1.04e-06	0.0166	3.85e-09	8.3e-06	4.98e-26	0.654	0.00166	5.71e-14	0.471	7.07e-11	0.014	1.25e-09	2.88e-10	0.496	0.00202	4.04e-05	0.00881	1.53e-09	3.28	-0.837	-0.328	-4.91	-6.92	-7.37	6.43	-9.61	6.69	3.39
ARS-BFGL-NGS-531	10	36946284	10	36740461	AG	0.23	0.230212	NDUFAF1	0.764	0.00894	0.000744	9.85e-05	3.04e-13	2.41e-24	2.81e-18	1.16e-30	1.33e-20	1.32e-10	2.69e-18	0.00031	4.74e-19	0.0204	0.859	0.00012	0.0399	1.89e-19	0.00594	0.866	9.1e-06	0.0636	6.63e-07	0.428	1.39e-05	2.7e-07	0.0193	9.48e-06	0.000242	0.847	0.00562	-0.3	2.62	3.38	3.9	7.35	10.3	-8.82	11.7	-9.43	-6.47
ARS-BFGL-NGS-4688	10	37022108	10	36816523	AG	0.23	0.230212	RTF1	0.764	0.00894	0.000744	9.85e-05	3.04e-13	2.41e-24	2.81e-18	1.16e-30	1.33e-20	1.32e-10	2.69e-18	0.00031	4.74e-19	0.0204	0.859	0.00012	0.0399	1.89e-19	0.00594	0.866	9.1e-06	0.0636	6.63e-07	0.428	1.39e-05	2.7e-07	0.0193	9.48e-06	0.000242	0.847	0.00562	-0.3	2.62	3.38	3.9	7.35	10.3	-8.82	11.7	-9.43	-6.47
Hapmap53772-ss46526870	10	37055538	10	36849947	AG	0.462	0.461888	RPAP1	0.0165	0.987	0.946	0.00603	4.54e-06	0.0703	0.191	3.23e-05	0.00569	0.721	0.102	0.159	0.754	3.47e-17	8.01e-10	7.69e-16	2.69e-13	3.44e-16	0.719	2.55e-12	1.89e-21	3.47e-09	1.52e-11	0.000709	5.44e-07	3.34e-08	0.00531	0.127	1.32e-05	9.12e-08	1.53e-19	2.4	-0.0169	-0.0678	-2.75	-4.6	-1.81	-1.31	-4.17	2.77	-0.357
ARS-BFGL-NGS-33594	10	37290812	10	37080762	AG	0.478	0.477562	MAPKBP1	0.561	0.602	0.065	0.189	3.3e-06	0.0608	0.602	1.14e-05	0.00141	0.831	0.0866	0.0475	0.203	1.13e-16	1.41e-09	1.41e-16	8.04e-13	2.54e-15	0.262	1.66e-12	8.73e-20	1.36e-09	7.24e-14	0.00336	1.87e-07	9.02e-07	0.0254	0.000764	6.29e-06	6.13e-07	3.27e-19	-0.582	0.521	1.85	1.31	4.67	1.88	0.522	4.4	-3.2	0.213
BFGL-NGS-111984	10	37656583	10	37452334	AG	0.657	0.342805	PLA2G4F	0.0131	0.181	0.907	0.279	1.27e-05	6.7e-17	4.91e-15	1.01e-28	8.98e-13	0.000862	4.73e-14	1.14e-05	3.3e-07	7.67e-08	0.0163	2.32e-10	2.91e-06	1.44e-27	0.0274	0.00181	1.46e-12	0.639	3.75e-12	0.151	1.3e-09	9.17e-08	0.887	0.00191	2.97e-09	0.00376	5.85e-09	2.48	1.34	0.116	-1.08	-4.38	-8.44	7.9	-11.3	7.2	3.34
Hapmap48024-BTA-62291	10	37793494	10	37589440	AG	0.449	0.449425	GANC	0.00152	0.00544	0.00437	0.884	0.83	0.659	0.0181	0.00392	0.0692	3.54e-05	0.0918	0.102	0.00126	2.87e-26	8.78e-16	1.72e-21	2.13e-20	4.67e-16	0.393	8.27e-21	5.73e-26	9.51e-18	2.86e-14	4.65e-08	3.26e-08	0.133	5.9e-07	0.295	4.19e-13	1.99e-15	1.43e-29	-3.18	-2.78	-2.85	-0.146	0.215	-0.441	2.37	2.89	1.82	4.15
ARS-BFGL-NGS-13350	10	37830642	10	37625930	AG	0.55	0.449788	CAPN3	0.00144	0.00581	0.0039	0.922	0.848	0.509	0.0156	0.00618	0.046	2.08e-05	0.0673	0.0852	0.000742	8.54e-27	4.93e-16	1e-21	7.14e-21	4.67e-16	0.399	1.73e-21	5.36e-27	1.88e-18	1.42e-14	3.3e-08	2.08e-08	0.117	4.84e-07	0.369	3.82e-13	9.41e-16	2.86e-30	3.19	2.76	2.89	0.0976	-0.192	0.661	-2.42	-2.74	-2	-4.27
Hapmap47063-BTA-62293	10	37852123	10	37647411	AG	0.614	0.386061	CAPN3	0.0324	0.614	0.73	0.0721	3.42e-06	2.11e-15	3.77e-12	3.66e-22	2.35e-13	0.000729	6.36e-15	0.000207	2.55e-07	4.98e-10	0.000313	2.47e-13	4.3e-09	1.93e-27	0.221	0.000737	5.62e-13	0.57	3.2e-09	0.0513	8.14e-08	6.46e-09	0.793	0.00689	7.62e-08	0.00597	1.47e-09	2.14	0.505	-0.346	-1.8	-4.66	-8.01	7	-9.82	7.39	3.38
Hapmap60155-rs29010222	10	38376013	10	38216575	AG	0.414	0.413867	UBR1	0.00908	0.0655	0.374	0.616	0.00236	0.274	0.259	2.88e-05	0.00461	0.378	0.0862	0.375	0.368	1.47e-21	1.19e-10	6.52e-20	7.44e-16	1.2e-22	0.818	4.81e-15	2.74e-24	1.66e-10	3.93e-15	1.44e-05	1.76e-09	7.02e-08	0.0122	0.0124	2.27e-07	8.65e-09	2.33e-24	2.61	1.84	0.889	-0.502	-3.05	-1.09	-1.13	-4.19	2.84	-0.883
Hapmap34838-BES10_Contig603_291	10	38424075	10	38264639	AG	0.418	0.417576	UBR1	0.00923	0.0769	0.368	0.554	0.00256	0.276	0.251	6.07e-05	0.00273	0.503	0.0631	0.482	0.386	7.47e-21	2.83e-10	2.55e-19	2.26e-15	1.05e-22	0.89	1.06e-14	9.1e-24	3.86e-10	1.93e-14	2.38e-05	5.13e-09	4.52e-08	0.0132	0.00945	1.85e-07	1.2e-08	5.88e-24	2.61	1.77	0.901	-0.592	-3.02	-1.09	-1.15	-4.02	3	-0.67
ARS-BFGL-NGS-102016	10	38452236	10	38292368	AG	0.574	0.425817		0.00246	0.0752	0.214	0.309	0.00199	0.233	0.251	0.000171	0.00787	0.486	0.0611	0.502	0.348	2.73e-19	2.03e-09	9.56e-18	1.26e-14	1.63e-21	0.85	1.36e-13	2.73e-22	2.19e-09	1.92e-12	5.56e-05	3.07e-08	9.08e-08	0.0372	0.00363	3.23e-06	2.75e-07	7.11e-22	-3.03	-1.78	-1.24	1.02	3.1	1.19	1.15	3.77	-2.66	0.697
Hapmap31855-BTA-17995	10	38727661	10	38625719	AG	0.559	0.441354		0.00189	0.0277	0.00163	0.558	0.649	1.33e-05	1.58e-07	0.967	0.26	9.16e-07	0.00315	2.33e-05	3.12e-08	4.38e-21	1.49e-10	5.86e-15	3.36e-14	1.25e-13	0.51	1.44e-23	2.91e-19	3.72e-23	1.03e-16	5.17e-12	1.91e-11	0.664	1.66e-06	0.0101	1.61e-06	2.09e-11	8.38e-28	3.11	2.2	3.15	-0.585	0.455	4.37	-5.27	0.0413	-1.13	-4.93
Hapmap27895-BTA-18006	10	38799891	10	38698788	AG	0.437	0.437462		0.0676	0.00367	0.0178	0.0689	0.187	0.155	0.0706	0.000812	0.614	0.00843	0.0649	0.958	0.19	1.45e-17	1.16e-13	6.11e-20	2.63e-12	2.99e-13	0.535	1.55e-13	6.96e-16	3.13e-06	4.39e-07	0.000554	2.41e-05	0.168	7.9e-05	0.43	2.95e-15	5.31e-09	3.13e-18	-1.83	-2.91	-2.37	-1.82	-1.32	1.42	-1.81	3.35	0.505	2.64
Hapmap54301-rs29013631	10	38826667	10	38725566	AG	0.557	0.442797		0.0944	0.00385	0.0272	0.0481	0.208	0.202	0.0501	0.000776	0.623	0.0106	0.0557	0.999	0.195	9.66e-18	1.67e-13	9.82e-20	6.41e-12	4.82e-13	0.391	1.91e-13	2.9e-16	2.83e-06	6.77e-07	0.000808	3.14e-05	0.352	8.31e-05	0.454	4.54e-15	5.56e-09	3.09e-18	1.67	2.89	2.21	1.98	1.26	-1.28	1.96	-3.37	-0.492	-2.56
BTA-18015-no-rs	10	38884419	10	38783291	AG	0.761	0.238657		0.435	0.00317	1.53e-05	0.00208	2.4e-12	1.73e-19	1.56e-17	4.67e-25	2.12e-24	2.22e-09	2.15e-17	8.26e-05	7.48e-19	0.0113	0.453	0.000295	0.0553	4.88e-22	0.0104	0.952	0.000559	0.139	1.82e-08	0.424	1.47e-05	2.71e-08	0.000192	2.08e-09	0.00578	0.751	0.00752	-0.781	-2.96	-4.34	-3.08	-7.06	-9.14	8.62	-10.5	10.4	6.01
Hapmap49393-BTA-97772	10	41203784	10	41051430	AG	0.359	0.358742		0.0611	0.163	0.688	0.78	2.52e-05	3.05e-17	6.23e-14	7.54e-27	2.47e-08	3.21e-05	8.77e-12	8.63e-08	1.46e-08	0.023	0.444	8.73e-06	0.0382	2.63e-18	0.000877	0.782	0.0032	0.00921	0.000845	0.369	0.00904	1.02e-07	0.0105	0.00059	0.0267	0.83	0.0127	-1.87	-1.4	0.401	0.279	4.23	8.54	-7.57	10.9	-5.6	-4.17
Hapmap34362-BES11_Contig425_1305	10	43669993	10	43736140	AG	0.493	0.493001	NIN	0.0425	0.942	0.984	0.0283	0.000104	5.84e-27	3.18e-18	1.81e-27	0.0027	0.00619	0.00013	3.46e-07	1.91e-12	0.756	0.154	0.306	0.195	4.31e-09	0.27	0.000114	0.499	1.06e-09	0.897	0.0069	0.602	0.00237	0.0229	0.257	0.0475	0.307	0.283	2.03	0.0732	-0.0205	-2.19	-3.89	-10.9	8.81	-11.1	3	2.74
ARS-BFGL-NGS-31641	10	44481175	10	44592368	AG	0.483	0.482759	FRMD6	0.00674	0.384	0.861	0.0468	3.31e-08	3.11e-20	1.87e-18	2.23e-27	4.67e-08	0.000637	3.09e-09	7.63e-07	6.08e-10	0.024	0.467	8.48e-05	0.0196	6.11e-17	0.00735	0.45	0.00031	1.05e-05	0.00576	0.297	0.00923	0.000673	0.806	0.604	8.5e-06	0.136	0.0376	-2.71	-0.87	0.175	1.99	5.55	9.34	-8.87	11	-5.49	-3.42
Hapmap57421-rs29025964	10	46802159	10	47086407	AG	0.568	0.431533	APH1B	0.000914	0.78	0.928	2.04e-05	1.75e-09	7.17e-16	2.3e-13	8.92e-21	7.87e-08	0.00398	2.35e-08	8.03e-05	7.58e-09	0.116	0.429	0.00617	0.349	1.15e-21	0.0412	0.166	0.016	0.000402	0.0383	0.125	0.0815	5.02e-05	1.54e-07	1.54e-07	0.338	0.052	0.11	3.32	-0.279	0.0903	-4.27	-6.06	-8.15	7.39	-9.48	5.4	2.88
BFGL-NGS-119345	10	47634967	10	47965965	AG	0.628	0.371748	TLN2	0.0366	0.000931	0.0217	0.0403	0.43	6.9e-05	0.00189	2.59e-11	0.695	0.00752	0.0109	0.0247	0.636	4.82e-14	2.76e-09	9.81e-19	1.63e-14	3.24e-22	0.929	1.02e-07	4.51e-13	0.0132	5.73e-06	0.0825	0.00128	0.108	0.991	0.000153	6.06e-08	0.00448	4.24e-14	2.09	3.32	2.3	2.05	0.789	-3.99	3.11	-6.71	-0.392	-2.68
BTB-00423742	10	51627715	10	52088334	AG	0.719	0.281042	ADAM10	0.129	0.0226	0.000234	0.185	1.56e-05	7.83e-11	0.00878	4.14e-10	4.64e-19	3.12e-06	1.35e-16	0.0313	9.08e-09	3.29e-05	0.797	0.00047	1.16e-05	5.33e-21	9.33e-05	0.0278	1.09e-06	0.808	5.06e-13	0.0692	2.28e-06	1.51e-10	0.148	8.89e-07	0.424	0.209	1.95e-05	-1.52	-2.28	-3.69	-1.33	-4.33	-6.55	2.62	-6.29	9.03	4.68
ARS-BFGL-NGS-82094	10	52781919	10	53253799	AG	0.162	0.161827		0.576	0.387	0.594	0.593	0.0492	4.61e-05	0.0207	8.46e-09	0.0012	0.8	2.15e-06	0.0352	0.0443	2.07e-12	0.00178	5.68e-12	3.15e-15	2.99e-25	3.89e-05	7.97e-09	5.95e-14	0.00476	3.01e-17	0.000748	1.3e-07	1.36e-07	0.0363	0.00313	5.81e-06	3.68e-06	1.27e-14	-0.559	-0.866	0.533	-0.534	1.97	4.09	-2.32	5.79	-3.24	-0.254
BTB-00425187	10	52860808	10	53331269	AG	0.207	0.206594	LOC517509	0.0397	0.215	0.383	0.493	0.0472	0.0117	0.0869	1.53e-06	0.0185	0.26	0.000167	0.0965	0.64	8.69e-11	0.0104	4.81e-09	2.86e-15	1.02e-22	0.00962	3.74e-11	5.42e-15	0.000169	1.83e-17	1.56e-05	3.78e-08	9.92e-07	0.0789	0.0758	1.67e-05	1.09e-06	1.97e-15	-2.06	-1.24	-0.873	0.685	1.99	2.52	-1.71	4.83	-2.36	1.13
BTB-01137797	10	53716124	10	54442448	AC	0.475	0.475452	ZNF280D	0.955	0.547	0.957	0.455	0.935	0.000944	4.36e-13	0.0881	0.45	1.6e-05	0.529	0.000258	9.42e-05	5.14e-17	2.49e-08	1.14e-10	7.79e-23	7.8e-09	0.397	1.57e-21	7.22e-19	1.29e-19	1.84e-16	2.96e-09	4.85e-09	0.411	2.31e-05	0.199	0.000283	2.54e-10	7.7e-23	-0.0567	-0.602	-0.0545	-0.748	-0.081	-3.31	7.31	-1.71	0.756	4.33
ARS-BFGL-NGS-79865	10	54485911	10	55234829	AG	0.672	0.327879	NEDD4	0.1	0.237	0.0527	0.814	0.492	0.658	2.34e-07	0.901	0.119	0.38	0.796	0.0316	0.917	4.5e-13	1.66e-10	2.38e-12	4.93e-20	1.34e-06	0.088	3.44e-08	2.18e-08	1.69e-05	6.37e-07	0.00831	0.0194	0.045	0.0591	0.0526	0.0236	0.000184	4.08e-11	-1.64	-1.18	-1.94	0.235	-0.687	-0.443	-5.19	0.124	1.56	-0.878
BTB-00432889	10	62653672	10	64107324	AG	0.453	0.453207		0.0323	0.011	0.175	0.338	0.198	0.00354	1.22e-08	0.519	0.188	5.53e-08	0.466	0.000317	9.22e-06	4.52e-28	6.32e-16	1.32e-20	3.16e-25	1.66e-14	0.00134	4.72e-24	5.15e-25	4.55e-20	1.45e-16	8.55e-11	9.83e-10	0.191	0.000695	0.113	0.000116	1.64e-09	1.21e-29	2.14	2.55	1.36	0.958	-1.29	2.92	-5.73	0.644	-1.32	-5.46
BTA-73310-no-rs	10	62675184	10	64128837	AG	0.505	0.49541		0.0732	0.00852	0.167	0.141	0.581	0.00124	3.69e-07	0.313	0.0936	1.07e-07	0.446	0.00745	7.76e-06	2.3e-21	4.06e-12	2.49e-16	1.61e-21	3.14e-12	0.0168	1.21e-20	7.22e-20	4.01e-16	2.05e-14	1.5e-11	2.54e-10	0.91	0.024	0.103	0.000175	4.12e-07	3.21e-23	-1.79	-2.63	-1.38	-1.47	0.553	-3.23	5.11	-1.01	1.68	5.34
ARS-BFGL-NGS-103164	10	62792747	10	64248734	AG	0.58	0.420448		0.124	0.246	0.904	0.786	0.00192	0.171	1.08e-05	0.633	0.909	0.0443	0.958	0.00199	0.0221	2.73e-16	1.23e-10	8.68e-13	4.3e-20	3.11e-08	0.0722	1.58e-12	3.96e-13	4.23e-10	7.06e-11	7.19e-06	3.05e-05	0.0106	0.0264	0.15	0.0216	2.43e-05	2.42e-15	1.54	1.16	-0.12	-0.271	-3.11	1.37	-4.42	0.477	0.114	-2.01
ARS-BFGL-NGS-4898	10	63027070	10	64483386	AG	0.65	0.349878		0.0121	0.148	0.221	0.335	0.0253	0.549	0.04	0.116	0.648	0.00853	0.00691	0.157	0.0262	7.71e-16	1.85e-07	1.44e-13	3.54e-22	5.19e-18	0.953	3.29e-15	1.39e-19	1.4e-09	1.69e-18	8.84e-09	2.19e-09	6.14e-05	0.000519	0.598	1.59e-06	2.47e-12	1.87e-21	2.51	1.45	1.23	-0.965	-2.24	0.6	-2.06	-1.57	0.457	-2.63
Hapmap53237-rs29021167	10	63095461	10	64551774	AG	0.369	0.369184		0.0013	0.0483	0.0435	0.286	0.0432	0.0384	0.0107	0.236	0.583	0.00113	0.00304	0.0715	0.000733	8.72e-19	6.53e-09	1.72e-16	2.62e-26	3.69e-22	0.428	1.46e-19	3.47e-24	6.98e-12	3.73e-20	2.77e-11	2.31e-10	2.46e-05	0.00104	0.126	6.57e-06	9.59e-13	1.8e-26	-3.22	-1.98	-2.02	1.07	2.02	-2.07	2.56	1.18	-0.549	3.26
Hapmap38195-BTA-112765	10	63836108	10	65295694	AC	0.511	0.488801		0.00276	0.0514	0.0306	0.395	0.168	0.00421	1.07e-08	0.415	0.92	7.29e-06	0.616	0.000602	1.02e-05	1.18e-22	1.66e-11	8.99e-17	4.37e-21	2.56e-15	0.0854	1.47e-19	1.42e-22	5.41e-16	1.68e-14	4.67e-08	1.65e-08	0.00706	0.0132	0.0296	0.00252	1.71e-06	1.09e-24	3	1.95	2.16	-0.851	-1.38	2.87	-5.75	0.815	-0.1	-4.5
ARS-BFGL-NGS-15094	10	64706581	10	66240211	AG	0.761	0.238852		0.628	0.0797	0.124	0.00385	0.000171	0.00792	0.19	0.000198	0.00014	0.849	2.12e-05	0.426	0.015	8.96e-12	0.000482	4.7e-12	4.64e-14	1.63e-21	0.145	1.12e-06	1.91e-10	0.000226	2.61e-13	0.000784	2.86e-06	0.000663	0.919	6.65e-05	0.00341	0.000164	3.47e-12	0.485	-1.75	-1.54	-2.89	-3.77	-2.66	1.31	-3.73	3.82	0.191
Hapmap41275-BTA-47175	10	64905140	31	69491	AG	0.511	0.488774		0.186	0.583	0.661	0.42	0.118	0.00392	6.93e-09	0.267	0.925	1.24e-05	0.628	0.000197	0.000237	1.79e-27	5.03e-14	9.78e-21	5.7e-29	3.04e-18	0.0899	1.22e-27	3.26e-31	6.27e-23	1.28e-21	1.28e-11	1.82e-12	0.0719	0.000613	0.0432	1.31e-06	6.29e-11	9.16e-34	1.32	0.549	0.439	-0.807	-1.56	2.89	-5.82	1.11	0.0939	-4.38
BTA-100668-no-rs	10	67118053	10	68586181	AC	0.64	0.359633		0.957	0.0644	0.322	0.00864	0.0373	0.00247	1.15e-13	0.000659	0.000282	1.55e-05	9.42e-05	0.0159	5.86e-06	2.52e-20	9.1e-21	9.03e-18	2.37e-15	0.0498	0.697	1.69e-15	2.6e-14	1.89e-17	6.62e-05	0.00117	0.0137	0.179	5.61e-06	0.215	0.000243	5.35e-07	5.27e-16	-0.0534	1.85	0.991	2.63	2.08	3.03	-7.49	3.41	-3.64	-4.33
ARS-BFGL-NGS-12520	10	69107598	10	71119561	AG	0.787	0.212553		0.432	0.139	0.991	0.00495	0.121	0.793	0.033	0.0135	0.241	0.254	0.534	0.0916	0.506	1.69e-06	0.0189	0.000141	3.01e-07	3.05e-09	0.4	1.67e-12	1.04e-12	1.37e-10	3.43e-18	4.09e-10	1.81e-15	0.0367	0.00663	0.959	2.38e-05	3.12e-07	1.18e-13	0.786	-1.48	0.0107	-2.81	-1.55	0.263	-2.13	-2.47	1.17	-1.14
ARS-BFGL-NGS-38839	10	77032581	10	78918395	AG	0.438	0.438219		0.695	0.0864	0.517	0.00417	0.0486	2.15e-05	0.291	1.9e-05	6.5e-05	0.96	1.93e-07	0.0833	0.00377	4.48e-15	3.29e-06	2.17e-15	4.82e-16	1.36e-24	0.036	1.84e-07	2.49e-14	0.0017	6.5e-08	0.0188	4.44e-05	0.282	0.546	9.18e-08	0.013	0.604	1.29e-12	0.392	-1.72	-0.648	-2.87	-1.97	-4.26	1.06	-4.29	4	0.0499
ARS-BFGL-NGS-18574	10	77391821	10	79317853	AG	0.729	0.271463	RAB15	0.56	0.677	0.513	0.215	0.848	0.706	0.103	0.0149	0.933	0.00336	0.0766	0.129	0.319	2.66e-28	3.35e-14	2.34e-24	2.14e-23	9.98e-22	0.22	5.77e-24	7.05e-22	3.35e-16	4.41e-16	0.00427	2.56e-06	1.34e-05	0.00458	1.44e-05	5.41e-07	6.92e-08	8.03e-28	0.582	-0.416	0.654	-1.24	0.191	-0.378	1.63	2.44	-0.084	2.94
BTA-76281-no-rs	10	78905418	10	80795996	AG	0.266	0.265758		0.00245	0.655	0.237	4e-05	0.000762	3.07e-06	5.66e-06	8.38e-05	5.78e-10	4.18e-06	1.05e-25	2.93e-05	0.000154	0.000181	6.1e-05	0.0462	0.115	0.00315	0.0682	1.85e-06	0.16	2.16e-09	0.362	0.266	0.456	0.181	6.09e-07	0.000143	0.000333	1.42e-06	0.0005	3.03	-0.447	1.18	-4.12	-3.37	-4.68	4.55	-3.94	6.23	4.62
BFGL-NGS-116271	10	79175778	10	81115386	AC	0.56	0.440122	GPHN	0.384	0.372	0.104	0.0263	1.36e-06	8.89e-08	4.58e-06	1.28e-08	3.54e-08	0.0142	4.17e-15	0.00401	1.59e-05	2.38e-08	0.017	1.45e-10	1.56e-12	6.93e-26	0.279	0.000149	2.01e-10	0.147	2.23e-10	0.229	0.00073	0.00146	0.0103	9.35e-15	0.106	0.934	8.26e-08	0.871	-0.892	-1.63	-2.22	-4.85	-5.37	4.6	-5.72	5.54	2.46
Hapmap41666-BTA-86780	10	79455690	10	81395287	AG	0.218	0.217523	C10H14orf54	0.00447	0.183	0.507	3.62e-07	4.03e-05	1.3e-05	0.00392	0.00533	1.88e-13	2.87e-08	5.41e-26	0.000172	0.000267	0.0863	0.0573	0.986	0.708	0.000215	0.0635	0.000333	0.945	1.87e-06	0.589	0.298	0.413	0.174	0.000151	0.00113	0.00135	1.78e-05	0.0504	2.85	-1.33	0.664	-5.11	-4.12	-4.37	2.89	-2.79	7.42	5.58
BTB-01373370	10	82030321	10	83939039	AC	0.569	0.431378	SMOC1	0.287	0.00348	0.0243	0.00532	0.0189	1.56e-05	0.581	4.94e-05	2.46e-07	0.461	5.43e-07	0.189	0.000138	1.78e-15	4.31e-07	1.94e-16	1.82e-16	3.66e-24	0.235	6.49e-07	1.95e-11	0.00341	7.64e-09	0.029	0.000222	0.2	0.778	8.19e-06	0.0422	0.336	2.95e-12	1.06	2.93	2.25	2.79	2.35	4.33	-0.553	4.07	-5.18	-0.737
ARS-BFGL-NGS-101487	10	82290325	10	84195799	AG	0.852	0.148305	SLC8A3	0.0244	0.0493	0.993	1.18e-07	1.13e-05	0.0131	0.935	0.343	7.39e-11	0.00379	3.53e-28	0.0445	0.0147	0.446	0.267	0.685	0.851	0.00142	0.013	0.0194	0.711	0.000289	0.969	0.526	0.836	0.958	0.053	0.0299	0.0223	0.00998	0.391	-2.25	1.97	0.0085	5.32	4.4	2.48	-0.0818	0.949	-6.56	-2.9
BTB-00439685	10	82546242	10	84453779	AC	0.142	0.142296		0.317	0.32	0.426	0.836	0.723	0.00426	0.316	0.347	0.113	2.61e-07	1.68e-05	0.00122	0.0849	3.07e-23	3.31e-16	3.83e-22	4.92e-22	3.6e-12	0.106	1.01e-23	2.09e-19	2.67e-20	1.76e-11	0.000176	6.87e-07	0.413	0.747	4.6e-06	0.0117	0.00565	6.99e-24	-1	-0.994	-0.796	-0.206	0.355	2.86	-1	0.94	-1.58	-5.17
ARS-BFGL-NGS-31962	10	89619897	10	91193329	AG	0.566	0.434362	TMED8	0.000191	3.16e-05	6.34e-07	0.19	0.00633	4.9e-09	0.289	1.92e-05	1.65e-06	0.0136	1.44e-05	0.00187	8.95e-11	1.82e-05	0.0541	1.31e-08	0.000246	5.05e-19	0.282	0.133	0.00414	0.757	7.48e-05	0.801	0.194	0.737	1.75e-08	3.72e-18	0.6	0.223	0.00154	-3.74	-4.17	-5	-1.31	-2.73	-5.88	1.06	-4.29	4.81	2.47
ARS-BFGL-NGS-19142	10	90279946	10	91803114	AG	0.306	0.306364		1.12e-17	3.45e-23	6.82e-19	0.00049	0.243	0.865	1.11e-09	0.000167	0.147	0.121	0.156	0.00379	2.81e-06	0.0028	0.0177	0.00356	0.799	0.00572	0.635	0.745	0.189	0.225	0.0076	0.00944	0.00454	2.86e-07	0.00835	0.0226	1.89e-05	0.00156	0.0633	8.66	10.1	8.99	3.49	1.17	-0.17	6.13	-3.77	-1.45	-1.55
BFGL-NGS-112358	10	91398665	10	92866738	AG	0.636	0.363801		1.06e-13	1.88e-14	1.11e-12	0.0704	0.882	7.59e-06	3.14e-18	3.83e-13	0.308	0.0194	0.000354	1.68e-07	0.904	0.014	0.189	0.812	0.00849	0.0378	0.0479	2.42e-08	5.36e-06	6.12e-13	6.94e-06	0.0014	0.000481	0.000483	0.213	0.564	0.0241	0.652	0.000764	-7.5	-7.73	-7.17	-1.81	0.149	4.49	-8.81	7.32	-1.02	-2.34
BTA-80395-no-rs	10	91472982	10	92939955	AG	0.062	0.0616687		0.329	0.815	0.486	0.425	0.636	2.11e-06	0.0118	0.125	0.154	0.0143	0.00159	7.92e-08	3.4e-05	0.00215	0.0528	0.0353	0.00271	0.0532	0.396	7.49e-12	2.14e-10	4.19e-12	2.11e-09	9.57e-14	4.97e-13	0.172	5.88e-06	0.0152	3.22e-05	8.87e-10	5.3e-11	-0.977	-0.234	-0.697	0.799	0.473	-4.76	2.52	-1.53	1.42	2.45
ARS-BFGL-NGS-56116	10	91498619	10	92965588	AG	0.938	0.0617433		0.318	0.8	0.474	0.425	0.635	2.23e-06	0.0122	0.131	0.165	0.0149	0.00159	9.1e-08	3.35e-05	0.002	0.0517	0.0338	0.00252	0.0499	0.385	6.76e-12	2.05e-10	3.54e-12	1.84e-09	6.73e-14	3.68e-13	0.174	5.95e-06	0.0144	2.97e-05	8.15e-10	4.37e-11	0.999	0.253	0.717	-0.797	-0.475	4.75	-2.51	1.51	-1.39	-2.44
Hapmap50620-BTA-21279	10	95490805	10	96954909	AG	0.271	0.271161		3.08e-14	2.6e-12	3.24e-11	0.431	0.197	0.00178	0.285	0.0429	0.000657	0.986	0.0073	0.193	2.82e-07	2.77e-05	8.7e-05	1.48e-07	3.35e-15	2.17e-05	0.00207	7.94e-13	2.1e-06	8.65e-11	6.14e-13	1.42e-09	7.1e-10	2.5e-07	0.723	2.59e-07	0.0361	0.193	1.55e-08	-7.66	-7.05	-6.68	-0.788	1.29	-3.13	-1.07	-2.03	3.41	-0.0172
Hapmap39357-BTA-81356	10	95629821	10	97279266	AC	0.493	0.493349		3.46e-15	2.33e-21	6.79e-15	0.000206	0.7	2.39e-07	0.988	0.0205	4.97e-15	2.39e-05	2.86e-08	0.446	2.92e-17	0.585	0.117	0.887	0.0204	0.0256	0.0379	0.901	0.272	0.573	0.000211	0.138	0.0442	0.0153	0.000336	1.83e-09	0.000172	1.16e-05	0.485	-7.95	-9.62	-7.86	-3.72	-0.385	-5.19	0.0156	-2.32	7.9	4.24
BTA-89794-no-rs	11	284026	11	335036	AG	0.884	0.116455	TMEM87B	0.0185	0.0399	0.0258	0.927	0.983	0.557	0.733	0.133	0.602	0.000169	0.123	0.413	0.00838	3.78e-20	7.34e-07	3.37e-13	3.76e-13	2.35e-15	0.276	4.8e-17	2.16e-24	6.7e-14	7.95e-13	0.0151	2.15e-06	0.0281	0.00143	0.387	1.02e-08	5.5e-11	2.14e-22	-2.36	-2.06	-2.23	-0.0916	0.0207	-0.588	0.342	1.5	0.522	3.77
ARS-BFGL-NGS-81709	11	1284066	11	1380874	AG	0.766	0.233817	ACOXL	0.0006	7.56e-11	0.000251	1.51e-06	0.417	2.3e-07	8.08e-08	0.00652	2.64e-08	7.97e-13	4.13e-07	0.000142	3.17e-15	3.82e-28	6.73e-24	7.55e-21	4.43e-18	0.000973	0.343	2.18e-21	1.72e-14	6.72e-23	8.47e-09	4.56e-07	0.00157	0.0519	6.4e-16	0.829	1.97e-12	1.84e-17	4.87e-23	3.44	6.55	3.67	4.83	0.813	5.2	-5.39	2.72	-5.59	-7.22
ARS-BFGL-NGS-15287	11	1417721	11	1516599	AG	0.717	0.282729	ACOXL	0.948	5.73e-07	8.62e-07	3.57e-11	7.52e-22	0.000697	0.0757	0.00115	1.64e-12	3.86e-05	3.56e-07	0.442	1.63e-08	0.822	0.000107	0.637	0.921	1.39e-09	0.0904	0.117	0.00537	0.0293	0.00507	0.000347	0.769	1.4e-15	2.09e-06	5.9e-06	0.000221	0.00846	0.63	-0.065	-5.02	-4.94	-6.67	-9.75	-3.4	1.78	-3.26	7.12	4.13
ARS-BFGL-NGS-33034	11	2637529	11	2951000	AC	0.347	0.34713	FER1L5	0.00157	7.43e-09	0.0001	4.08e-05	0.0952	0.21	0.000456	0.966	2.61e-09	0.000183	1.19e-09	0.232	1.76e-06	1.41e-24	5.55e-15	1.44e-15	1.65e-09	1.92e-05	0.757	2.36e-08	3.11e-07	1.81e-08	0.0687	0.577	0.826	0.0391	2.63e-07	0.0149	2.68e-05	2.14e-05	6.35e-12	3.17	5.81	3.9	4.11	1.67	1.25	-3.51	-0.0426	-5.99	-3.75
UA-IFASA-2313	11	10604234	11	11036103	AG	0.623	0.377421	LOC786531	0.0982	6.8e-05	0.00169	0.000426	0.0034	7.08e-15	2.25e-06	3.65e-06	4.98e-08	1.14e-14	3.93e-06	1.33e-12	8.58e-17	3.65e-09	3.6e-10	1.33e-05	2.84e-09	0.529	0.0685	1.28e-16	3.36e-10	1.1e-19	1.3e-06	6.62e-09	3.09e-05	0.00634	3.26e-17	0.0229	2.5e-14	1.11e-19	4.87e-15	1.65	3.99	3.15	3.53	2.93	7.86	-4.75	4.65	-5.48	-7.79
Hapmap40688-BTA-21593	11	10630544	11	11010846	AG	0.623	0.377193		0.107	8.42e-05	0.00186	0.000457	0.00315	7.06e-15	2.14e-06	3.16e-06	5.65e-08	1.29e-14	4.52e-06	1.15e-12	1.03e-16	4.12e-09	3.62e-10	1.39e-05	3.02e-09	0.513	0.0688	1.35e-16	4.2e-10	1.02e-19	1.36e-06	6.2e-09	3.32e-05	0.00552	3.89e-17	0.0249	3e-14	1.1e-19	5.74e-15	1.61	3.94	3.12	3.51	2.96	7.86	-4.76	4.68	-5.45	-7.78
BTA-16599-no-rs	11	10661606	11	11056751	AG	0.375	0.374773		0.114	7.45e-05	0.00182	0.000344	0.00245	9.36e-15	1.23e-06	2.76e-06	1.96e-08	5.93e-15	3.08e-06	6.66e-13	8.49e-17	9.3e-09	7.78e-10	2.23e-05	5.15e-09	0.502	0.0761	2.27e-16	9.45e-10	2.14e-19	1.91e-06	1.14e-08	4.43e-05	0.00708	1.26e-16	0.0291	1.2e-13	6.14e-19	1.18e-14	-1.58	-3.97	-3.12	-3.59	-3.03	-7.82	4.87	-4.7	5.64	7.88
UA-IFASA-5940	11	11041621	11	11463442	AG	0.347	0.346667	ALMS1	0.00629	0.16	0.197	5.65e-07	0.00853	0.0329	0.0273	0.654	0.0207	0.0115	8.12e-07	0.925	0.0539	1.94e-22	1.46e-15	8.77e-17	2.41e-13	0.000893	0.51	2.9e-15	2.67e-10	4.15e-17	0.00707	0.0318	0.0504	0.534	1.73e-06	0.0276	1.54e-09	1.3e-08	1e-15	-2.74	1.41	-1.29	5.02	2.63	2.13	-2.21	0.449	-2.32	-2.53
ARS-BFGL-NGS-109600	11	11229451	11	11708141	AG	0.641	0.35861		0.11	1.04e-09	3.92e-08	2.05e-10	2.76e-15	6.92e-06	0.000102	0.157	1.15e-08	5.9e-07	1.44e-13	0.0814	8.71e-13	1.63e-06	8.16e-08	0.000987	0.011	0.0146	0.00203	0.00195	0.237	7.11e-06	0.124	0.00407	0.237	4.32e-10	1.87e-24	2.14e-13	1.72e-20	1.79e-14	0.00154	-1.6	-6.14	-5.52	-6.4	-7.98	-4.51	3.9	-1.41	5.74	5.01
ARS-BFGL-NGS-26367	11	12790261	11	13363435	AG	0.131	0.131197		0.47	0.00103	0.000785	0.000432	2.36e-07	0.354	0.252	0.955	1.63e-09	0.000141	0.000122	0.0875	0.0014	0.0404	0.00199	0.202	0.0153	0.0181	2.99e-06	0.00874	0.145	0.000537	0.992	3.44e-07	0.0442	2.03e-15	4.12e-05	0.0109	0.000105	0.00719	0.139	0.723	3.29	3.36	3.53	5.19	0.928	-1.15	0.0569	-6.07	-3.81
BTA-85470-no-rs	11	12877885	11	13451088	AG	0.678	0.321926		0.608	0.00265	0.00822	4.12e-06	1.83e-10	0.0241	0.0134	0.00731	9.95e-07	0.000157	8.07e-06	0.823	4.67e-05	0.187	0.113	0.853	0.727	0.0558	0.678	0.0488	0.408	0.00484	0.88	0.0257	0.131	5.5e-17	0.00121	0.00023	0.000113	0.0153	0.225	-0.513	3.01	2.65	4.62	6.42	2.26	-2.48	2.69	-4.91	-3.79
ARS-BFGL-NGS-2493	11	13114243	11	13720879	AG	0.616	0.384142	DYSF	0.000819	0.323	0.000867	0.0134	0.9	0.0635	8.04e-09	0.344	0.162	0.0837	0.526	0.000314	0.353	1.65e-21	1.68e-15	3.06e-16	2.96e-19	0.000325	0.0285	5.49e-18	1.13e-12	3.26e-20	1.06e-07	0.0013	0.000734	0.26	0.000177	0.878	0.000318	6.73e-06	5.38e-18	-3.35	-0.989	-3.34	2.48	-0.125	1.86	-5.8	0.946	1.4	-1.73
Hapmap48692-BTA-24694	11	14241827	11	14870693	AG	0.342	0.342203		0.261	8.2e-12	3.99e-10	2.55e-15	5.5e-25	3.04e-11	2e-06	1.12e-05	1.01e-21	1.28e-12	2.57e-18	0.439	4.08e-19	0.722	0.0461	0.991	0.462	5.92e-05	0.826	0.0749	0.322	0.011	0.492	0.00567	0.299	6.32e-13	7.99e-08	3.65e-07	1.25e-08	6.69e-05	0.384	1.12	6.89	6.29	7.99	10.5	6.69	-4.77	4.41	-9.71	-7.15
BTB-00462075	11	16130458	11	16866978	AG	0.085	0.0851964	RASGRP3	0.686	1.05e-06	2.16e-07	2e-09	3.5e-21	5.07e-08	8.58e-07	1.94e-05	2.72e-27	3.26e-14	1.22e-16	0.182	4.31e-14	0.00136	6.33e-08	0.0126	0.0255	1.07e-05	0.000167	0.000487	0.257	6.26e-06	0.0628	0.000117	0.92	5.58e-18	5.75e-13	2.82e-07	1.21e-06	5.53e-06	0.052	0.404	4.9	5.21	6.03	9.58	5.47	-4.94	4.28	-11	-7.66
BTB-00461834	11	16154870	11	16891299	AG	0.081	0.0811138		0.000222	0.566	0.00156	0.000533	0.371	4.13e-06	2.41e-08	0.0067	0.616	0.000991	0.0618	3.59e-05	0.0103	3.77e-17	9.53e-13	1.66e-15	5.63e-19	5.54e-05	0.608	5.23e-18	2.71e-16	1.58e-16	3.35e-12	0.00146	1.72e-07	0.741	0.00131	0.417	4.78e-06	1.73e-07	3.04e-20	-3.7	-0.573	-3.17	3.47	0.895	4.62	-5.61	2.71	0.502	-3.3
BTB-01766447	11	17484533	11	18507476	AG	0.563	0.436962		0.731	3.61e-11	0.000444	4.51e-18	8.9e-11	0.859	0.494	0.11	4.52e-08	0.012	0.00232	0.00097	0.00102	0.0118	8.72e-05	0.00468	0.7	0.194	0.00825	0.947	0.502	0.325	0.0131	0.354	0.0163	0.00359	3.16e-06	4.93e-05	2.54e-06	0.0193	0.649	0.344	6.67	3.52	8.77	6.53	0.178	-0.685	-1.6	-5.5	-2.51
ARS-BFGL-NGS-19324	11	18833272	11	19832527	AG	0.79	0.2103		0.149	0.0058	0.000295	0.0398	5.83e-06	5.46e-06	0.143	2.68e-06	2.61e-08	0.81	1.11e-06	0.00551	4.82e-05	2.43e-12	9.61e-08	4.82e-13	2.83e-20	5.2e-13	0.0524	1.68e-09	2.76e-13	8.58e-08	4.04e-12	7.66e-07	8.24e-11	0.582	0.372	9.67e-05	0.00917	0.00184	1.3e-12	-1.45	-2.76	-3.63	-2.06	-4.55	-4.56	1.47	-4.71	5.59	-0.24
ARS-BFGL-NGS-54076	11	19248965	11	21289389	AG	0.802	0.197561	VIT	0.135	0.136	0.0555	0.000247	1.26e-11	0.748	0.254	0.031	3.65e-09	0.000519	0.406	0.803	0.109	0.00317	0.962	0.0931	0.705	5.89e-05	0.00325	0.162	4.5e-07	0.047	0.00937	0.0911	0.402	3.62e-22	0.125	0.715	0.3	0.0245	0.00439	1.5	-1.49	-1.92	-3.67	-6.82	-0.322	1.14	-2.16	5.93	3.48
ARS-BFGL-NGS-20053	11	20032403	11	20672762	AG	0.439	0.438899		3.23e-15	7.41e-18	3.51e-22	0.0128	3.99e-05	4.09e-05	0.367	0.000158	1.69e-26	1.87e-12	1.02e-06	0.447	4.99e-16	0.279	0.924	0.0663	0.0114	0.00025	0.0116	0.0087	0.00936	0.00724	2.07e-07	0.0357	3.1e-06	0.453	0.035	0.0002	0.822	0.948	0.00432	7.96	8.71	9.83	2.49	4.12	4.11	0.901	3.79	-10.8	-7.1
ARS-BFGL-NGS-100459	11	22128569	11	23314221	AG	0.585	0.4153		0.0313	7.98e-08	2.75e-13	4.08e-06	1.03e-24	0.00234	0.0643	1.01e-06	3.52e-20	0.00296	5.08e-09	0.0174	7.29e-10	2.35e-06	0.0665	2.2e-07	1.49e-08	6.75e-14	0.116	0.000332	1.46e-06	0.000945	4.73e-18	0.00718	7.43e-09	6.57e-07	0.736	3.01e-09	0.625	0.102	1.15e-07	-2.16	-5.39	-7.37	-4.62	-10.4	-3.05	1.85	-4.91	9.32	2.98
ARS-BFGL-NGS-43804	11	22588525	11	23779409	AG	0.737	0.26346	SLC8A1	4.55e-14	2.85e-26	1.16e-21	5.15e-08	5.91e-06	0.509	0.000103	0.0121	2.82e-10	0.00027	0.00228	0.254	3.47e-09	0.0141	3.03e-05	0.000613	0.861	0.272	0.409	0.656	0.0137	0.0837	0.188	0.534	0.291	0.539	0.00532	0.11	0.000201	0.00981	0.0572	7.61	10.8	9.7	5.47	4.54	-0.66	3.89	-2.51	-6.35	-3.65
BFGL-NGS-116483	11	22666445	11	23857285	AG	0.083	0.0831318	SLC8A1	8.07e-10	4.89e-22	1.6e-24	1.14e-08	5.12e-17	0.001	0.145	0.013	8.05e-15	3.22e-09	0.00931	0.121	9.46e-19	6.94e-06	3.7e-07	0.000172	0.00223	0.794	2.59e-06	0.0811	0.249	0.0881	0.0274	0.1	0.0207	0.000204	1.56e-09	8.93e-07	2.07e-05	0.000157	0.0213	6.18	9.79	10.4	5.74	8.48	3.3	-1.46	2.49	-7.84	-5.95
Hapmap59290-rs29022016	11	23599074	11	24790247	AG	0.879	0.121153		0.619	6.28e-05	7.11e-08	1.97e-06	1.87e-22	0.351	0.259	0.46	1.08e-07	0.00864	0.00131	0.262	6.76e-05	0.00328	0.798	0.0201	0.00719	2.84e-07	0.529	0.373	0.000625	0.82	0.000259	0.00215	0.987	1.25e-20	0.00594	0.000858	0.00516	0.377	0.0196	-0.498	-4.01	-5.42	-4.78	-9.9	-0.933	1.13	-0.739	5.34	2.63
BTB-01556917	11	23700685	11	24892065	AG	0.802	0.198281		0.801	0.119	0.000889	0.0207	3.46e-12	0.0279	0.677	0.182	0.971	0.0693	0.685	1.64e-05	0.94	0.000336	0.205	0.000754	0.000216	3.76e-07	0.731	0.000283	1.28e-08	0.0416	6.74e-07	0.468	0.146	4.77e-16	0.488	0.0397	0.125	0.243	5.75e-06	0.252	-1.56	-3.33	-2.31	-7.01	2.2	-0.417	1.34	-0.0364	-1.82
BTB-01444868	11	23741433	11	24949975	AC	0.708	0.292251		0.00489	0.0857	0.429	0.408	0.000239	0.674	0.000376	0.0114	0.822	0.909	0.704	0.69	0.988	2.41e-05	0.0623	1.52e-05	0.00617	1.18e-09	0.174	0.127	9.03e-07	0.942	0.0197	0.00412	0.657	1.12e-23	0.23	0.171	0.198	0.0331	0.000186	2.82	1.72	0.79	-0.827	-3.68	-0.421	3.56	-2.53	0.224	0.114
ARS-BFGL-NGS-35892	11	24019490	11	25304385	AG	0.7	0.300122		0.475	0.947	0.00273	0.434	4.72e-06	0.00997	5.82e-10	1.18e-06	5.84e-06	0.55	0.00223	0.106	0.00167	2.59e-09	7.48e-05	6.04e-11	2.46e-09	4.86e-12	0.108	1.3e-05	7.78e-12	0.0012	1.45e-06	0.835	0.00408	4.92e-18	0.81	0.00307	0.00107	0.00129	3.24e-10	-0.714	-0.0664	-3	0.783	-4.59	-2.58	6.23	-4.88	4.55	0.597
BFGL-NGS-115431	11	24379969	11	25670630	AG	0.431	0.43053		1.2e-13	2.73e-25	3.18e-29	1.92e-07	5.74e-15	0.974	0.0955	0.178	1.3e-06	0.00243	0.548	7.42e-05	4.21e-13	0.018	1.15e-05	0.0108	0.336	0.242	0.0713	0.454	0.585	0.305	0.000143	0.652	0.00317	4.87e-06	1.49e-07	2.77e-06	1.72e-06	0.0327	0.666	7.48	10.6	11.4	5.23	7.88	0.0326	-1.67	-1.35	-4.86	-3.04
BTB-00470332	11	27519615	11	28758517	AG	0.807	0.193402		1.41e-05	3.66e-09	1.25e-08	0.00412	0.00405	2.17e-23	1.87e-40	2.28e-18	2.69e-14	1.88e-10	1.56e-10	0.0158	2.82e-29	0.00126	0.00179	0.432	0.171	0.000625	4.63e-07	0.000575	0.111	1.06e-05	0.183	0.612	0.00765	0.00103	4.73e-05	0.000129	0.675	0.0147	0.00438	-4.36	-5.93	-5.72	-2.87	-2.88	-10.1	13.7	-8.85	7.68	6.41
ARS-BFGL-NGS-44532	11	30177813	11	31468033	AG	0.037	0.0372051		0.000241	6.94e-07	0.00343	0.016	0.267	0.00378	8.28e-07	0.803	0.446	0.000531	0.319	0.000216	1.36e-07	1.07e-16	2.47e-10	3.56e-14	8.15e-19	3.21e-11	0.71	8.03e-15	1.1e-16	1.25e-12	4.09e-09	5.48e-05	1.32e-05	0.0891	0.0675	0.0868	0.000101	1.24e-08	3.67e-22	3.68	4.98	2.93	2.41	-1.11	2.9	-4.95	-0.249	-0.763	-3.47
Hapmap48121-BTA-90945	11	30575025	11	31946340	AG	0.893	0.106537		3.21e-05	0.00219	0.0037	0.458	0.0241	3.8e-13	0.0114	7.36e-08	2.14e-05	3.19e-06	6.39e-06	6.82e-25	0.00492	0.00364	0.905	0.0255	0.48	1.29e-06	0.0716	8.32e-06	0.55	2.15e-07	0.859	0.0115	0.108	0.000176	0.0897	0.777	0.152	0.278	0.248	-4.17	-3.07	-2.91	0.743	2.26	7.32	-2.53	5.41	-4.26	-4.67
Hapmap59482-rs29019692	11	36332869	11	37837124	AG	0.524	0.475565	ASB3	0.022	4.91e-07	0.000413	4.62e-05	0.00604	0.0417	0.364	0.000145	0.000915	5.23e-05	0.244	0.0884	0.0143	5.82e-21	7.89e-14	1.84e-20	5.29e-11	1.7e-14	0.000225	1.55e-09	1.63e-09	5.48e-07	7.51e-11	7.5e-09	8.92e-11	0.0314	3.14e-05	0.315	6.52e-16	1.41e-11	1.65e-18	2.29	5.05	3.54	4.09	2.75	-2.04	-0.909	-3.81	-3.32	-4.06
ARS-BFGL-NGS-52020	11	36808946	11	38377650	CG	0.453	0.453002	LOC100138110	0.00108	6.12e-09	4.24e-08	7.06e-05	3.1e-06	0.000184	0.225	0.00927	1.26e-07	0.000338	5.24e-05	3.44e-05	0.0242	6.52e-23	2.99e-16	9.43e-19	1.88e-11	7.58e-08	0.00122	0.0162	0.00333	0.207	0.0385	0.515	0.233	0.212	0.000454	0.769	4.13e-08	0.00022	2.5e-07	3.27	5.84	5.51	3.98	4.68	-3.75	-1.21	-2.61	-5.31	-3.59
ARS-BFGL-NGS-18624	11	37261133	11	38855356	AC	0.497	0.497261		2.43e-12	2.21e-29	4.52e-24	5.41e-12	2.26e-11	0.000686	0.00911	0.639	2.45e-22	2.76e-20	4.4e-10	0.874	6.82e-23	2.23e-17	5.58e-17	1.35e-15	1.02e-09	0.000102	0.000974	1.53e-11	1.04e-07	5.79e-09	0.000141	8.04e-07	0.000278	0.00216	4.07e-12	0.00465	1.85e-19	1.19e-14	7.39e-16	-7.06	-11.5	-10.3	-6.95	-6.74	-3.4	2.61	0.469	9.86	9.35
ARS-BFGL-BAC-13663	11	39664222	11	41340541	AG	0.844	0.155672		0.00324	1.33e-05	0.0173	0.0144	0.478	0.00792	0.00461	9.08e-09	0.22	0.726	0.235	3.32e-05	0.199	2.88e-22	2.02e-07	5.82e-16	3.3e-10	6.91e-19	0.418	2.87e-06	1.12e-09	0.000119	8e-13	0.0708	0.00257	1.56e-05	1.39e-06	0.0013	8.21e-09	4.74e-10	1.16e-14	-2.95	-4.37	-2.38	-2.45	0.71	2.66	2.84	5.78	1.23	0.35
ARS-BFGL-NGS-64295	11	41647520	11	43385212	AC	0.627	0.373261		0.57	3.93e-06	0.0673	3.24e-08	0.0102	0.0131	0.897	0.000131	0.815	0.0261	0.479	0.000336	0.324	8.14e-24	2.07e-11	5.04e-20	4.58e-08	3.02e-16	0.0769	1.68e-05	2.75e-07	0.000468	1.01e-09	0.002	6.96e-05	0.232	6.35e-06	0.00948	3.33e-14	2.29e-11	5.28e-14	0.568	4.63	1.83	5.55	2.57	-2.48	0.129	-3.83	-0.233	-2.23
ARS-BFGL-NGS-25464	11	42520603	11	44309151	AG	0.464	0.463702		0.0253	1.39e-05	0.00664	0.00125	0.296	0.00362	0.427	0.00382	0.0321	0.000271	0.0308	0.000779	0.226	1.4e-31	1.16e-16	3.5e-23	1.66e-15	8.03e-12	1.85e-07	0.000321	4.16e-07	0.002	1.55e-06	0.134	0.0223	0.275	3.67e-07	0.795	1.58e-13	1.8e-10	1.05e-12	2.24	4.36	2.72	3.23	1.04	-2.91	-0.794	-2.9	-2.14	-3.65
ARS-BFGL-NGS-90639	11	43296086	11	45085020	AG	0.45	0.450498		1.98e-05	0.000408	0.00143	0.906	0.0806	0.002	0.000509	3.72e-05	0.00172	0.0011	0.00393	3.4e-07	0.589	0.0305	0.259	0.0587	0.599	0.0354	0.0563	0.0274	0.5	0.0258	0.0151	0.000108	0.000837	7e-20	0.107	0.783	0.0102	0.136	0.951	-4.28	-3.54	-3.19	0.118	1.75	3.1	-3.48	4.14	-3.14	-3.27
ARS-BFGL-NGS-47330	11	44562022	11	46387414	CG	0.085	0.0854985	RANBP2	0.174	2.48e-08	1.57e-09	3.39e-09	4.4e-20	4e-09	0.000127	1.27e-07	1.44e-26	3.27e-19	7.58e-14	0.22	5.28e-16	0.000436	5.28e-06	0.0269	0.081	0.000575	0.0043	0.0473	0.907	0.00163	0.047	0.0458	0.386	2.36e-16	1.24e-11	9.57e-10	6.03e-06	1.51e-05	0.0974	1.36	5.6	6.07	5.94	9.3	5.92	-3.84	5.31	-10.9	-9.07
ARS-BFGL-NGS-37630	11	46590323	11	48427054	AG	0.882	0.11827		0.0155	0.0143	0.015	0.639	0.89	1.1e-15	0.227	7.18e-08	0.124	7.69e-06	0.0188	1.56e-28	0.00084	0.0164	0.0503	0.00347	0.187	0.000134	0.371	0.00064	0.513	5.18e-09	0.358	0.0957	0.168	0.29	0.748	0.552	0.938	0.0042	0.187	-2.42	-2.45	-2.44	-0.469	-0.138	8.1	-1.21	5.41	-1.54	-4.49
ARS-BFGL-NGS-1792	11	47803744	11	49671022	AG	0.232	0.232305	SMYD1	6.8e-07	1.17e-15	2.45e-12	6.52e-07	1.29e-05	0.00126	0.00132	1.91e-08	0.0395	0.285	0.457	7.06e-07	0.00606	1.15e-10	3.12e-11	6.17e-12	0.0003	3.12e-05	0.013	0.237	0.00108	0.984	0.241	0.14	0.979	0.0106	2.92e-13	0.0016	1.92e-21	8.98e-11	2.23e-05	-4.99	-8.09	-7.06	-4.99	-4.37	3.23	-3.22	5.65	2.06	1.07
ARS-BFGL-NGS-75350	11	49734417	11	51656533	AG	0.829	0.171204		0.158	0.0392	0.0662	1.21e-05	5.02e-10	2.44e-05	0.000351	4.43e-06	4.6e-15	1.66e-13	2.91e-07	0.00441	1.78e-06	0.00328	5.91e-06	0.00305	0.00872	0.0384	0.00328	0.000879	0.583	0.000843	0.187	0.000189	0.0538	2.31e-17	1.44e-05	0.00087	0.000375	8.22e-05	0.00657	1.41	-2.06	-1.84	-4.39	-6.26	-4.23	3.58	-4.61	7.91	7.44
Hapmap43460-BTA-111292	11	50241607	11	52184674	AG	0.434	0.433979	DNAH6	8.8e-08	1.7e-14	8.75e-10	3.78e-05	0.0643	0.186	0.896	0.0458	0.00426	0.0356	0.00837	0.392	2.38e-08	6.14e-16	1.73e-14	3.99e-13	0.00213	0.0017	0.784	6.39e-05	2.91e-12	5.38e-05	0.644	0.0111	0.229	0.102	1.78e-19	1.77e-10	2.6e-21	1.27e-19	6.38e-12	-5.37	-7.74	-6.17	-4.13	-1.85	-1.32	-0.131	2	2.86	2.1
BTB-01660145	11	50264058	11	52206770	AG	0.621	0.378871	DNAH6	2.03e-05	2e-11	1.07e-07	4.35e-05	0.0214	0.381	0.75	0.0239	0.000159	0.0137	0.00262	0.097	1.36e-06	4.64e-16	1.27e-14	2.32e-14	0.000712	0.000577	0.959	9.04e-06	4.41e-11	3.26e-05	0.362	0.00333	0.0774	0.171	2.75e-20	1.27e-08	1.16e-28	1.98e-22	2.05e-12	4.27	6.75	5.34	4.1	2.3	0.876	0.319	-2.26	-3.78	-2.47
Hapmap49363-BTA-89255	11	51963535	11	53838710	AG	0.256	0.256371		0.000451	6.95e-09	2.42e-05	0.000258	0.123	0.000491	0.201	0.000898	9.53e-05	0.0861	0.0438	0.00186	0.0761	1.02e-12	9.95e-16	1.33e-15	4.38e-05	0.000124	0.518	0.0292	5.29e-05	0.799	0.845	0.0246	0.461	0.289	2.86e-10	3.71e-05	1.22e-20	5.88e-13	3.82e-07	-3.52	-5.82	-4.23	-3.66	-1.54	3.49	-1.28	3.33	3.91	1.72
ARS-BFGL-BAC-11717	11	52195257	11	54071620	AG	0.163	0.163339		0.00233	1.47e-12	1.65e-07	3.38e-09	5.74e-06	0.000614	0.079	6.24e-05	0.0217	0.664	0.486	4.72e-06	0.0324	2e-11	4.49e-16	7.29e-16	0.000395	0.000121	0.000814	0.0302	0.00161	0.99	0.742	0.0428	0.445	0.392	1.58e-13	0.0013	1.06e-25	7.61e-13	1.4e-06	-3.05	-7.13	-5.26	-5.94	-4.55	3.43	-1.76	4.01	2.3	0.434
BTA-32746-no-rs	11	56112585	11	57819374	AG	0.744	0.256223		1.93e-06	2.25e-09	4.18e-09	0.012	0.0131	0.00129	1.27e-05	1.67e-11	0.601	0.635	0.514	0.0183	0.0638	1.58e-06	4.65e-10	3.67e-10	7.96e-05	0.00101	0.998	0.0416	0.000132	0.33	0.141	0.00225	0.0026	0.414	1.83e-16	1.57e-07	1.47e-19	5.91e-10	4.69e-06	4.78	6.01	5.91	2.52	2.48	-3.22	4.38	-6.78	-0.523	0.474
ARS-BFGL-NGS-29366	11	60738925	11	62805873	AG	0.077	0.0771792		9.83e-05	2.97e-10	0.000749	7.81e-05	0.438	0.244	0.0168	0.000241	0.0643	0.189	0.0226	0.0517	1.31e-05	1.95e-14	6.33e-12	4.24e-16	1.36e-15	8.02e-12	0.00777	8.55e-12	2.2e-19	1.4e-07	4.07e-13	4.14e-05	4.55e-06	0.785	6.97e-08	0.805	7.41e-09	2.57e-13	9.58e-21	3.9	6.34	3.38	3.96	-0.776	1.16	-2.39	-3.68	1.85	-1.31
BTA-98135-no-rs	11	61294221	2	94652959	AC	0.676	0.323601	LOC613949	0.000251	1.09e-07	1.92e-05	0.00413	0.128	0.18	0.0997	0.388	2.26e-10	5.38e-05	2.93e-06	0.137	0.000141	0.000189	0.000106	7.12e-05	0.206	0.0849	2.67e-12	0.05	0.00466	0.633	0.145	0.18	0.634	0.202	0.00024	0.0424	0.00104	0.000555	0.000555	3.67	5.33	4.29	2.87	1.52	1.34	1.65	-0.863	-6.38	-4.05
ARS-BFGL-NGS-102748	11	63409930	11	65238913	AC	0.135	0.13507		0.554	0.0203	0.00086	0.000131	2.03e-14	1.62e-09	0.000542	1.56e-06	2.75e-14	4.01e-10	1.08e-11	0.1	4.33e-10	0.521	0.475	0.162	0.108	3.98e-06	0.146	0.00358	0.569	1.45e-05	0.727	0.00228	0.174	6.34e-15	2.25e-09	8.93e-09	5.81e-05	6.25e-05	0.162	-0.592	2.32	3.34	3.83	7.72	6.07	-3.47	4.82	-7.68	-6.29
ARS-BFGL-NGS-41687	11	63759322	11	65591622	AG	0.201	0.200849	SPRED2	0.0107	1.37e-05	0.0446	0.00425	0.392	0.0666	0.535	0.000222	0.722	0.178	0.455	0.0137	0.159	2.27e-23	1.01e-10	9.87e-18	6.51e-13	1.02e-15	0.00942	1.98e-05	6.38e-15	0.00217	3.24e-08	0.728	0.0233	0.00012	8.29e-05	0.0263	3.96e-10	5.77e-08	2.14e-14	2.55	4.36	2.01	2.86	-0.856	-1.84	-0.62	-3.7	0.356	-1.35
BFGL-NGS-115617	11	66864873	11	68799990	AC	0.372	0.372276	APLF	0.000225	1.89e-11	1.16e-07	2.45e-06	0.000404	0.0452	0.000259	5.63e-05	4.41e-07	2.52e-05	0.069	4.53e-05	0.012	9.84e-12	7.59e-18	1.43e-17	1.09e-08	0.000195	3.75e-05	0.0114	0.000353	0.9	0.154	0.102	0.458	0.842	2.03e-09	0.0151	2.98e-22	7.48e-10	8.18e-08	-3.7	-6.76	-5.32	-4.73	-3.54	2	-3.66	4.04	5.07	4.22
UA-IFASA-8511	11	66946746	11	68881872	AG	0.363	0.36254		0.00103	1.34e-10	1.24e-06	1.52e-06	0.000766	0.00959	5.4e-05	3.66e-05	1.78e-05	0.000666	0.171	2.77e-06	0.066	3.14e-12	4.92e-19	5.28e-19	5.16e-09	0.000191	9.12e-05	0.0293	0.000872	0.909	0.221	0.214	0.603	0.521	1.3e-08	0.0195	3.28e-21	6.2e-09	2.85e-07	-3.29	-6.47	-4.87	-4.83	-3.37	2.59	-4.05	4.14	4.3	3.41
Hapmap42399-BTA-102134	11	68972281	11	70939640	AG	0.116	0.11571		0.479	2.02e-08	1.16e-09	1.92e-11	3.93e-26	0.000719	0.026	0.0554	2.45e-21	1.04e-10	8.81e-09	0.645	1.7e-10	0.031	0.00164	0.0792	0.707	0.0754	0.22	0.0524	0.889	0.0645	0.0668	0.0039	0.473	5.2e-09	1.26e-07	4.49e-08	4.54e-07	0.000153	0.105	0.708	5.64	6.12	6.76	10.8	3.39	-2.23	1.92	-9.62	-6.5
ARS-BFGL-NGS-533	11	73934314	11	76077796	AG	0.307	0.306775	DTNB	6.04e-06	2.17e-14	1.61e-09	9.4e-07	0.00116	0.502	0.00103	0.00021	0.0047	0.00331	0.81	0.0204	0.00022	7.84e-10	3.18e-08	4.59e-08	0.00418	0.0169	0.00849	0.0887	1.59e-05	0.122	0.891	0.804	0.662	0.684	3.57e-10	1.14e-05	3.02e-22	2.77e-13	2.1e-05	-4.54	-7.71	-6.07	-4.92	-3.25	0.671	-3.29	3.71	2.83	2.94
ARS-BFGL-NGS-65485	11	74414798	11	76509297	AC	0.814	0.185913	ADCY3	7.69e-08	1.62e-07	1.23e-05	0.386	0.131	0.151	0.192	0.00838	0.00026	3.42e-08	0.0468	0.122	0.000815	7.76e-23	2.91e-06	9.09e-14	3.61e-09	3.88e-23	0.000319	1.51e-09	1.02e-16	2.86e-05	3.83e-14	0.00561	1.42e-08	0.251	0.00353	0.00137	3.43e-12	5.64e-08	5.3e-19	-5.4	-5.26	-4.38	-0.868	1.51	1.44	1.31	2.64	3.66	5.54
BTA-12956-rs29024900	11	74458812	11	76553308	AG	0.186	0.185792	ADCY3	2.61e-08	1.01e-07	9.36e-06	0.456	0.0827	0.345	0.0591	0.0105	0.000191	1.54e-08	0.0374	0.139	0.000185	1.1e-24	7.17e-07	9.65e-15	7.21e-10	1.17e-23	0.000356	4.89e-11	1.08e-17	2.52e-06	8.98e-15	0.00308	5.4e-09	0.284	0.00154	0.00358	5.57e-13	1.09e-08	8.46e-21	5.59	5.35	4.45	0.745	-1.74	-0.945	-1.89	-2.56	-3.74	-5.69
ARS-BFGL-BAC-11783	11	74603943	11	76698422	AG	0.806	0.194393	NCOA1	2.08e-07	3.91e-07	3.03e-05	0.387	0.12	0.133	0.187	0.00728	0.000284	7.69e-08	0.0747	0.0555	0.00185	4.66e-21	6.42e-06	3.96e-13	8.71e-09	3.77e-22	0.000165	1.38e-08	1.26e-14	0.000203	5.15e-12	0.0149	1.21e-07	0.451	0.0101	0.00114	3.25e-11	5.32e-07	4.11e-17	-5.21	-5.09	-4.18	-0.865	1.55	1.5	1.32	2.69	3.64	5.4
ARS-BFGL-NGS-38413	11	78149242	11	80436290	AG	0.724	0.276124		0.0326	0.00134	0.29	0.0663	0.0527	0.0111	0.544	0.000491	0.153	4.59e-06	0.00773	0.906	0.325	6.69e-22	1.08e-07	6.97e-15	4.28e-09	5.66e-18	0.000304	2.27e-09	3.31e-14	3.12e-06	3.81e-16	0.00294	1.16e-09	0.222	0.011	0.000102	2.97e-11	7.3e-08	3.45e-17	-2.14	-3.21	-1.06	-1.84	1.94	2.54	0.607	3.49	1.43	4.6
ARS-BFGL-NGS-3456	11	78377128	11	80662878	AG	0.486	0.485758		1.67e-09	3.38e-26	1.98e-13	8.42e-13	0.0019	0.316	0.934	0.4	4.33e-07	6.54e-06	0.0025	0.00643	3.5e-11	1.45e-24	6.08e-24	5.49e-24	4.82e-08	3.9e-05	0.000136	3.95e-05	1.27e-08	0.00503	0.761	0.734	0.19	0.208	1.67e-09	0.00227	2.34e-15	1.1e-09	9.13e-12	-6.06	-10.8	-7.41	-7.21	-3.11	-1	0.0833	0.841	5.07	4.52
ARS-BFGL-NGS-11105	11	78510118	11	80795967	AG	0.239	0.239275	LOC529399	0.000118	2.52e-07	0.00504	0.0162	0.0858	0.068	0.796	0.000951	0.103	2.78e-09	0.269	0.136	0.00639	1.29e-30	5.7e-13	2.89e-22	2.49e-16	2.65e-24	1.05e-07	9.3e-13	3.94e-24	4.26e-07	3.39e-16	0.000223	9.11e-11	0.273	7.17e-07	0.0855	5.59e-18	1.78e-12	1.88e-25	3.86	5.18	2.81	2.41	-1.72	-1.83	-0.259	-3.31	-1.63	-5.98
Hapmap30206-BTA-126797	11	79314962	11	81592670	AG	0.687	0.312841		0.362	0.00442	0.877	0.00649	0.056	0.481	0.0387	0.621	0.00709	5.01e-10	0.00407	0.00931	0.0151	5.87e-24	1.34e-11	2.59e-20	6.41e-11	1.68e-17	0.00581	1.49e-14	4.09e-16	2.23e-10	2.26e-17	1.52e-07	7.15e-13	0.56	0.00178	2.62e-07	1.57e-10	7.11e-10	3.07e-23	-0.913	-2.85	0.155	-2.73	1.91	-0.705	2.07	0.494	2.7	6.26
BTA-99263-no-rs	11	79493646	11	81752983	AC	0.738	0.261962	OSR1	0.016	4.45e-05	0.0497	0.00638	0.528	0.0392	0.562	0.00139	0.278	2.66e-07	0.00775	0.888	0.0657	2.49e-34	3.46e-14	6.12e-25	3.43e-14	2.15e-24	0.0128	2.16e-13	8.32e-20	1.7e-09	3.26e-19	3.14e-05	2.14e-11	0.0811	9.37e-06	0.000117	5.65e-19	1.04e-12	1.55e-25	-2.41	-4.09	-1.96	-2.73	0.631	2.06	0.579	3.2	1.08	5.17
Hapmap39216-BTA-107320	11	80261461	11	82317187	AC	0.636	0.364308		0.62	0.00511	0.561	0.00128	0.72	0.271	0.557	0.00564	9.85e-06	1.77e-10	0.00106	0.814	0.154	2.37e-17	9.44e-05	7.12e-12	2.81e-10	6.11e-19	0.583	1.93e-11	6.88e-16	5.88e-07	3.85e-19	0.00237	9.29e-11	0.161	0.17	8.66e-06	6.21e-11	9.94e-08	1.35e-17	-0.495	-2.8	-0.581	-3.23	-0.359	1.1	0.587	2.77	4.43	6.42
Hapmap44494-BTA-90423	11	80637936	11	82646767	AG	0.512	0.488474		0.0269	0.326	0.373	0.21	0.0155	8.91e-05	0.325	6.7e-11	0.000134	0.0878	0.068	0.398	0.397	1.16e-10	0.194	6.2e-05	3.2e-08	4.78e-21	0.0148	1.86e-07	3.3e-14	5.9e-05	5.13e-24	7.96e-07	5.84e-20	0.36	5.35e-05	0.096	1.79e-14	4.68e-09	2.54e-14	2.21	0.983	0.89	-1.25	-2.42	-3.93	0.985	-6.57	3.83	-1.71
ARS-BFGL-BAC-11121	11	80948516	11	82964065	AC	0.094	0.0935796	MSGN1	0.00538	6.27e-06	0.0011	0.00449	0.197	0.000415	0.708	8.38e-07	0.0718	0.0538	0.797	7.69e-12	0.306	5.21e-23	3.16e-10	4.17e-19	1.77e-08	6.41e-16	0.00253	2.88e-05	5.61e-09	0.00224	2.05e-13	7.93e-05	7.66e-09	0.637	1.18e-13	0.619	6.5e-18	2.5e-10	3.13e-13	2.79	4.53	3.27	2.85	1.29	-3.54	0.374	-4.95	-1.8	-1.93
ARS-BFGL-NGS-52709	11	81819453	11	83850462	AG	0.641	0.358742		4.57e-07	3.01e-25	1.71e-14	1.25e-15	1.28e-08	0.943	0.0198	0.0111	2.1e-13	2.96e-11	0.00104	0.000344	2.85e-09	2.54e-22	1.13e-24	4.95e-27	1.21e-15	9.48e-09	0.000909	3.26e-08	9.68e-13	0.0182	0.0155	0.00226	0.0599	0.49	2.48e-08	0.116	2.63e-19	1.29e-09	1.96e-16	5.06	10.6	7.74	8.08	5.72	-0.0718	2.33	-2.54	-7.4	-6.69
ARS-BFGL-NGS-105586	11	81845043	11	83876375	AC	0.682	0.318017		1.43e-05	2.47e-15	2.85e-09	3e-08	0.000276	0.628	0.0101	0.00242	0.000131	6.35e-11	0.427	0.705	5.04e-07	1.47e-20	1.48e-17	6.77e-22	7.31e-13	2.16e-10	0.0367	1.05e-10	3.03e-14	5.11e-07	4.57e-06	3.65e-06	0.000262	0.984	3.07e-09	0.523	1.02e-22	8.29e-18	2.73e-19	4.35	7.99	5.97	5.57	3.64	0.485	2.58	-3.04	-3.83	-6.58
Hapmap46768-BTA-117394	11	82643114	11	84956219	AG	0.329	0.328597		1.73e-07	1.78e-13	2.76e-09	0.000148	0.0591	0.00991	0.011	9.86e-05	0.0471	0.000465	0.418	0.0461	0.00107	2.12e-23	2.05e-25	1.49e-25	7.2e-14	8.43e-08	0.000851	5.51e-08	7.36e-12	0.00079	0.000418	3.8e-07	0.000245	0.626	1.35e-16	0.0285	9.09e-23	1.94e-14	5.86e-16	-5.25	-7.43	-5.98	-3.8	-1.89	2.58	-2.54	3.9	1.99	3.51
ARS-BFGL-NGS-93601	11	82920732	11	85461370	AG	0.176	0.176044	NBAS	2.09e-06	1.88e-21	1.06e-18	2.96e-13	5.23e-17	9.97e-15	0.0424	7.05e-05	1.31e-19	2.37e-06	8.99e-08	0.611	1.89e-26	0.00253	1.31e-13	8.48e-05	0.0205	3.34e-07	0.00295	0.000188	0.0192	0.00137	2.61e-06	0.105	0.000754	0.00265	2.52e-18	1.8e-23	3.18e-10	1.83e-09	0.00195	4.76	9.64	8.93	7.36	8.47	7.81	-2.03	3.98	-9.17	-4.74
Hapmap56387-rs29014077	11	82982779	11	85523417	CG	0.407	0.407026	NBAS	0.0365	1.25e-07	0.0016	2.38e-06	0.024	1.37e-21	1.69e-11	5.36e-12	1.09e-15	2.38e-15	1.33e-10	3.71e-10	1.86e-22	1.65e-19	1.52e-22	7.85e-19	2.53e-09	0.26	1.04e-05	1.36e-18	3.47e-14	1.65e-17	0.00142	4.14e-06	0.00781	0.139	6.26e-12	0.00113	1.79e-11	1.69e-16	1.63e-21	-2.09	-5.31	-3.16	-4.73	-2.26	-9.68	6.78	-6.95	8.1	8
ARS-BFGL-NGS-6222	11	83099183	11	85691543	AG	0.325	0.32497	NBAS	0.403	0.152	0.608	0.388	0.0126	0.0507	0.732	0.0356	0.727	6.1e-06	0.624	0.159	0.964	4.21e-26	4.31e-13	1.35e-23	9.17e-14	1.12e-20	0.00135	2.45e-10	2.78e-16	5.76e-07	3.16e-17	0.000133	3.48e-10	0.493	0.07	5.59e-07	7.97e-09	8.91e-08	6.06e-20	0.837	1.43	-0.513	0.864	-2.5	-1.96	0.343	-2.1	-0.349	-4.54
Hapmap22874-BTA-153755	11	83168133	11	85760282	AC	0.769	0.230886	NBAS	0.00162	2.78e-06	0.00419	0.00963	0.829	0.739	0.0208	0.0155	0.00811	2.97e-09	0.00568	0.147	0.000303	2.48e-30	1.59e-16	9.58e-26	5.33e-13	6.55e-21	7.56e-06	1.63e-15	2.5e-23	1.13e-09	4.43e-19	9.97e-08	1.86e-14	0.534	1.13e-07	0.00673	4.02e-21	1.01e-14	3.26e-29	-3.16	-4.7	-2.87	-2.59	0.216	0.333	2.31	2.42	2.65	5.97
Hapmap40477-BTA-105881	11	83526455	11	86116624	AG	0.433	0.432506		4.49e-06	1.8e-24	1.24e-14	1.1e-16	2.41e-11	0.011	0.642	0.176	2.53e-08	1.04e-10	0.0178	0.965	9.85e-15	7.66e-18	4.8e-25	3.09e-21	6.12e-13	0.00368	0.000109	3.02e-12	1.72e-13	2.21e-05	0.00726	4.41e-06	0.00158	0.00285	1.62e-23	2.52e-06	8.06e-28	5e-18	2e-17	-4.6	-10.4	-7.78	-8.38	-6.73	-2.54	-0.465	1.36	5.6	6.5
ARS-BFGL-NGS-63978	11	83637998	11	86227751	AG	0.524	0.476059		0.00135	2.27e-15	1.85e-08	8.71e-12	1.78e-07	0.00593	0.821	0.888	9.31e-15	6.13e-15	4.31e-07	0.543	1.97e-11	3.51e-17	2.58e-25	6.13e-23	2.92e-10	0.00317	0.000185	5.83e-13	1.02e-11	2.95e-06	0.00108	6.5e-09	1.31e-05	0.000136	1.34e-14	0.016	1.78e-20	1.84e-14	8.39e-18	3.21	8	5.65	6.88	5.24	2.76	-0.227	-0.14	-7.82	-7.88
ARS-BFGL-NGS-34903	11	83867859	11	86478143	AG	0.514	0.486347		0.01	1.71e-05	0.0384	0.00549	0.577	0.0219	0.898	0.331	0.151	1.12e-06	0.0327	0.22	0.000111	1.46e-32	1.94e-23	6.31e-31	5.09e-19	1.94e-13	0.00734	2.95e-20	1.09e-22	5.07e-15	7.51e-14	1.22e-06	9.81e-08	0.206	8.49e-09	0.221	1.57e-22	5.65e-20	2.53e-31	-2.58	-4.31	-2.07	-2.78	0.558	-2.29	-0.129	0.973	1.44	4.89
ARS-BFGL-NGS-104652	11	84828071	11	87559028	AG	0.655	0.345179		2.22e-09	1.05e-18	1.45e-13	9.26e-07	0.000919	0.194	0.977	0.00961	4.41e-09	5.22e-07	0.00047	0.00309	1.58e-10	5.46e-12	6.33e-08	2.53e-08	8.94e-05	0.000182	0.721	6.98e-06	2.15e-08	0.000385	0.0263	0.0606	0.254	0.591	1.79e-11	0.000434	2.66e-18	1.52e-13	6.56e-11	6.02	8.94	7.46	4.93	3.32	1.3	0.0293	-2.59	-5.9	-5.04
ARS-BFGL-NGS-2015	11	84872349	11	87604666	AG	0.255	0.255319		1.06e-06	1.83e-18	2.07e-11	1.72e-09	6.84e-05	5.42e-05	5.12e-08	0.54	1.5e-16	2.41e-22	2.02e-10	0.038	8.64e-20	1.99e-37	2.7e-26	1.28e-28	1.77e-14	2.37e-10	1.73e-08	1.28e-21	2.46e-23	5.32e-16	1.83e-11	1.02e-09	2.26e-09	0.002	5.61e-19	0.104	2.44e-26	5.13e-23	7.38e-33	4.9	8.87	6.75	6.06	3.99	4.05	-5.47	0.613	-8.34	-9.87
Hapmap52066-rs29015690	11	85153576	11	87885711	AC	0.419	0.419335		8.58e-05	1.1e-07	3.38e-05	0.012	0.446	0.803	0.00206	0.0249	0.0196	5.03e-11	0.00382	0.00644	1.45e-06	1.94e-34	7.4e-20	9.51e-26	2.11e-16	2.42e-15	0.114	1.18e-20	4.75e-21	4.75e-18	2.12e-19	8.15e-13	1.27e-14	0.0713	7.86e-17	0.351	3.53e-21	6.61e-22	5.86e-32	3.94	5.33	4.16	2.51	0.762	0.249	-3.09	-2.24	-2.34	-6.61
ARS-BFGL-NGS-108297	11	85982743	11	88687505	AC	0.175	0.174531		0.101	0.083	0.694	0.663	0.0294	0.00146	0.0599	0.0497	0.158	3.21e-08	0.0423	2.93e-12	0.000382	9.53e-13	1.3e-06	2.03e-09	7.22e-09	4.83e-09	0.0382	5.16e-15	9.91e-21	3.41e-10	1.12e-10	0.00137	5.22e-07	0.0284	0.286	0.00177	0.000813	1.29e-05	5.05e-18	1.64	1.73	0.394	0.435	-2.18	3.19	-1.88	1.96	-1.41	-5.56
ARS-BFGL-NGS-14236	11	86048363	11	88746533	AG	0.671	0.328875		3.72e-06	1.29e-12	4.6e-08	3.1e-05	0.0395	0.00304	1.77e-05	0.801	9.16e-09	9.68e-15	1.86e-08	0.548	8.91e-13	9.12e-38	5.14e-25	2.17e-28	6.44e-16	1.93e-10	1.49e-07	7.69e-19	5.62e-23	2.25e-15	9.25e-12	3.58e-06	1.82e-07	0.33	2.99e-11	0.549	4.05e-24	5.24e-19	1.23e-28	-4.64	-7.15	-5.49	-4.18	-2.06	-2.97	4.3	-0.252	5.78	7.82
ARS-BFGL-NGS-104379	11	86497486	11	89271099	AG	0.136	0.135732	ROCK2	0.0663	0.0124	0.329	0.234	0.131	0.0113	0.0186	0.421	0.168	4.52e-09	0.0586	4.27e-14	0.000134	1.44e-10	6.03e-07	6.51e-09	4.57e-08	2.32e-08	0.0107	4.16e-14	1.57e-18	2.69e-08	4.82e-12	1.13e-05	1.16e-09	0.22	0.672	0.00616	1.28e-05	1.31e-06	7.79e-18	1.84	2.5	0.976	1.19	-1.51	2.54	-2.36	0.804	-1.38	-5.9
Hapmap53648-rs29021240	11	86569656	11	89343248	AG	0.656	0.343731	ROCK2	6.2e-06	1e-10	2.14e-08	0.00061	0.00898	0.434	0.193	0.304	1.67e-07	1.97e-09	2.27e-08	0.0885	2.95e-06	1.04e-21	2.12e-18	4.08e-19	1.11e-09	4.36e-05	0.708	3.34e-09	7.52e-09	5.79e-07	0.000134	2.36e-05	0.000203	0.0145	3.04e-12	0.135	4.12e-20	2.48e-12	5.82e-14	4.53	6.51	5.63	3.43	2.62	-0.782	-1.3	-1.03	-5.26	-6.03
ARS-BFGL-NGS-105912	11	86655500	11	89426237	AG	0.349	0.348943		3.65e-05	4.43e-07	6.05e-06	0.0496	0.288	0.119	6.71e-05	0.172	6.9e-06	6.45e-13	1.92e-05	0.00738	2.5e-08	1.24e-27	3.76e-14	2.24e-16	2.18e-11	7.01e-09	5.49e-05	4.84e-16	3.05e-19	1.72e-14	1.02e-11	2.31e-09	7.7e-11	0.0119	1.86e-13	0.31	1.81e-17	2.04e-17	9.01e-24	4.14	5.07	4.54	1.96	1.06	1.56	-4	-1.37	-4.51	-7.25
ARS-BFGL-NGS-17731	11	86926025	11	89695128	AG	0.454	0.454215		4.94e-07	3.31e-16	2.55e-11	3.55e-07	0.000289	0.0759	0.113	0.322	2.21e-13	2.01e-10	3.15e-09	0.254	4.02e-11	7.36e-22	2.72e-16	2.72e-15	2.49e-09	0.00566	0.26	3.59e-07	2.02e-08	1.21e-07	0.398	0.0195	0.381	0.0952	3.81e-19	2.22e-05	2.06e-22	1.25e-18	4.66e-13	5.05	8.25	6.72	5.11	3.63	1.78	-1.58	-0.991	-7.4	-6.4
BTA-110370-no-rs	11	87257595	11	89976012	AG	0.588	0.412265	HPCAL1	0.000607	3.1e-12	2.68e-07	8.74e-08	0.000232	0.272	0.229	0.0181	4.91e-07	0.00275	1.82e-06	8.03e-05	7.09e-06	1.18e-07	0.000221	0.00023	0.0432	0.278	0.000566	0.0141	0.0109	0.00159	0.588	0.831	0.963	0.197	1.93e-15	6.43e-05	2.85e-20	2.87e-14	9.49e-05	3.43	7.03	5.17	5.38	3.69	1.1	1.2	-2.36	-5.05	-3
BFGL-NGS-114578	11	87279008	11	89954599	AG	0.332	0.332325	HPCAL1	0.000194	2.85e-11	1.82e-08	5.43e-06	3.25e-05	0.304	0.517	0.411	2.5e-09	4.46e-11	3.38e-07	0.649	4.94e-08	3.34e-14	1.16e-12	2.99e-12	7.36e-07	0.00343	0.595	2.92e-10	3.35e-07	2.43e-08	5.69e-05	2.71e-07	1.83e-06	0.00727	4.73e-15	0.000393	9.49e-28	4.13e-17	3.11e-13	-3.73	-6.7	-5.66	-4.56	-4.17	-1.03	-0.648	0.822	5.99	6.63
ARS-BFGL-NGS-42014	11	87380604	11	90177376	AG	0.556	0.443898		0.00112	9.34e-09	6.21e-07	6.87e-05	0.000155	0.0881	0.436	2.03e-05	0.000894	3.9e-07	0.055	0.0582	0.0026	8.52e-10	0.000114	4.17e-07	0.00222	1.87e-07	0.512	6.39e-06	3.72e-06	0.00134	5.83e-08	0.000148	4.81e-07	0.468	1.29e-07	0.882	2.83e-18	2.31e-09	6.67e-09	-3.26	-5.77	-5.01	-3.99	-3.79	1.71	-0.779	4.28	3.33	5.1
ARS-BFGL-NGS-70263	11	87824167	11	90618948	AG	0.11	0.109668		2.25e-08	1.16e-17	3.09e-17	6.39e-07	2.13e-09	0.00135	1.89e-07	0.803	9.52e-24	5.95e-12	1.34e-10	4.97e-10	4.46e-17	1.67e-21	2.35e-14	1.68e-14	3.8e-05	0.00541	1.25e-06	2.58e-06	2.6e-05	4.75e-06	0.00331	8.56e-05	0.0188	1.38e-06	2.92e-27	4.74e-05	1.22e-19	2.18e-14	1.44e-10	5.62	8.65	8.54	5	6.02	3.21	-5.23	0.25	-10.2	-6.93
ARS-BFGL-NGS-41670	11	87972079	11	90767264	AT	0.428	0.428398	CPSF3	0.0108	1.41e-08	6.65e-07	3.44e-06	2.53e-07	6.2e-06	0.0812	0.00161	3.44e-18	1.46e-11	1.56e-09	0.0453	4.24e-12	7.77e-06	4.25e-09	2.92e-07	0.00616	0.775	0.408	1.32e-06	0.00431	6.04e-05	0.00272	0.000489	0.0552	0.000699	7.97e-18	9.48e-06	2.04e-18	6.2e-13	3.86e-06	2.55	5.7	4.99	4.66	5.18	4.53	-1.74	3.16	-8.8	-6.8
ARS-BFGL-BAC-16207	11	87999946	11	90794234	AG	0.405	0.404603	ITGB1BP1	0.00456	4.08e-10	2.04e-08	3.65e-07	4.64e-09	0.000146	0.167	0.0272	6.79e-16	3.81e-11	2.66e-08	0.0983	3.01e-12	1.35e-05	3.47e-10	4.79e-08	0.003	0.989	0.481	3.12e-07	0.00146	0.00019	0.000306	6.42e-06	0.0051	0.000368	9.83e-23	1.07e-05	1.22e-22	7.64e-16	6.62e-07	2.84	6.29	5.64	5.11	5.89	3.81	-1.38	2.21	-8.16	-6.66
ARS-BFGL-NGS-12282	11	88669116	11	91462274	AG	0.265	0.26458		0.0737	5.68e-07	0.000304	4.29e-06	8.68e-05	0.596	0.0132	0.00261	1.59e-07	1.3e-06	1.11e-06	0.0209	0.00688	3.91e-07	5.7e-06	5.27e-06	0.00142	0.15	0.0361	4.97e-05	0.000343	0.000152	0.0169	0.0607	0.0131	0.517	5.97e-09	0.00702	5.12e-22	2.11e-12	5e-06	-1.79	-5.02	-3.62	-4.61	-3.93	0.531	-2.48	3.01	5.27	4.86
ARS-BFGL-NGS-28030	11	89338824	11	92137484	AG	0.45	0.45006		9.43e-05	2.08e-12	1.33e-07	1.06e-06	0.00199	0.238	0.18	0.518	1.1e-12	4.93e-10	7.23e-09	0.239	2.25e-08	1.47e-27	2.21e-23	6.04e-23	2.39e-15	0.00114	0.411	4.95e-09	3.64e-11	4.64e-09	0.00444	0.00335	0.0607	0.0444	2.56e-09	0.964	5.38e-09	4.49e-10	8.81e-15	-3.91	-7.08	-5.3	-4.9	-3.1	-1.18	1.34	-0.646	7.17	6.26
Hapmap31724-BTA-126967	11	89371911	11	92170519	AG	0.546	0.454353		1.11e-05	1.05e-15	7.45e-09	1.43e-08	0.00199	0.000405	0.0411	0.801	1.29e-16	1.52e-15	3.32e-08	0.332	1.53e-13	2.23e-22	8.18e-17	2.62e-15	4.79e-12	0.0536	0.0967	5.41e-09	8.03e-10	4.52e-12	0.0242	0.144	0.41	0.124	8.25e-16	0.00174	3.48e-16	1.91e-17	2.02e-14	4.41	8.1	5.81	5.7	3.1	3.54	-2.04	0.252	-8.36	-8.05
ARS-BFGL-NGS-39644	11	89973106	11	92821072	AG	0.375	0.374697		0.000348	7.47e-07	0.000347	0.0145	0.877	0.000133	1.52e-09	0.501	1.2e-08	2.6e-13	1.43e-11	0.173	5.24e-10	3.85e-22	4.9e-07	1.67e-07	4.75e-08	0.000695	0.000295	3.99e-09	6.01e-10	5.61e-15	1.91e-07	0.000363	3.96e-05	0.198	2.08e-09	0.11	2.76e-06	3.77e-10	1.08e-14	3.58	4.97	3.58	2.45	0.154	3.83	-6.08	0.673	-5.73	-7.37
ARS-BFGL-NGS-32722	11	92785424	11	95871700	AG	0.718	0.282082	TTLL11	0.0375	0.000497	0.000184	0.0188	0.000523	0.000144	0.217	3.23e-07	0.00119	0.231	0.191	1.98e-24	0.721	0.669	0.302	0.65	0.0833	0.34	0.0963	0.0224	0.0175	0.0141	0.784	0.235	0.341	0.488	0.00546	0.534	0.00561	0.478	0.182	-2.08	-3.49	-3.75	-2.35	-3.48	3.81	-1.24	5.13	3.25	-1.2
BFGL-NGS-118517	11	93546324	11	96653384	AG	0.658	0.341891		2.69e-12	2.09e-25	8.99e-18	3.45e-09	0.000244	1.36e-15	7.39e-09	1.73e-06	3.67e-42	9.66e-23	1.83e-25	0.981	1.83e-33	5.65e-25	2.85e-25	8.68e-18	3.24e-09	0.886	9.12e-05	2.43e-13	2.5e-12	3.57e-14	0.586	0.116	0.735	0.0908	1.14e-14	8.94e-05	1.25e-10	4.05e-13	1.11e-15	-7.05	-10.6	-8.69	-5.94	-3.68	-8.07	5.81	-4.8	14	9.97
BFGL-NGS-114168	11	100108508	11	103767146	AG	0.265	0.264955	PRRX2	4.22e-09	2.83e-19	1.51e-12	1.41e-07	0.00357	0.537	2.47e-05	0.307	1.63e-06	0.0163	2.83e-05	3.73e-06	2.09e-11	1.76e-33	6.53e-21	9.57e-24	5.32e-10	2.09e-10	0.03	3.55e-12	1.65e-18	7.22e-07	0.00299	0.00441	0.0381	0.649	1.24e-15	0.0823	4.55e-13	5.12e-09	9.31e-20	5.91	9.09	7.13	5.29	2.92	0.617	-4.23	-1.02	-4.81	-2.4
ARS-BFGL-NGS-54803	11	100283991	11	103971758	AG	0.279	0.278584		1.01e-05	3.73e-08	1.68e-10	0.0176	1.62e-05	5.06e-06	0.00756	3.07e-09	2.53e-06	0.532	0.103	2.12e-30	0.865	0.594	0.637	0.944	0.000104	0.187	0.406	3.49e-05	0.000122	2.81e-07	0.000106	0.0355	0.00508	0.304	0.475	0.259	0.0104	0.17	0.0131	4.43	5.53	6.43	2.38	4.32	-4.58	2.67	-5.96	-4.72	0.625
BFGL-NGS-110096	11	103410170	11	107267695	AG	0.192	0.191541	KCNT1	2.2e-10	4.23e-13	2.4e-13	0.0145	0.02	8.98e-06	0.331	8.73e-06	0.000319	0.339	0.00282	3.06e-22	0.0645	0.000856	0.0312	0.00676	0.629	0.0241	6.35e-08	0.0281	0.292	0.00172	0.0685	0.652	0.315	0.00646	0.0122	0.763	0.287	0.0948	0.674	6.39	7.31	7.39	2.45	2.33	-4.45	0.973	-4.46	-3.61	-0.957
BFGL-NGS-114194	11	106245832	11	109310440	AG	0.085	0.0852479	LOC514980	0.00337	4.14e-06	0.114	0.0048	0.0184	0.481	0.0329	0.0343	0.873	0.211	0.00136	0.000139	0.000941	2.58e-19	1.47e-09	1.88e-12	4.04e-09	7.1e-10	0.337	3.21e-10	3.85e-21	5.03e-08	8.44e-07	0.145	0.00314	0.00013	0.00217	0.391	1.46e-06	1.24e-09	4.11e-17	2.94	4.62	1.58	2.82	-2.36	0.705	-2.14	-2.12	-0.16	-1.25
ARS-BFGL-NGS-11064	11	106510932	11	109575386	AG	0.535	0.464912		0.0692	0.000681	0.00538	0.0141	0.031	0.249	0.00213	0.994	0.00945	0.0139	0.000923	0.181	0.000944	6.06e-15	3.92e-20	2.22e-19	1.01e-09	0.000602	0.543	6.45e-09	3.99e-09	9.48e-05	0.000143	0.0059	0.068	0.97	3.88e-05	0.0481	0.000191	0.000518	1.6e-11	-1.82	-3.4	-2.79	-2.46	-2.16	-1.15	3.08	-0.0075	2.6	2.46
ARS-BFGL-NGS-108538	11	107205272	31	106084	AG	0.218	0.218391		5.8e-07	0.00512	0.0046	0.0412	0.000153	1.94e-05	1.34e-06	8.76e-07	1.89e-07	1.46e-10	0.0848	2.24e-05	5.58e-08	0.0068	0.0297	0.039	0.000403	0.25	1.55e-16	0.00638	0.00103	0.031	0.00262	7.4e-06	0.00661	1.74e-07	0.681	0.113	0.295	0.421	0.00526	-5.02	-2.8	-2.84	2.04	3.8	-4.28	4.85	-4.94	5.23	6.45
Hapmap49027-BTA-113781	12	8201659	12	6821992	AG	0.201	0.201031		1.88e-05	3.22e-12	1.17e-11	9.77e-06	3.93e-07	2.82e-17	2.62e-10	4.67e-13	2.05e-30	1.63e-13	1.82e-16	0.00123	2.88e-28	0.000221	5.13e-13	0.000141	0.0008	3.88e-06	0.118	5.77e-09	0.0196	6.74e-09	0.214	3.2e-09	0.328	1.04e-13	3.18e-15	7.63e-18	3.99e-08	2.32e-09	3.61e-05	4.29	7.02	6.83	4.44	5.09	8.55	-6.36	7.29	-11.7	-7.44
Hapmap44034-BTA-21712	12	8785719	12	7332442	AG	0.334	0.334039		1.35e-05	6.58e-11	6.42e-12	0.000143	1.24e-07	4.4e-10	0.0013	8.63e-10	1.22e-29	5.98e-07	1.01e-17	0.117	4.87e-18	0.0142	3.66e-08	0.0068	0.354	8.62e-06	0.858	0.0331	0.262	0.105	2e-05	0.233	0.0235	0.149	9.13e-07	4.28e-17	0.00082	0.000413	0.182	4.37	6.57	6.92	3.81	5.31	6.28	-3.22	6.17	-11.5	-5.01
BTA-31554-no-rs	12	11987741	12	10603359	AC	0.276	0.276332	LOC524159	4.13e-05	8.7e-12	7.92e-12	8.05e-06	6.84e-09	1.89e-15	1.39e-09	2.47e-10	2.97e-31	1.77e-13	6.96e-26	0.0012	1.77e-25	6.37e-06	1e-13	9.12e-06	0.00298	0.00135	0.00262	2e-06	0.0549	8.68e-07	0.0174	0.000126	0.704	1.55e-11	2.08e-13	3.92e-16	0.000135	1.25e-06	0.000134	4.11	6.88	6.89	4.48	5.83	8.03	-6.09	6.37	-11.9	-7.43
Hapmap43554-BTA-31822	12	22481119	12	21966883	AG	0.474	0.474164		2.55e-06	2e-09	2.5e-10	0.00764	0.000277	3.28e-13	7.27e-15	1.34e-12	3.86e-46	1.76e-24	4.83e-31	0.00889	1.13e-23	9.15e-06	4.28e-08	0.00677	0.0407	0.00302	0.0848	5.99e-07	0.014	1.15e-07	0.582	0.000351	0.319	0.0197	0.0068	0.179	0.536	0.119	0.000594	-4.72	-6.03	-6.37	-2.67	-3.64	-7.34	7.85	-7.15	14.7	10.4
ARS-BFGL-NGS-23769	12	22793228	12	22235363	AG	0.802	0.197759		8.16e-14	3.44e-10	4.37e-16	0.99	0.0362	0.147	0.961	0.109	1.56e-06	0.00122	0.454	0.311	8.18e-09	5.61e-08	1.03e-11	1.44e-11	0.000477	0.000265	0.479	1.62e-06	3.81e-05	0.00293	0.0406	0.000153	0.0496	0.762	3.09e-06	0.0312	7.95e-05	0.00023	1.47e-07	7.53	6.32	8.21	0.0124	2.1	1.45	-0.0494	-1.6	-4.82	-3.24
Hapmap40891-BTA-115072	12	23577169	12	23105299	AG	0.694	0.306061		0.0025	0.000258	2.53e-06	0.15	0.000526	8.07e-18	2.39e-07	1.57e-18	8.18e-41	3.64e-14	4.63e-25	0.000743	4.13e-18	0.0268	0.584	0.000397	0.0487	3.31e-22	2.14e-08	0.99	0.0644	0.111	7.33e-07	0.447	0.00235	4.57e-08	2.3e-06	1.11e-14	0.774	0.0771	0.0166	-3.03	-3.66	-4.72	-1.44	-3.47	-8.7	5.19	-8.89	13.8	7.64
ARS-BFGL-NGS-13041	12	25114300	12	24788367	AG	0.729	0.271022		2.57e-08	2.26e-12	3.96e-17	0.00294	2.35e-09	4.85e-08	0.367	0.00824	3.28e-33	2.28e-11	4.46e-26	0.828	1.08e-16	0.146	0.615	0.026	0.0189	2.68e-08	0.000106	0.638	0.167	0.824	5.34e-06	0.0722	0.0865	3.42e-06	1.6e-07	3.17e-09	0.0045	0.00259	0.269	-5.6	-7.07	-8.51	-2.98	-6	-5.48	0.903	-2.65	12.3	6.73
ARS-BFGL-NGS-10225	12	29120186	12	28896768	AG	0.483	0.482654		0.0448	0.258	0.00539	0.381	0.0732	5.78e-09	0.0507	0.000231	1.71e-07	3.72e-05	9.3e-06	0.00363	2.8e-06	0.0136	0.557	0.0738	0.274	7.31e-09	2.14e-06	0.823	0.151	0.17	0.0051	0.0609	0.729	8.94e-15	0.00552	4.64e-07	0.242	0.163	0.27	-2.01	-1.13	-2.79	0.877	-1.79	-5.85	1.96	-3.69	5.25	4.14
BTA-83050-no-rs	12	29562851	12	29337932	AG	0.371	0.370841		0.121	0.549	0.00804	0.336	0.0163	0.195	0.423	0.0901	3.1e-05	0.000397	2.11e-05	0.327	0.0424	0.824	0.119	0.612	0.905	0.00316	0.000248	0.337	0.000114	0.664	0.126	0.00094	0.512	1.7e-18	0.0673	0.00765	0.175	0.69	0.244	-1.55	-0.599	-2.65	0.962	-2.4	-1.3	0.801	-1.7	4.18	3.55
BFGL-NGS-115108	12	35217268	12	35326182	AG	0.7	0.30039		0.404	0.000817	0.022	0.00053	0.00522	1.38e-11	1.72e-27	2.21e-17	5.08e-23	2.29e-09	5.56e-20	0.000242	3.1e-15	2.44e-06	1.09e-07	0.0122	0.000304	0.0019	0.157	4.92e-07	0.00448	2.47e-09	0.426	0.111	0.681	0.017	0.00299	0.101	0.599	0.763	0.000192	0.835	3.35	2.29	3.47	2.8	6.81	-11.1	8.58	-10	-6.01
Hapmap59507-rs29021330	12	35240218	12	35349286	AG	0.328	0.327879		0.185	0.000122	0.00773	0.000424	0.00834	6.31e-10	9.59e-26	7.95e-16	7.72e-26	1.87e-10	7.58e-21	0.000166	2.73e-15	6.48e-07	2.68e-07	0.0208	0.000125	0.0025	0.115	1.73e-06	0.0058	4.35e-09	0.507	0.17	0.885	0.0425	0.00863	0.177	0.346	0.902	0.00093	-1.33	-3.85	-2.67	-3.53	-2.64	-6.22	10.7	-8.14	10.7	6.41
ARS-BFGL-NGS-22089	12	36252254	12	36343639	AG	0.285	0.28483		0.0432	1.15e-08	8.49e-09	1e-07	4.32e-14	2.15e-07	4.71e-06	5.49e-08	8.08e-31	1.86e-18	3.49e-16	0.000504	2.63e-16	0.0676	1.88e-06	0.0682	0.00728	4.24e-06	0.0384	0.0101	0.677	0.00116	0.0177	0.00317	0.788	1.27e-15	5.83e-08	5.32e-12	0.00293	0.0103	0.0928	2.02	5.74	5.79	5.35	7.62	5.21	-4.59	5.46	-11.8	-8.87
BTA-21644-no-rs	12	36524758	12	36605871	AG	0.687	0.312651		0.00403	7.7e-10	3.43e-10	8.53e-07	4.98e-12	1.91e-07	6.81e-05	2.6e-07	1.16e-33	2.3e-18	7.18e-18	0.00268	4.22e-17	0.199	1.18e-05	0.114	0.0249	1.08e-05	0.0959	0.00898	0.635	0.00646	0.0387	0.00112	0.704	1.65e-15	3.98e-09	1.03e-13	0.000544	0.0014	0.0838	-2.88	-6.19	-6.32	-4.94	-6.96	-5.23	3.99	-5.17	12.4	8.85
ARS-BFGL-NGS-89246	12	37588238	12	37713085	AG	0.295	0.294864		0.0727	1.06e-09	9.9e-06	1.47e-09	5.93e-08	3.1e-15	2.43e-07	1.44e-09	3.2e-37	1.32e-18	5.97e-23	4.4e-07	7.29e-20	0.244	0.277	0.0329	0.272	3.93e-13	0.000613	0.304	0.404	0.0454	6.05e-05	0.0647	0.46	3.58e-10	9.08e-09	4.74e-20	0.139	0.00773	0.566	1.8	6.14	4.43	6.09	5.45	7.97	-5.19	6.09	-13.1	-8.92
ARS-BFGL-NGS-2584	12	44351981	12	44134570	AC	0.586	0.414294	KLHL1	0.000109	2.33e-10	3.34e-06	5.94e-05	0.0645	5.92e-19	5.81e-26	2.83e-18	9.91e-41	5.12e-20	5.84e-21	1.21e-06	1.27e-26	0.3	0.0317	0.388	0.355	1.05e-07	0.000322	0.141	0.693	0.0187	0.0601	0.816	0.0243	0.00961	4.12e-10	2.27e-10	0.155	0.0949	0.987	-3.88	-6.38	-4.66	-4.03	-1.85	-9	10.7	-8.82	13.7	9.28
Hapmap45915-BTA-22734	12	46867626	12	46775983	AT	0.189	0.189164	DACH1	2.12e-07	4.95e-21	2.16e-17	5.02e-11	3.49e-12	8.43e-22	2.07e-06	1.38e-10	2.39e-44	1.41e-24	8.77e-33	0.402	8.83e-35	5.39e-11	5.65e-16	1.05e-06	6.88e-05	4.25e-06	1.27e-09	1.2e-08	0.0366	1.78e-12	0.282	1.13e-06	0.219	7.81e-08	2.17e-17	5.13e-14	9.69e-12	7.11e-12	4.61e-06	5.21	9.54	8.58	6.62	7.01	9.73	-4.76	6.46	-14.4	-10.4
BTB-00491839	12	46917339	12	46825696	AC	0.188	0.187915		6.71e-07	0.00528	4.02e-07	0.0508	0.586	4.16e-12	1.81e-09	7.65e-06	2.3e-05	4.56e-15	1.42e-06	7.08e-16	1.75e-17	1.69e-13	3.97e-15	5.59e-12	7.13e-14	0.00467	1.56e-06	4.08e-19	3.3e-15	3.42e-18	1.23e-12	9.89e-17	1.47e-11	1.29e-05	8.13e-16	0.00592	4.81e-07	1.05e-14	2e-21	-4.99	-2.79	-5.09	1.95	-0.545	-6.98	6.05	-4.49	4.25	7.91
BTB-00776345	12	47985472	12	47941929	AC	0.686	0.314401	PIBF1	4.58e-15	3.02e-05	7.44e-13	0.00107	0.537	0.0248	0.717	0.117	1.64e-07	4e-06	0.00127	7.71e-06	4.29e-09	0.723	0.276	0.712	0.25	0.334	0.00513	0.149	0.0133	0.544	0.872	2.41e-05	0.0135	0.023	0.00642	0.0842	0.764	0.107	0.0947	7.91	4.18	7.23	-3.28	-0.618	2.25	-0.362	1.57	-5.26	-4.63
BTB-01406729	12	49522021	12	49499513	AG	0.815	0.185499		4.29e-06	7.44e-16	1.95e-17	4.93e-08	1.52e-15	3.07e-21	2.76e-05	1.19e-10	2.12e-41	5.21e-24	1.14e-25	0.869	3.53e-32	4.75e-10	8.07e-12	1.37e-05	3.11e-05	0.00194	5.21e-10	3.98e-10	0.00363	7.01e-13	0.916	1.29e-05	0.608	5.45e-07	1.78e-20	1.12e-13	1.22e-13	1.02e-15	3.54e-07	-4.61	-8.14	-8.59	-5.48	-8.05	-9.59	4.2	-6.48	13.9	10.3
BTA-89348-no-rs	12	49547622	12	49525080	AC	0.05	0.0498489		3e-07	8.66e-17	1.6e-16	1.57e-07	4.44e-11	9.6e-22	0.0299	9.18e-14	9.67e-41	3.34e-14	1.62e-23	0.198	4.61e-28	0.935	1.73e-05	0.493	0.189	2.02e-14	0.000323	0.225	0.471	0.169	3.25e-11	0.66	1.34e-06	1.52e-05	2.42e-06	5.2e-16	0.0598	0.0122	0.663	5.14	8.41	8.34	5.27	6.63	9.72	-2.17	7.52	-13.7	-7.65
BFGL-NGS-110965	12	50676062	12	50611017	AG	0.305	0.304716		0.00591	4.74e-06	0.00875	0.00373	0.898	2.47e-15	1.6e-25	1.77e-10	4.37e-16	1.08e-19	1.57e-15	1.8e-15	1.03e-20	7.85e-19	1.51e-17	6.65e-13	6.59e-14	0.134	0.000196	9.95e-19	1.24e-14	1.54e-18	6.21e-08	1.64e-09	1.42e-05	0.00269	6.13e-11	0.034	0.152	6.6e-08	1.13e-18	-2.76	-4.59	-2.62	-2.9	0.129	-7.99	10.6	-6.42	8.21	9.2
BTB-00493768	12	51218435	12	51257187	AG	0.349	0.348788	LMO7	0.131	0.315	0.627	0.00149	0.000162	0.0422	3.48e-05	0.545	0.403	0.00155	0.466	8.89e-08	0.0245	2.03e-10	0.003	4.25e-05	2.81e-11	2.47e-09	0.539	1.88e-12	8.18e-13	2.44e-13	6.68e-21	5.04e-12	2.68e-15	0.749	2.05e-05	0.0193	0.0863	9.55e-08	1.71e-15	-1.51	1.01	0.486	3.18	3.78	-2.03	4.15	-0.605	-0.836	3.17
ARS-BFGL-NGS-103962	12	51461607	12	51503317	AG	0.214	0.214027		0.235	0.0182	3.86e-05	0.0702	3.41e-09	6.47e-08	2.02e-29	7.55e-10	0.151	0.0462	0.05	1.03e-10	0.00211	0.437	0.687	0.548	0.0909	0.122	0.727	0.00226	0.00454	4.24e-05	0.000252	0.113	0.0374	0.655	0.00389	0.00793	0.00163	0.227	0.029	-1.19	-2.36	-4.13	-1.81	-5.94	5.43	-11.5	6.19	-1.44	-2
BTB-00495300	12	52240216	12	52333042	AG	0.124	0.124169		3.23e-08	5.66e-34	1.45e-28	1.64e-22	2.81e-29	1.14e-25	0.000295	1.1e-12	1.17e-65	6.74e-28	9.87e-34	0.529	2.35e-46	0.0807	3.36e-07	0.222	0.791	1.25e-13	0.00312	0.0061	0.333	0.00073	5.65e-06	0.00193	0.0235	8.1e-17	2.61e-18	6.3e-18	1.43e-09	2.42e-10	0.298	5.55	12.4	11.3	9.91	11.5	10.7	-3.63	7.17	-17.9	-11.2
Hapmap26937-BTA-127685	12	54409035	12	54656928	AG	0.845	0.155381		0.000459	5.56e-10	8.11e-07	2.46e-05	0.00165	1.74e-07	0.00156	0.0746	7.25e-11	1.91e-12	5.37e-12	0.0379	7.03e-15	3.65e-24	7.18e-09	7.99e-10	4.72e-08	6.25e-05	4.14e-05	1.31e-17	8.81e-17	3.71e-21	1.77e-05	5.24e-06	3.55e-05	0.347	2.67e-09	0.0216	1.23e-10	4.94e-14	3.09e-20	-3.51	-6.24	-4.95	-4.23	-3.15	-5.25	3.17	-1.78	6.56	7.09
BTB-00497582	12	54451941	12	54690096	AC	0.156	0.155589		0.000486	6.24e-10	8.86e-07	2.54e-05	0.00167	2.15e-07	0.00197	0.0853	6.92e-11	1.5e-12	5.13e-12	0.0375	9.58e-15	3.84e-24	8.36e-09	8.03e-10	4.58e-08	5.16e-05	4.93e-05	1.36e-17	7.84e-17	3.92e-21	1.63e-05	4.91e-06	3.12e-05	0.319	2.75e-09	0.0207	1.04e-10	4.45e-14	2.82e-20	3.5	6.22	4.93	4.22	3.15	5.21	-3.1	1.72	-6.57	-7.13
UA-IFASA-1929	12	55627174	12	55764125	AG	0.677	0.323236		1.67e-05	2.47e-18	7.79e-14	1.99e-11	3.06e-11	0.000549	0.0231	0.331	9.42e-13	0.000287	0.0225	0.00618	2.54e-10	0.713	0.301	0.913	0.00514	0.00345	4.02e-12	0.0321	0.173	0.0248	6.66e-08	0.0853	2.54e-06	0.00955	0.0467	1.7e-06	0.19	0.301	0.0998	-4.32	-8.84	-7.54	-6.76	-6.69	-3.46	-2.27	-0.973	7.2	3.64
BTB-00499073	12	55654241	12	55792782	AG	0.669	0.331314		4.3e-06	3.45e-19	1.12e-14	3.87e-11	8.41e-11	0.000156	0.0756	0.249	1.01e-14	5.01e-05	0.00199	0.0441	8.86e-12	0.921	0.122	0.938	0.0138	0.00139	1.01e-12	0.133	0.331	0.0867	7.07e-07	0.313	3.43e-05	0.0135	0.0132	3.96e-07	0.246	0.265	0.201	-4.61	-9.06	-7.8	-6.65	-6.54	-3.79	-1.78	-1.15	7.81	4.07
Hapmap56826-rs29013564	12	55674695	12	55813428	CG	0.334	0.333536		8.77e-06	1.08e-18	5.09e-14	3.04e-11	1.48e-10	0.00011	0.109	0.195	4.11e-15	3.48e-05	0.00175	0.0615	1.2e-11	0.777	0.134	0.971	0.0111	0.000467	3.29e-12	0.101	0.228	0.0937	5.1e-07	0.235	2.42e-05	0.0221	0.0199	7.39e-07	0.317	0.34	0.146	4.46	8.93	7.6	6.69	6.45	3.88	1.61	1.3	-7.93	-4.15
ARS-BFGL-NGS-96681	12	56418392	12	56570281	AG	0.367	0.367131		0.0402	0.753	0.065	0.0645	0.795	6.55e-21	1.14e-27	4.85e-22	3.96e-06	3.62e-06	5.08e-10	2.71e-12	1.19e-11	1.91e-07	0.000355	0.0282	0.000981	0.0438	0.203	2.5e-12	1.44e-09	9.49e-19	0.0624	0.521	0.319	0.683	0.00227	0.00132	0.114	0.0251	8.75e-08	-2.05	-0.315	-1.85	1.85	0.26	9.51	-11.1	9.79	-4.63	-4.65
BFGL-NGS-111337	12	62845006	12	62471829	AG	0.533	0.467332		0.0138	0.00158	0.000216	0.166	0.00945	3.53e-13	3.48e-15	2.86e-06	1.2e-11	3.12e-12	1.49e-09	0.0633	1.45e-15	1.93e-08	6.59e-07	2.52e-05	3.59e-07	0.873	0.195	2.37e-10	4.03e-05	2.54e-14	3.54e-08	1.17e-07	0.000452	0.112	2.99e-17	0.00453	5.05e-09	4.41e-18	1.04e-10	2.47	3.16	3.71	1.39	2.6	7.33	-7.95	4.7	-6.83	-7.02
BTA-27016-no-rs	12	66023325	12	64461242	CG	0.956	0.0441088		7.2e-07	4.31e-20	1.12e-18	7.22e-11	3.38e-15	1.06e-23	0.00622	5.11e-13	2.69e-39	3.33e-15	1.72e-22	0.229	7.72e-33	0.198	6.46e-08	0.0702	0.793	3.85e-12	0.00445	0.00486	0.394	0.0038	2.23e-08	0.859	6.11e-05	1.88e-06	2.64e-10	7.31e-15	0.000735	3.59e-05	0.212	-4.98	-9.3	-8.93	-6.56	-7.95	-10.2	2.74	-7.28	13.5	7.95
Hapmap42503-BTA-30861	12	80331512	12	74121549	AG	0.391	0.390547	TM9SF2	0.71	0.401	0.684	0.121	0.137	3e-23	9.57e-21	3.54e-18	3.84e-09	1.56e-11	1.34e-14	4.81e-18	4.84e-15	2.41e-09	4.79e-11	8.68e-06	8.82e-06	0.0067	0.493	2.32e-14	6.93e-07	2.25e-22	0.777	0.273	0.47	0.00471	0.00413	0.0162	0.57	0.000116	2.87e-08	0.372	-0.84	-0.406	-1.55	-1.49	-10.1	9.47	-8.8	5.92	6.79
ARS-BFGL-NGS-92966	12	81677757	12	75502768	AG	0.187	0.187122	NALCN	0.439	1.06e-10	5.5e-09	9.51e-15	5.11e-24	6.05e-10	0.26	7.23e-09	6.59e-23	9.33e-05	1.87e-11	0.0113	7.18e-13	0.0991	0.264	0.0309	0.000898	2.67e-17	0.201	0.175	0.00164	0.799	7.54e-18	4.19e-05	8.52e-14	4.54e-05	0.0307	1.2e-07	0.788	0.803	0.000659	0.775	6.5	5.86	7.82	10.3	6.23	-1.13	5.82	-10	-3.92
Hapmap38889-BTA-30928	12	83696121	31	4451	AC	0.605	0.395127		0.129	0.969	0.0475	0.0895	0.261	7.83e-11	4.33e-07	4.24e-07	0.000644	2.56e-06	6.52e-09	1.38e-23	9.53e-06	0.129	0.0144	0.2	0.0124	0.335	0.44	1.12e-09	2.7e-05	2.87e-08	0.0123	0.00135	0.0898	0.00408	0.448	0.992	0.123	0.0321	5.15e-05	1.52	0.0392	1.98	-1.7	1.13	-6.55	5.07	-5.08	3.42	4.72
BFGL-NGS-118171	12	84180733	12	78001105	AG	0.163	0.163142		0.502	9.05e-13	1.07e-10	2.06e-18	2.78e-31	7.44e-12	0.661	2.62e-10	3e-34	6.75e-06	1.93e-23	0.18	7.83e-16	0.00759	0.0553	0.0935	1.41e-06	1.19e-17	0.19	0.327	0.00149	0.076	2.48e-19	0.344	1.01e-07	3.31e-10	0.00382	4.43e-10	0.274	0.401	0.00723	0.672	7.2	6.5	8.86	11.9	6.9	-0.439	6.36	-12.5	-4.52
ARS-BFGL-NGS-29926	12	88935274	12	83009010	AG	0.317	0.316748	COL4A1	1.77e-06	5.66e-07	2.21e-06	0.191	0.788	0.257	0.0508	0.00855	0.0124	0.00987	0.0016	0.0111	0.000755	6.34e-26	2.77e-15	7.13e-18	1.62e-12	5.27e-07	0.379	2.49e-08	2.28e-07	4.35e-10	8.15e-09	0.000252	0.00041	0.738	3.07e-10	0.38	8.83e-10	1.5e-11	2.33e-13	4.8	5.02	4.75	1.31	0.269	-1.13	-1.95	-2.63	-2.5	-2.58
ARS-BFGL-NGS-32158	12	90983897	12	85157450	AC	0.062	0.0615478	RASA3	0.668	0.605	0.872	0.251	0.561	8.37e-06	0.424	5.01e-06	0.697	0.993	0.149	7.13e-07	0.0907	1.11e-09	0.0255	2.34e-06	8.36e-09	4.96e-14	0.00915	9.86e-11	1.74e-11	2.75e-08	6.96e-21	6.29e-09	6.52e-13	0.342	1.23e-05	0.0877	2.73e-09	2.91e-09	4.37e-12	0.429	-0.517	0.161	-1.15	-0.581	-4.47	0.8	-4.58	0.39	-0.0085
Hapmap52431-ss46526792	13	533391	13	534257	AC	0.209	0.209366		9.8e-15	1.05e-10	3.13e-14	0.903	0.715	0.0439	0.373	0.355	2.33e-09	3.15e-07	9.57e-10	0.625	9.2e-10	4.06e-08	0.000416	2.18e-05	0.0248	8.48e-07	9.75e-05	1.03e-05	4.15e-08	0.0111	0.00217	0.0234	0.0033	0.00234	0.000209	0.251	9.11e-05	0.000621	1.63e-08	-7.81	-6.5	-7.66	0.122	-0.365	-2.02	0.892	0.925	6.01	5.14
BTB-01141508	13	679009	13	679674	AC	0.264	0.26367		2.95e-21	2.54e-18	6.25e-21	0.359	0.499	0.181	0.703	0.000519	6.9e-08	6.76e-06	2.59e-07	0.448	2.02e-11	9.4e-05	0.0206	0.00143	0.499	5.07e-07	0.000178	0.00165	2.52e-06	0.265	0.0215	0.00942	0.0021	0.693	0.000429	0.00488	0.00182	0.00426	3.9e-06	-9.6	-8.83	-9.51	-0.917	-0.676	-1.34	0.381	3.48	5.42	4.52
BTA-122179-no-rs	13	1098463	13	1121570	AC	0.312	0.311971	PLCB1	4.4e-21	3.9e-20	1.63e-23	0.117	0.0582	0.000148	0.236	0.18	9.29e-08	6.26e-08	7.94e-07	0.326	3.72e-19	5.07e-07	2.84e-05	6.17e-05	0.0204	0.000116	0.000182	7.36e-10	4.01e-12	4.73e-05	9e-05	1.85e-06	3.02e-08	0.689	3.85e-10	2.92e-07	2.35e-10	1.4e-08	1.99e-12	-9.55	-9.31	-10.1	-1.57	-1.9	-3.8	1.19	1.34	5.36	5.44
Hapmap40953-BTA-33887	13	2553974	13	2568368	AG	0.698	0.302361	PAK7	4.18e-16	5.25e-11	1.3e-10	0.665	0.00799	0.446	0.595	1.17e-10	8.23e-05	0.279	5.68e-06	0.593	0.000283	1.17e-15	1.49e-07	1.76e-12	5.39e-13	1.49e-17	0.302	8.22e-09	1.87e-13	2.44e-05	2.86e-08	0.00112	1.31e-05	4.45e-08	2.9e-07	0.12	3.54e-12	7.34e-12	1.54e-16	-8.22	-6.61	-6.47	0.432	2.66	0.763	-0.531	6.48	-3.95	1.08
Hapmap35931-SCAFFOLD200024_14429	13	3110731	13	3111153	AG	0.595	0.404979		3.29e-15	1.45e-16	3.34e-13	0.0401	0.607	1.26e-07	6.06e-07	6.06e-22	0.958	0.149	0.379	1.97e-15	0.404	5.2e-08	9.79e-05	7.18e-11	0.0387	3.15e-19	6.8e-05	0.151	0.00123	0.0205	0.000187	0.0218	0.000918	1.06e-06	0.00117	0.24	7.36e-10	2.48e-05	2.07e-06	7.96	8.35	7.34	2.05	-0.514	-5.31	5.01	-9.77	-0.0526	1.44
ARS-BFGL-NGS-62490	13	3978354	13	4057556	AC	0.232	0.23156		5.08e-15	9.44e-25	2.65e-19	2.97e-06	0.00532	1.17e-05	2.09e-09	4.16e-16	0.0331	0.862	0.821	3.64e-15	0.0188	2.34e-05	0.000357	2.54e-07	0.988	5.94e-08	0.0655	0.773	0.0336	0.0264	0.73	0.18	0.414	0.00286	0.175	0.581	1.87e-06	0.0169	0.00848	-7.9	-10.4	-9.09	-4.69	-2.79	4.4	-6.02	8.22	2.13	0.174
ARS-BFGL-NGS-105636	13	3999095	13	4078297	AG	0.156	0.155683		0.0164	0.0156	0.16	0.633	0.082	8.43e-22	1.67e-15	5.69e-25	3.87e-06	0.000507	8.03e-08	3.35e-12	6.29e-08	2.05e-05	0.0581	4.99e-08	2.45e-05	6.29e-25	0.725	0.644	0.109	0.000614	0.000795	0.575	0.00236	5.12e-05	0.363	1.2e-05	3.36e-06	0.205	0.00282	-2.4	-2.42	-1.41	-0.478	1.74	9.73	-8.04	10.5	-4.63	-3.48
Hapmap25313-BTA-153969	13	4115711	13	4195446	AG	0.251	0.251057		5.53e-14	6.32e-11	1.01e-08	0.792	0.00397	0.611	0.557	8.64e-10	0.259	0.651	0.734	0.0869	0.000489	5.24e-18	2.22e-08	4.44e-12	9.76e-09	1.45e-12	0.0105	4.23e-07	7.7e-10	0.000105	0.000137	0.225	0.0146	4.34e-09	3.28e-07	0.0646	9.25e-12	4.17e-11	2.74e-13	7.58	6.58	5.76	0.264	-2.88	-0.509	-0.588	-6.17	1.13	-0.453
ARS-BFGL-NGS-24691	13	4973274	13	5148263	AG	0.463	0.462925		9.1e-07	0.0016	0.0137	0.196	1.8e-05	0.00162	0.157	3.44e-14	6.27e-06	0.294	0.00361	0.949	0.947	7.21e-19	4.27e-11	4.23e-18	1.57e-23	1.51e-20	0.411	1.71e-10	5.94e-12	3.28e-06	7.22e-16	0.00017	7.2e-09	6.53e-09	9.27e-08	0.484	1.26e-15	2.58e-12	2.79e-19	4.93	3.16	2.47	-1.29	-4.3	-3.16	1.42	-7.66	4.53	1.05
UA-IFASA-1553	13	5128166	13	5256365	AC	0.145	0.1448		5.8e-06	1.25e-09	3.39e-08	0.00329	0.0132	2.24e-07	0.00783	0.0495	1.32e-06	2.91e-10	0.0112	0.000985	1.16e-15	1.64e-12	5.88e-15	3.14e-12	2.1e-19	0.0132	0.468	4.01e-21	2.85e-13	6.94e-18	2.37e-11	1.82e-13	1.73e-13	0.475	2.63e-12	6.44e-11	1.59e-14	2.02e-14	1.74e-19	-4.55	-6.11	-5.55	-2.94	-2.48	-5.2	2.66	-1.97	4.85	6.34
ARS-BFGL-NGS-103952	13	5239814	13	5366934	AG	0.037	0.036578		0.002	6.14e-09	4.49e-06	2.43e-05	0.000923	1.08e-18	2.47e-31	9.02e-31	0.0308	0.0661	0.000717	4.43e-28	9.32e-05	0.00142	0.0045	4.59e-06	0.334	3.02e-06	0.0321	0.00875	0.108	1.33e-06	0.326	0.000115	0.0442	0.0176	0.945	0.000398	6.86e-07	0.423	0.856	-3.09	-5.84	-4.6	-4.23	-3.32	8.93	-11.9	11.8	2.16	-1.84
ARS-BFGL-NGS-84327	13	5774000	13	5660409	AG	0.742	0.258262		1.11e-07	5.57e-06	0.000189	0.911	0.0104	4.38e-07	5.91e-07	2.05e-16	0.857	0.33	0.856	1.02e-08	0.348	2.65e-10	0.000695	3.95e-12	1.19e-05	1.34e-24	0.26	0.00299	6.84e-05	0.947	3.41e-08	0.152	0.000537	2.31e-07	0.109	0.00356	1.97e-11	8.22e-06	2.83e-10	5.33	4.56	3.74	0.111	-2.56	-5.07	5.01	-8.31	-0.18	0.975
Hapmap57586-rs29015232	13	6396120	13	6327310	AG	0.606	0.393527		4.18e-05	9.65e-06	0.00191	0.172	0.142	0.459	0.316	2.32e-05	0.0619	0.841	0.919	0.125	0.0383	1.77e-22	1.15e-18	8.03e-23	1.69e-19	6.18e-10	0.651	1.74e-08	1.4e-07	2.49e-06	3.84e-06	0.0369	0.0118	1.05e-08	1.37e-07	0.164	5.17e-11	5.72e-08	4.22e-15	4.11	4.44	3.11	1.37	-1.47	-0.74	-1	-4.24	1.87	0.201
BTA-91096-no-rs	13	6434606	13	6365748	AG	0.861	0.138602		0.107	0.568	0.849	0.275	0.000569	1.54e-27	1.71e-18	5.13e-32	5.71e-06	2.83e-07	0.00014	3.83e-16	2.64e-14	0.708	0.0565	0.191	0.9	1.28e-13	0.205	0.000698	0.146	5.97e-09	0.00642	0.0553	0.285	0.0026	0.0794	1.04e-07	0.00145	0.986	0.683	1.61	0.572	-0.191	-1.09	-3.45	-11.1	8.88	-12	4.55	5.16
Hapmap49374-BTA-91097	13	6460644	13	6391747	AG	0.535	0.465152		0.00068	0.0418	0.27	0.262	3.32e-05	3.34e-10	3.35e-05	3.81e-21	1.06e-10	0.00634	7.96e-08	0.121	0.0033	1.02e-10	4.92e-07	6.02e-12	1.49e-19	1.12e-15	0.62	7.14e-05	2.31e-06	0.0145	9.15e-10	0.0181	3.85e-06	4.77e-09	0.00396	0.512	2.96e-11	2.19e-05	1.11e-09	3.4	2.04	1.1	-1.12	-4.16	-6.32	4.16	-9.57	6.5	2.73
Hapmap54224-rs29017378	13	6637085	13	6567779	AG	0.532	0.468427		0.000345	0.0187	0.16	0.362	9.19e-05	9.06e-10	3.22e-05	5.22e-21	4.17e-10	0.0123	1.52e-06	0.216	0.00882	2.06e-11	1.41e-07	1.78e-12	4.57e-19	8.88e-16	0.815	3.78e-05	2.16e-06	0.00826	7.37e-10	0.00779	1.61e-06	2.79e-08	0.00209	0.557	1.6e-11	1.01e-05	4.9e-10	3.59	2.35	1.4	-0.911	-3.92	-6.16	4.17	-9.53	6.29	2.5
BTA-14523-no-rs	13	7161324	13	7125194	AG	0.071	0.0712991	TASP1	0.0661	0.00934	0.00362	0.159	0.0191	5.98e-11	6.42e-05	0.0012	0.00012	2.96e-11	0.0051	1.05e-10	9.33e-13	0.000132	7.33e-06	0.00303	9.06e-08	0.72	0.549	5.2e-20	7.1e-11	2.85e-21	2.34e-10	1.54e-16	5.4e-15	0.0589	1.64e-14	2.99e-06	1.23e-11	4.11e-17	8.95e-14	-1.84	-2.6	-2.91	-1.41	-2.35	-6.59	4.01	-3.25	3.86	6.69
ARS-BFGL-NGS-61056	13	10467314	31	456691	AG	0.798	0.202359		0.984	0.0959	0.112	0.0246	0.00126	1.21e-15	6.03e-15	1.34e-07	1.66e-13	1.39e-06	4.45e-13	0.0072	1.53e-13	5.92e-05	2.6e-05	0.00355	0.000855	0.284	0.228	4.03e-20	1.01e-05	7.01e-20	5.37e-08	3.59e-15	6.71e-12	0.00998	8.78e-09	1.02e-06	7.6e-10	2.03e-13	3.44e-11	-0.0199	1.67	1.59	2.25	3.23	8.08	-7.88	5.3	-7.44	-4.84
ARS-BFGL-NGS-28798	13	17348861	13	16077825	AC	0.089	0.0888218		0.0167	2.66e-06	0.00259	0.000262	0.129	1.47e-15	2.98e-13	0.00133	8.91e-09	2.37e-08	1.81e-08	7.84e-06	3.7e-18	7.22e-14	3.95e-12	1.97e-11	7.19e-10	0.0262	0.0619	4.2e-22	9.52e-14	1.09e-19	5.34e-14	3.07e-14	5.06e-13	0.26	8.33e-21	2.03e-05	4.84e-13	4.94e-19	1.22e-22	-2.4	-4.71	-3.02	-3.66	-1.52	-8.06	7.36	-3.22	5.78	5.61
Hapmap49833-BTA-103929	13	18657767	13	17635541	AG	0.744	0.255898	CUL2	0.00899	1.01e-07	6.9e-07	3.16e-05	1.19e-06	7.5e-10	0.00272	4.21e-05	1.57e-08	1.6e-14	6.97e-10	3.43e-08	2.32e-17	0.000131	0.00316	0.136	0.0294	0.482	0.0069	8.53e-09	1.17e-09	2.05e-13	0.00308	8.63e-06	0.000206	0.977	6.36e-17	1.95e-08	1.66e-14	1.07e-20	1.65e-09	2.62	5.35	4.98	4.17	4.87	6.19	-3	4.11	-5.68	-7.75
ARS-BFGL-NGS-21967	13	18762878	13	17739132	AG	0.707	0.29255	PARD3	0.801	1.8e-05	0.0106	4.4e-08	5.33e-06	3.04e-08	4.05e-05	0.00125	6.63e-08	2.34e-09	2.56e-15	1.97e-06	1.67e-12	0.000143	0.000508	0.108	0.386	0.0738	0.0251	1.01e-08	1.24e-05	1.62e-12	0.00168	1.17e-07	8.95e-05	0.437	1.2e-24	1.22e-11	1.42e-17	1.21e-23	3.74e-08	0.252	4.3	2.56	5.5	4.57	5.57	-4.12	3.23	-5.43	-6.01
BTA-25900-no-rs	13	18783020	13	17759292	AC	0.678	0.321537	PARD3	0.128	8.05e-07	0.000492	7.95e-07	5.17e-05	3.79e-16	1.04e-09	3.76e-05	1.04e-12	3.99e-14	3.36e-22	2.88e-10	6.84e-21	3.37e-06	0.000272	0.0386	0.252	0.318	0.105	2.84e-13	5.7e-09	4.38e-18	5.98e-07	6.56e-10	1.92e-07	0.446	1.49e-32	8.89e-15	3.43e-20	1.02e-33	3.9e-13	1.52	4.95	3.49	4.96	4.06	8.23	-6.14	4.13	-7.18	-7.63
ARS-BFGL-BAC-7444	13	18832047	13	17808044	CG	0.441	0.440854	PARD3	0.26	1.39e-11	3.02e-06	3.87e-15	5.93e-13	6.29e-12	5.81e-06	1.44e-05	3.13e-18	6.01e-10	1.42e-17	0.219	2.05e-19	0.000745	2.62e-07	0.000711	0.0437	0.00817	0.809	4.12e-07	0.00171	4.56e-08	0.0099	4.6e-10	2.68e-05	0.0065	1.93e-21	9.54e-10	4.56e-15	1.79e-15	1e-06	1.13	6.81	4.69	7.93	7.26	6.92	-4.55	4.35	-8.81	-6.23
BFGL-NGS-116274	13	18899560	13	17875579	AG	0.44	0.439697	PARD3	0.279	2.24e-11	3.14e-06	5.59e-15	4.01e-13	1.44e-11	1.22e-05	1.76e-05	1.35e-17	7.29e-10	1.92e-17	0.259	5.1e-19	0.000487	1.01e-07	0.000384	0.0286	0.00893	0.823	3.88e-07	0.00176	5.51e-08	0.006	2.23e-10	1.31e-05	0.00852	1.18e-21	9.85e-10	2.22e-15	9.42e-16	6.86e-07	1.08	6.74	4.68	7.89	7.31	6.8	-4.39	4.31	-8.64	-6.2
Hapmap42180-BTA-31841	13	20011204	13	18997623	AG	0.203	0.202719	NRP1	0.0557	2.2e-05	5.43e-05	0.000405	1.13e-05	1.35e-07	0.00208	0.00539	5.36e-05	8.54e-11	9.25e-10	2.69e-07	1.61e-12	1.56e-05	0.000337	0.0451	0.00778	0.5	0.0205	2.56e-07	2.01e-07	1.54e-11	0.0645	0.00283	0.0206	0.737	8.19e-19	9.69e-10	3.06e-13	4.84e-18	3.83e-08	-1.91	-4.26	-4.05	-3.54	-4.41	-5.3	3.08	-2.79	4.05	6.53
BTA-31857-no-rs	13	20091667	13	19079462	AG	0.526	0.473668		4.43e-05	1.28e-11	4e-12	1.09e-05	2.81e-09	2.07e-13	0.000775	0.00502	3.85e-13	4.66e-15	1.11e-13	0.00383	2.28e-22	1.02e-10	1.77e-08	6.64e-06	0.000267	0.476	0.695	1.35e-13	1.79e-08	1.14e-14	5.5e-05	1.37e-10	5.17e-06	0.901	8.36e-22	9.43e-07	7.01e-16	7.11e-23	4.52e-15	4.09	6.82	6.99	4.41	5.98	7.41	-3.37	2.81	-7.32	-7.91
BFGL-NGS-117931	13	20788173	13	19783855	AC	0.687	0.31322		0.906	0.000128	0.0145	4.26e-07	2.42e-06	9e-18	2.24e-14	2.6e-07	3.22e-08	7.07e-09	3.09e-20	5.27e-07	9.87e-19	7.79e-07	4.78e-06	0.00802	0.0476	0.0188	0.2	3.93e-13	3.38e-07	2.3e-18	3.67e-05	2.52e-07	0.000179	0.354	1.03e-33	6.5e-16	2.78e-18	1.98e-32	1.59e-12	0.118	3.84	2.45	5.08	4.73	8.68	-7.71	5.17	-5.56	-5.82
Hapmap57706-rs29024881	13	20914286	13	19907275	AG	0.178	0.177751		0.84	0.029	0.233	0.0015	0.00537	4.38e-14	6.76e-16	2.33e-05	8.78e-05	0.0197	1.01e-13	0.0137	4.84e-12	0.000208	3.74e-05	0.00715	0.237	0.0401	0.202	3.19e-09	0.00028	1.36e-10	0.000168	1.49e-07	0.000651	0.922	2.41e-24	4.17e-09	4.29e-12	7.42e-20	8.37e-09	0.201	-2.18	-1.19	-3.18	-2.79	-7.62	8.16	-4.24	3.93	2.34
BTA-24488-no-rs	13	21236959	13	20229797	AG	0.235	0.235045	LOC524240	4.97e-07	1.08e-13	4.83e-10	2.56e-05	0.00522	8.62e-08	0.000222	0.25	0.000576	3.71e-11	1.32e-06	1.12e-05	3.47e-18	3.55e-13	6.91e-07	5.65e-06	0.00222	0.0226	0.132	7.8e-09	1.1e-11	4.05e-11	1.36e-05	9.2e-05	0.000239	0.00999	3.07e-27	1.04e-08	4.6e-16	8.68e-24	1.63e-14	-5.05	-7.49	-6.26	-4.22	-2.8	-5.38	3.7	-1.15	3.45	6.66
ARS-BFGL-NGS-32007	13	34017769	13	33640015	AG	0.466	0.465861		4.47e-08	2e-19	3.04e-15	6.56e-09	1.63e-07	1.87e-10	0.000888	0.31	4.69e-17	1.19e-11	7.48e-05	0.241	7.22e-24	1.72e-14	1.02e-19	7.22e-16	6.17e-13	0.0138	0.0708	9.74e-19	1.05e-11	4.22e-14	0.000992	1.02e-09	0.000239	0.296	6.45e-18	1.52e-05	4.63e-20	2.02e-17	1.71e-19	-5.5	-9.13	-7.97	-5.83	-5.26	-6.41	3.33	-1.01	8.49	6.83
Hapmap51780-BTA-93959	13	34047662	13	33669917	AG	0.536	0.464005		1.01e-07	7.73e-19	6.75e-15	7.78e-09	9.71e-08	3.89e-10	0.00137	0.308	1.71e-16	1.49e-11	9.69e-05	0.275	3.28e-23	1.12e-14	7.06e-20	4.69e-16	3.94e-13	0.0131	0.0749	6.05e-19	5.6e-12	3.04e-14	0.000739	5.69e-10	0.000146	0.286	6.87e-18	1.3e-05	1.53e-20	1.34e-17	9.76e-20	5.35	8.97	7.86	5.8	5.36	6.3	-3.21	1.02	-8.33	-6.8
BTA-32100-no-rs	13	36008671	13	35630828	AG	0.783	0.217221		2.99e-11	4.29e-17	1.24e-25	0.000213	1.61e-15	2.03e-16	0.849	2.32e-09	1.75e-35	1.18e-14	9.92e-12	0.0703	6.96e-26	0.000686	0.147	0.0494	0.000689	6.29e-13	0.00059	0.12	0.00497	0.109	1.86e-14	0.665	0.000339	0.000605	0.0686	1.73e-07	0.557	0.913	0.00601	-6.69	-8.5	-10.6	-3.71	-8.05	-8.31	-0.191	-6.01	12.7	7.79
Hapmap38304-BTA-32098	13	36043347	13	35665506	AC	0.66	0.340085		2.76e-14	5.88e-23	1.73e-25	6.43e-06	1.31e-09	6.13e-10	0.28	0.002	4.08e-26	7.19e-10	7.06e-09	0.213	3.51e-22	0.535	0.0338	0.656	0.11	0.0256	0.141	0.524	0.523	0.764	6.63e-08	0.756	0.000343	0.589	0.00198	1.07e-07	0.00121	0.000758	0.55	-7.68	-10	-10.6	-4.53	-6.1	-6.22	-1.08	-3.1	10.8	6.2
ARS-BFGL-NGS-88501	13	38086947	13	37721331	AG	0.442	0.44176	SLC6A9	0.00139	9.89e-10	0.000286	7.91e-06	0.289	0.0219	0.304	0.000299	0.95	0.714	0.569	2.35e-06	0.0859	9.81e-20	4.44e-17	9.97e-21	3.29e-13	2.55e-09	0.354	1.84e-05	6.56e-05	0.0213	0.29	0.865	0.31	0.0019	8.25e-07	0.00261	1.59e-12	1.25e-06	8.46e-11	3.2	6.15	3.64	4.48	1.06	-2.29	1.03	-3.62	0.0621	-0.367
BTB-00520329	13	38326767	13	37961025	AG	0.046	0.0456193		0.00138	0.000195	0.00845	0.205	0.44	0.00806	0.0188	0.887	0.0285	0.0108	0.00574	0.0808	1.48e-05	1.09e-18	6.57e-09	1.72e-10	1.49e-09	6.67e-09	0.404	2.71e-15	2.03e-19	3.12e-12	0.000126	0.142	0.0625	4.42e-06	7.91e-05	0.124	1.22e-08	7.68e-13	9.73e-20	3.2	3.73	2.64	1.27	-0.772	2.65	-2.35	-0.142	-2.19	-2.55
ARS-BFGL-NGS-36574	13	40031719	13	39804351	AC	0.31	0.309553		1.46e-05	8.48e-27	5.64e-14	1.39e-20	6.9e-11	0.00297	0.796	0.904	3.79e-08	9.06e-13	7.31e-05	0.202	1.85e-15	4.59e-09	6.59e-20	1.6e-13	1.22e-06	0.848	0.000531	0.000291	0.024	0.019	0.779	0.0155	0.606	0.00774	1.09e-17	1.43e-06	3.23e-14	5.1e-10	3.16e-06	4.35	10.9	7.58	9.43	6.57	2.98	-0.258	0.121	-5.53	-7.2
Hapmap47248-BTA-32461	13	41258124	13	41036433	AG	0.192	0.192145		0.0028	1.13e-11	1.89e-05	2.19e-08	0.00661	0.111	0.165	0.816	0.0307	8.14e-08	0.433	0.204	3.15e-07	5.16e-21	1.93e-22	1.14e-20	1.77e-13	0.00185	0.000359	3.07e-07	4.14e-05	2.59e-07	0.00926	0.061	0.22	0.646	1.48e-09	0.00266	2.27e-13	2.4e-08	5.49e-12	2.99	6.84	4.29	5.62	2.72	1.59	-1.39	-0.233	-2.16	-5.39
ARS-BFGL-NGS-1738	13	44558986	13	44368154	AG	0.884	0.11578		0.00851	6.93e-10	5.89e-05	6.37e-08	0.00245	0.0489	0.866	0.0158	0.801	0.061	0.0169	1.52e-06	0.0374	5.95e-10	2.49e-22	6.93e-20	8.06e-07	0.112	0.007	0.00691	0.0135	0.312	0.551	0.0871	0.773	0.122	0.000363	0.000804	1.15e-06	0.00572	0.000354	2.63	6.2	4.03	5.43	3.03	-1.97	-0.168	-2.42	-0.252	1.87
ARS-BFGL-NGS-98086	13	45075195	13	44853959	AC	0.244	0.244109		0.0119	1.67e-07	1.2e-05	3.14e-05	0.000116	0.604	2.81e-05	0.486	0.000136	0.0131	0.178	0.00586	4.14e-05	7.64e-16	3.55e-21	3.09e-19	1.05e-07	0.00336	0.983	3.05e-06	0.000423	8.5e-05	0.0502	3.79e-05	0.0682	0.434	0.00423	0.691	1.4e-05	0.000233	5.03e-08	-2.52	-5.26	-4.39	-4.17	-3.86	-0.519	4.2	0.696	3.82	2.48
ARS-BFGL-NGS-73521	13	45234264	13	45023457	AG	0.9	0.100242		0.266	1.26e-07	0.00156	2.79e-09	3.27e-05	0.00685	0.889	0.000405	0.587	0.373	0.00611	6.7e-09	0.188	1.55e-17	1.05e-29	7.11e-30	8.56e-15	0.000272	0.000709	2.38e-06	0.000285	0.00141	0.0126	0.000661	0.158	0.0758	1.16e-07	0.00307	3.57e-13	4.78e-08	4.12e-09	1.11	5.31	3.17	5.98	4.17	-2.71	0.14	-3.54	-0.543	0.892
ARS-BFGL-NGS-19628	13	45404283	13	45220258	AC	0.817	0.183159		1.95e-05	3.89e-11	5.23e-09	5.72e-05	0.000612	0.161	0.532	0.000648	0.408	0.0615	0.0816	0.000261	0.00029	6.95e-21	1.49e-26	6.05e-27	2.73e-10	1.2e-06	0.645	1.6e-08	1.03e-07	1.36e-05	0.00251	1.72e-06	0.00973	0.38	1.29e-08	0.0292	7.36e-14	9.28e-10	1.74e-12	4.28	6.65	5.87	4.03	3.43	-1.4	-0.625	-3.42	-0.828	-1.87
BTA-99048-no-rs	13	45475151	13	45247268	AG	0.828	0.171971	PITRM1	0.000132	1.16e-11	6.92e-09	1.96e-06	3.03e-05	0.102	0.371	0.00191	0.495	0.0536	0.0511	0.000207	0.000336	7.02e-23	1.3e-30	1.21e-29	1.72e-11	4.21e-06	0.731	7.67e-09	3.45e-08	1.48e-05	0.00482	4e-06	0.0238	0.391	1.77e-08	0.0345	2.98e-14	7.86e-10	3.89e-13	3.83	6.83	5.82	4.77	4.18	-1.63	-0.895	-3.11	-0.682	-1.93
ARS-BFGL-NGS-97782	13	46723493	13	46536278	AG	0.685	0.315106		0.000134	8.48e-07	0.0252	0.0258	0.00343	2.27e-05	2e-05	0.00369	0.0209	1.67e-05	0.0133	0.000616	2.08e-08	1.05e-21	2.63e-26	1.62e-20	2.26e-10	0.0983	0.246	4.37e-11	1.79e-10	2.51e-09	0.452	0.124	0.86	0.804	2.07e-05	0.00115	1.31e-06	1.5e-06	6.65e-14	-3.83	-4.94	-2.24	-2.23	2.93	-4.25	4.28	-2.91	2.31	4.32
BTB-00527671	13	48522460	13	48392938	AG	0.381	0.38052	MCM8	2.8e-05	3.48e-16	2.65e-09	1.26e-09	0.000212	0.000299	0.0604	0.00409	3.56e-07	7.14e-07	0.00143	0.782	5.98e-13	4.09e-10	2.46e-27	7.3e-15	0.00044	0.00795	0.707	1.36e-05	0.000116	0.00178	0.00193	0.325	0.0243	0.0125	5.65e-11	8.72e-11	1.56e-09	1.03e-05	9.07e-06	4.2	8.24	5.99	6.11	3.71	3.62	-1.88	2.88	-5.11	-4.98
Hapmap51967-BTA-118944	13	50417385	13	50465144	AG	0.039	0.0390006		1.06e-06	1.23e-21	1.91e-22	1.38e-12	6.45e-23	6.2e-27	0.000838	1.74e-18	7.38e-39	3.22e-20	1.31e-20	0.0127	2.04e-39	0.153	1.54e-11	0.0316	0.247	3.86e-17	0.000825	0.00194	0.51	0.000369	3.49e-07	0.0609	0.00161	3.9e-09	2.57e-11	7.32e-12	0.000593	1.06e-05	0.135	4.9	9.69	9.89	7.14	10	10.9	-3.35	8.88	-13.4	-9.33
ARS-BFGL-BAC-16372	13	52303334	13	52401863	AG	0.48	0.480327		3.32e-14	4.11e-25	5.93e-16	3.38e-07	0.109	1.27e-09	0.0173	0.0065	7.15e-17	1.27e-13	4.47e-08	0.396	8.47e-24	1.03e-13	1.9e-16	5.63e-12	6.4e-06	0.114	0.469	5.13e-08	2.1e-09	7.82e-05	0.868	0.043	0.988	0.17	2.9e-11	5.02e-08	3.63e-09	1.72e-08	5.8e-11	7.65	10.5	8.17	5.12	1.61	6.11	-2.38	2.73	-8.43	-7.47
Hapmap41228-BTA-32897	13	52531127	13	52628887	AG	0.333	0.333435	UBOX5	1.08e-13	2.05e-20	1.47e-16	0.000115	0.0293	0.349	0.0172	0.312	0.0045	0.216	0.165	0.00709	2.62e-09	7.48e-05	2.82e-07	7.02e-06	0.188	0.0922	0.0891	0.00778	8.28e-06	0.845	0.00386	0.431	0.0294	0.000845	6.15e-07	1.36e-07	6.58e-07	0.00404	0.000506	-7.49	-9.38	-8.35	-3.87	-2.18	-0.937	-2.39	1.01	2.84	1.24
ARS-BFGL-NGS-32055	13	56571555	13	56740472	AC	0.252	0.251664		2.29e-12	8.06e-30	1.29e-24	3.17e-12	2.45e-11	5.74e-09	7.33e-07	1.15e-05	4e-21	1.54e-10	4.98e-08	0.569	5.98e-30	6.29e-08	9.4e-19	1.98e-07	0.00804	0.0008	0.000639	2.64e-05	0.000192	0.000301	7.58e-06	0.859	0.00356	7.19e-05	5.55e-09	4.62e-12	8.15e-07	0.00105	3.33e-05	7.07	11.6	10.4	7.02	6.72	5.86	-4.97	4.4	-9.56	-6.44
ARS-BFGL-NGS-14592	13	56642417	13	56803006	AG	0.666	0.334441		2.6e-06	2.58e-17	3.58e-10	5.08e-09	0.000744	4.38e-07	1.8e-07	0.00135	2.4e-07	9.39e-06	0.00188	0.329	1.15e-18	8.56e-15	6.01e-28	7.3e-16	7.35e-07	0.2	0.0264	2.52e-12	2.24e-11	2.88e-09	0.0278	0.136	0.102	0.00578	8.06e-12	6.23e-13	6e-09	3.65e-06	6.07e-12	-4.72	-8.56	-6.31	-5.88	-3.38	-5.07	5.24	-3.21	5.19	4.44
BFGL-NGS-117303	13	57245799	13	57425303	AG	0.306	0.306413		8.33e-08	8.98e-20	4.07e-10	2.84e-09	0.0344	4.61e-12	2.42e-09	1.87e-05	8.15e-11	1.18e-12	0.000418	0.00167	1.61e-23	2.22e-13	2.53e-22	2.9e-12	2.33e-06	0.042	8.29e-06	2.37e-08	4.79e-08	2.47e-08	0.0126	0.84	0.00518	0.276	6.25e-11	5.37e-12	4.75e-05	3.09e-06	1.59e-08	5.38	9.22	6.29	5.97	2.12	6.97	-6	4.29	-6.54	-7.16
BTA-32998-no-rs	13	58043371	13	58276512	CG	0.79	0.210351		1.51e-20	5.19e-46	1.74e-35	4.49e-16	2.92e-11	5.74e-22	1.72e-12	1.22e-09	1.83e-36	5.83e-22	9.6e-16	0.0474	2.87e-55	5.69e-17	3.39e-28	3.37e-13	3.05e-06	0.0301	5.77e-09	4.36e-11	5.54e-09	1.27e-08	0.00109	0.17	0.0144	0.00509	8.03e-20	1.06e-17	1.68e-10	1.15e-10	6.05e-12	-9.42	-14.7	-12.7	-8.21	-6.7	-9.77	7.11	-6.11	12.9	9.77
ARS-BFGL-BAC-12583	13	58070117	13	58214963	AG	0.709	0.290578		1.84e-27	2.8e-49	2.05e-41	8.76e-13	7.31e-09	2.14e-18	1.73e-09	1.26e-06	2.48e-40	1.68e-20	1.75e-18	0.198	2.33e-52	2.77e-22	1.18e-23	3.68e-15	1.41e-05	0.368	5.67e-09	1.91e-10	1.64e-10	4.64e-07	0.0164	0.234	0.061	0.382	2.3e-14	2.31e-14	4.01e-11	1.35e-10	6.04e-14	-11.1	-15.3	-13.9	-7.21	-5.81	-8.85	6.06	-4.86	13.7	9.41
BTA-33000-no-rs	13	58099969	13	58309152	AG	0.215	0.214718		2.18e-19	2.14e-45	3.17e-34	6.34e-17	1.68e-11	4.37e-21	7.26e-12	9.34e-10	2.69e-35	2.44e-20	3.87e-15	0.087	9.48e-53	1.52e-16	2.58e-27	7.8e-13	6.67e-06	0.0264	1.81e-08	1.3e-09	8.09e-08	1.35e-07	0.000328	0.316	0.00389	0.0112	5.55e-19	2.68e-16	1.2e-09	2.25e-10	1.33e-10	9.12	14.6	12.5	8.45	6.78	9.55	-6.9	6.16	-12.7	-9.36
BFGL-NGS-119420	13	59101909	13	59330402	AG	0.227	0.226888	ZBP1	3.2e-11	2.08e-38	1.56e-27	1.14e-21	3.49e-18	1.31e-11	5.94e-08	2.59e-05	9.24e-28	4.08e-07	2.18e-12	0.00149	5.79e-32	0.00404	1.52e-06	0.0353	0.625	0.000316	4.54e-13	0.531	0.183	0.208	1.07e-12	0.0492	8.22e-10	0.0171	1.22e-10	2.84e-13	0.0564	0.0613	0.993	6.68	13.3	11.1	9.7	8.8	6.82	-5.45	4.22	-11.1	-5.09
ARS-BFGL-NGS-66442	13	60094367	13	60343835	AG	0.279	0.279358	AURKA	5.06e-08	4.09e-26	1.18e-16	5.39e-15	3.26e-09	8.48e-19	6.67e-10	1.89e-11	8.67e-22	1.85e-16	1.24e-14	1.03e-06	2.33e-34	2.16e-06	8.55e-13	2.13e-05	0.219	0.00103	2.94e-06	0.00326	0.0219	0.00605	1.37e-05	0.584	0.000423	0.058	4.62e-09	1.16e-09	0.00453	0.000729	0.00229	5.47	10.8	8.37	7.89	5.95	8.96	-6.21	6.76	-9.73	-8.32
Hapmap42184-BTA-33116	13	60896947	13	61200706	AG	0.413	0.412925	NRSN2	1.87e-10	6.87e-29	1.8e-21	7.19e-14	3.06e-11	0.00297	0.152	0.166	2.78e-13	5.18e-07	0.0145	2.05e-05	1.05e-14	0.00509	0.0166	0.033	0.584	0.357	6.09e-05	0.864	0.61	0.459	0.0104	0.423	0.0239	0.926	5.14e-08	9.3e-05	5.61e-06	0.000543	0.136	6.41	11.4	9.65	7.55	6.69	2.98	1.43	-1.39	-7.37	-5.04
ARS-BFGL-NGS-100323	13	62586212	13	62910275	AG	0.671	0.329202		0.0569	0.261	0.735	0.000276	0.00392	0.166	0.164	0.119	0.0167	5.59e-06	0.0879	8.31e-05	0.0984	0.0534	0.367	0.841	0.469	0.0055	0.027	0.811	0.173	0.362	0.378	0.00187	0.039	4.31e-19	0.204	0.301	0.645	0.314	0.416	-1.91	1.13	-0.338	3.64	2.89	1.39	-1.39	1.56	-2.4	-4.56
BTB-00537519	13	65661023	13	65586259	AG	0.644	0.356215	PHF20	1.62e-08	1.39e-26	1.96e-14	7.13e-15	1.85e-05	0.000264	1.21e-05	0.079	2.89e-11	0.000666	0.000716	0.000141	1.15e-16	3.61e-13	1.31e-14	6.85e-11	0.00171	0.74	3.42e-05	0.0284	0.00104	0.106	0.00055	0.0463	7.05e-06	0.0613	7.82e-08	4.45e-05	0.000124	1.71e-05	0.000226	-5.68	-10.9	-7.72	-7.86	-4.29	-3.66	4.39	-1.76	6.7	3.41
BTA-98290-no-rs	13	72757236	13	72803512	AG	0.524	0.476406		0.0627	0.162	0.404	0.858	0.0536	3.83e-20	4.49e-15	1.11e-15	3.96e-06	4.15e-13	4.16e-06	2.83e-24	8.19e-15	0.00307	0.0512	0.266	0.000533	0.93	0.114	1.5e-08	1.63e-07	4.19e-12	1.11e-05	0.0016	0.00122	0.654	0.0349	0.0684	0.0625	2.18e-08	5.68e-08	-1.86	-1.4	-0.834	0.179	1.93	-9.31	7.92	-8.09	4.63	7.31
ARS-BFGL-NGS-103887	13	72948344	13	72994621	AG	0.079	0.0786756	MYBL2	4.63e-07	0.00493	5.82e-05	0.0526	0.116	0.00048	0.435	3.94e-05	0.439	0.0108	0.611	4.17e-25	0.531	0.112	0.295	0.52	0.142	9.98e-05	6.78e-05	0.00512	0.431	5.78e-05	0.441	0.102	0.0373	0.000395	0.448	0.461	0.671	0.581	0.286	5.06	2.82	4.03	-1.94	-1.57	-3.5	0.781	-4.12	-0.775	2.55
Hapmap43471-BTA-114689	13	73369210	13	73430176	AG	0.424	0.423519	JPH2	0.0544	0.000563	1.89e-05	0.015	1.14e-06	4.03e-09	4.07e-07	6.03e-12	0.67	0.00284	0.0244	1.02e-27	0.0592	0.199	0.223	0.0604	0.813	0.0676	0.592	0.0613	0.00971	0.000261	0.077	0.047	0.0835	0.823	5.72e-05	0.00445	0.000251	0.843	0.186	1.93	3.46	4.29	2.43	4.88	-5.92	5.09	-6.93	0.427	2.99
BFGL-NGS-114029	13	73653480	13	73694769	AG	0.714	0.285541	SERINC3	0.2	0.000744	0.000606	0.00186	1.54e-05	8.97e-07	0.0001	5.36e-05	0.0259	0.000688	0.1	2.79e-30	0.0537	0.264	0.734	0.869	0.000582	0.803	0.162	1.5e-07	3.25e-05	8.67e-13	7.11e-10	1.03e-05	2.03e-07	0.852	0.694	0.000477	0.878	0.00042	9.73e-06	-1.28	-3.38	-3.44	-3.12	-4.34	4.93	-3.9	4.05	2.23	-3.4
ARS-BFGL-NGS-18191	13	74919430	13	74965592	AG	0.901	0.0994542		2.35e-05	0.00694	0.00217	0.266	0.0536	3.93e-05	0.0145	1.62e-05	0.367	0.00599	0.17	5.44e-26	0.114	0.75	0.179	0.647	0.0248	0.000309	0.0337	0.00115	0.225	1.91e-07	0.172	0.0131	0.061	0.00195	0.0536	0.936	0.713	0.109	0.162	-4.24	-2.7	-3.07	1.11	1.93	4.12	-2.45	4.32	0.902	-2.75
ARS-BFGL-NGS-33300	13	75409647	13	75463383	AG	0.801	0.199032	PCIF1	3.44e-09	5.79e-32	1.1e-22	1.34e-18	1.8e-15	8.74e-10	0.0105	1.46e-06	4e-27	2.1e-14	1.34e-09	0.51	1.9e-28	6.01e-08	7.73e-14	3.53e-07	0.00618	0.009	0.0119	0.0019	0.00938	0.00662	0.00027	0.798	0.00616	0.00147	9.84e-09	9.22e-05	0.000278	0.00489	0.00095	-5.94	-12	-9.95	-8.91	-8.03	-6.17	2.56	-4.83	11	7.71
ARS-BFGL-NGS-30910	13	75432478	13	75486161	AG	0.803	0.197127	ZNF335	3.9e-10	5.18e-33	1.75e-23	4.7e-18	2.74e-14	7.23e-11	0.00388	1.09e-06	3.36e-28	5.1e-15	6.71e-10	0.744	1.2e-30	4.58e-08	5.23e-15	5.45e-08	0.00294	0.012	0.0259	0.000339	0.0024	0.00355	0.00094	0.462	0.0212	0.00139	6.89e-10	1.64e-05	5.02e-05	0.000701	0.000159	-6.3	-12.2	-10.1	-8.76	-7.68	-6.56	2.89	-4.89	11.2	7.9
BFGL-NGS-115269	13	75716874	13	75767287	AC	0.816	0.183556		9.84e-08	3.21e-28	1.74e-26	9.92e-18	6.03e-27	0.000296	0.566	0.00177	8.81e-24	0.000212	7.66e-05	0.006	6.38e-18	0.0312	9.19e-05	0.512	0.00455	4.34e-10	0.0808	0.0211	0.000479	1.1e-05	2.57e-21	0.179	6.54e-08	1.18e-09	0.0227	3.23e-09	0.0478	0.148	0.00493	-5.35	-11.2	-10.8	-8.67	-10.9	-3.63	-0.574	-3.13	10.2	3.71
BFGL-NGS-118692	13	76705709	13	76894909	AG	0.515	0.485499		0.0132	0.0137	0.0384	0.612	0.495	2.17e-09	2.03e-06	0.00545	9.82e-05	1.66e-11	0.000511	2.82e-09	1.01e-10	3.34e-14	7.96e-07	1.62e-07	1.12e-13	0.000273	0.521	6.21e-17	9.37e-14	1.65e-21	5.52e-16	2.34e-05	4.46e-07	0.868	1.3e-10	0.0332	3.73e-07	1.46e-17	3.78e-17	2.48	2.47	2.07	0.507	-0.683	6.02	-4.77	2.78	-3.9	-6.78
BTA-59658-no-rs	13	76738443	13	76927656	AG	0.538	0.461911		3.32e-05	2.3e-05	0.000905	0.319	0.164	2.42e-16	7.62e-12	5.03e-06	1.35e-08	6.4e-16	0.000107	3.1e-10	4.46e-19	5.41e-12	1.13e-05	6.03e-06	1.39e-12	0.00136	0.955	2.8e-17	1.27e-14	7.36e-21	2.64e-14	1.87e-05	2.06e-06	0.526	7.99e-10	0.0539	2.43e-06	1.61e-17	1.85e-17	-4.16	-4.25	-3.32	-0.996	1.39	-8.28	6.9	-4.58	5.71	8.16
Hapmap32551-BTA-128831	13	81743652	13	82103564	AG	0.668	0.332223		0.572	0.00683	0.0299	0.00208	0.00153	4.6e-26	1.49e-15	6.03e-23	5.84e-20	1.37e-23	1.33e-14	3.86e-26	9.24e-22	0.313	0.000204	0.706	0.0039	2.43e-09	0.101	3.41e-07	0.00251	2.29e-10	0.75	0.000314	0.908	0.000277	1.91e-07	1.29e-08	0.233	0.000109	0.00792	-0.565	-2.71	-2.17	-3.08	-3.17	-10.7	8.06	-10	9.27	10.2
Hapmap30381-BTC-005750	14	1463676	14	50872	AG	0.683	0.316889		0.679	1.69e-12	0.00328	9.98e-20	3.2e-07	0.0153	0.201	0.122	2.07e-08	1.21e-09	1.83e-05	0.115	1.15e-06	7.51e-09	4.48e-08	2.7e-08	8.75e-08	0.00855	0.00102	2.36e-11	2.11e-05	3.57e-08	1.19e-05	2.91e-06	0.000443	0.627	1.26e-10	0.0347	1.05e-08	3.08e-10	3.58e-10	0.414	7.11	2.94	9.21	5.13	2.43	1.28	-1.55	-5.63	-6.11
Hapmap30383-BTC-005848	14	1489496	14	76703	AG	0.361	0.361162	CH033 (Ensembl)	0.00485	5.59e-11	0.935	1.07e-34	2.15e-08	0.52	0.00638	0.00131	0.000229	0.00288	0.01	0.604	0.0395	0.0154	0.259	0.0605	0.178	0.132	0.239	0.136	0.356	0.204	0.0724	0.348	0.262	0.17	8.85e-05	0.285	0.00594	0.000566	0.0535	-2.82	6.6	0.0819	12.6	5.63	0.643	2.73	-3.22	-3.69	-2.98
ARS-BFGL-NGS-57820	14	1651311	14	236532	AG	0.813	0.186933	A5D786 (Ensembl)	1.48e-11	0.000118	1.85e-06	4.28e-40	0.000632	0.0531	0.95	0.275	0.493	0.741	0.287	0.0222	0.539	0.00065	0.112	0.00365	0.0438	0.0338	0.963	0.00244	0.0321	0.00086	0.000237	0.197	0.0135	0.442	0.0509	0.0993	0.391	0.00727	0.00478	6.8	-3.86	4.79	-13.6	-3.42	-1.94	0.0623	1.09	-0.686	0.33
ARS-BFGL-NGS-94706	14	1696470	14	281533	AC	0.625	0.374697	VPS28	7.04e-14	0.038	4.77e-15	8.41e-09	0.243	0.648	0.0963	0.547	0.0267	0.998	0.564	1.1e-05	0.0142	0.00397	0.0517	0.000769	0.000136	0.000485	0.948	7.92e-08	0.00061	8.84e-06	2.88e-10	0.00103	0.00028	0.818	0.89	0.00047	0.453	0.0298	2.73e-05	7.55	2.08	7.91	-5.79	1.17	-0.456	1.66	0.603	-2.22	0.0026
ARS-BFGL-NGS-4939	14	1801116	14	443937	AG	0.817	0.183303	DGAT1	4.3e-11	4.82e-06	1.55e-05	4.21e-45	6.44e-05	0.0648	0.941	0.0943	0.428	0.48	0.242	0.0199	0.312	5.98e-05	0.0502	0.000955	0.0228	0.0109	0.481	0.000283	0.00507	5.11e-05	4.9e-05	0.112	0.00298	0.234	0.0179	0.133	0.0994	0.00132	0.000456	6.64	-4.59	4.33	-14.5	-4.01	-1.85	0.0736	1.67	-0.793	0.706
ARS-BFGL-NGS-107379	14	2054457	14	679600	AG	0.751	0.248776		1.62e-08	0.000405	9.34e-05	1.02e-30	0.00212	0.371	1.13e-05	2.63e-05	0.0175	0.197	0.0382	0.532	0.14	0.18	0.236	0.388	0.36	0.000934	0.692	0.166	0.067	0.233	0.0028	0.736	0.0119	0.656	0.297	0.317	0.0485	0.0324	0.102	5.68	-3.54	3.92	-11.8	-3.08	0.895	-4.4	4.22	-2.38	-1.29
Hapmap25384-BTC-001997	14	2217163	14	835054	AG	0.413	0.412592	LOC506831	1.62e-05	0.00168	0.0695	1.59e-20	4.38e-06	0.000325	0.917	0.024	0.0323	0.106	0.0178	0.0584	0.0253	0.0255	0.00314	0.00379	0.338	0.576	0.498	0.0172	0.42	0.0134	0.809	0.32	0.691	0.285	0.116	0.774	0.00668	0.00365	0.0743	-4.32	3.15	-1.82	9.41	4.61	3.6	0.104	2.26	-2.14	-1.62
Hapmap24715-BTC-001973	14	2239085	14	856889	AG	0.582	0.418028	MAPK15	2.37e-05	0.000689	0.0989	1.25e-21	1.82e-06	0.000284	0.573	0.0527	0.0464	0.149	0.0164	0.0469	0.0211	0.0264	0.00361	0.00411	0.316	0.595	0.58	0.0159	0.305	0.0123	0.604	0.373	0.644	0.476	0.0676	0.839	0.00299	0.00119	0.0572	4.24	-3.4	1.65	-9.69	-4.79	-3.64	-0.563	-1.94	1.99	1.44
Hapmap30086-BTC-002066	14	2524432	14	1490178	AG	0.518	0.481946		0.254	4.62e-17	2.27e-05	1.22e-23	3.72e-10	5.21e-08	0.000369	0.0544	5.72e-08	1.7e-08	2.46e-08	0.105	1.37e-14	2.96e-09	3.1e-14	5.28e-10	3.59e-08	0.945	0.000148	3.29e-10	0.000365	6.53e-08	0.57	0.000102	0.0587	0.0209	2.75e-06	0.0944	0.000105	0.000616	3.67e-08	1.14	8.49	4.25	10.2	6.3	5.47	-3.57	1.92	-5.45	-5.67
Hapmap30646-BTC-002054	14	2553525	14	1461085	AG	0.608	0.39208		0.522	3.26e-16	0.000227	4.97e-25	5.58e-10	6.73e-06	0.217	0.795	4.77e-06	3.14e-07	8.01e-06	0.388	4.84e-11	2.82e-06	1.04e-07	3.38e-06	1.9e-07	0.373	0.000803	3.18e-08	8.49e-05	1.29e-05	0.258	0.00177	0.0225	0.12	8.13e-07	0.00332	3.78e-06	0.00011	2.51e-07	0.64	8.25	3.7	10.5	6.24	4.52	-1.24	0.26	-4.59	-5.14
ARS-BFGL-NGS-18858	14	2909929	31	297711	AG	0.314	0.31381		0.000333	3.04e-09	0.783	3.48e-35	3.41e-10	1.62e-06	0.0702	0.049	0.0104	0.00315	6.58e-06	0.000606	4.08e-06	9.46e-05	0.000398	0.000923	0.068	0.581	0.404	0.0039	0.126	0.000132	0.571	0.317	0.138	0.0191	9.39e-05	0.0151	2.13e-05	6e-06	0.00296	-3.6	5.96	-0.275	12.7	6.32	4.81	-1.81	1.97	-2.56	-2.96
ARS-BFGL-NGS-74378	14	3640788	14	1889210	AG	0.267	0.266626		0.491	5.59e-11	0.00845	2.28e-22	7.64e-11	5.35e-12	0.0555	0.000176	1.19e-06	0.000713	6.51e-05	0.0872	8.53e-12	0.0367	0.00476	0.115	0.375	0.00628	0.33	0.0137	0.859	0.000261	0.989	0.0691	0.186	0.135	2e-05	0.000817	2.73e-05	5.9e-05	0.0591	-0.689	6.6	2.64	9.87	6.55	6.95	-1.92	3.76	-4.88	-3.39
UA-IFASA-9288	14	3956956	14	2201870	AG	0.243	0.243333	PTK2	0.818	3.05e-12	0.00107	1.01e-22	1.99e-12	5.58e-11	0.303	0.000286	0.00141	0.039	3.34e-05	0.284	5.39e-12	0.00427	7.39e-05	0.0201	0.238	0.0048	0.917	0.0028	0.42	4.82e-05	0.217	0.144	0.561	0.238	4.07e-07	9.97e-07	6.88e-08	2.24e-06	0.0171	-0.23	7.03	3.28	9.96	7.09	6.6	-1.03	3.64	-3.2	-2.07
Hapmap26072-BTC-065132	14	4149375	14	2391826	AG	0.359	0.358525	EIF2C2	0.239	2.2e-10	0.0253	2.27e-23	7.91e-12	0.0729	0.00354	0.436	0.00015	0.0092	0.000432	0.0183	0.000807	0.0142	0.000413	0.000518	0.00859	0.687	0.987	0.014	0.483	0.0749	0.192	0.00132	0.0429	0.00867	0.000596	0.0964	3e-07	0.000118	0.0105	1.18	-6.39	-2.24	-10.1	-6.89	-1.79	-2.92	0.779	3.8	2.61
ARS-BFGL-NGS-56327	14	4336714	14	2580414	AG	0.678	0.322337	NIBP	0.42	5.55e-27	1.9e-11	5.54e-43	9.13e-34	8.92e-17	9.82e-05	4.41e-09	2.61e-14	0.000114	2.2e-12	0.0571	2.23e-26	7.94e-06	4.7e-10	0.000301	0.228	1.6e-05	0.331	0.00636	0.854	0.000198	0.000695	0.484	0.0603	0.00801	1.78e-14	6.36e-13	1.4e-10	5.92e-09	0.0166	-0.807	-10.9	-6.76	-14.1	-12.4	-8.41	3.9	-5.9	7.69	3.87
ARS-BFGL-NGS-100480	14	4364952	14	2607583	AG	0.619	0.381356	NIBP	0.311	7.53e-17	0.000516	1.78e-36	1.32e-19	9.78e-12	0.00283	2.7e-06	1.17e-10	6.9e-05	7.29e-13	0.606	1.77e-15	3.9e-07	3.17e-12	1.96e-06	0.0209	0.000248	0.479	0.000979	0.755	1.35e-05	0.0486	0.0461	0.687	0.000482	3.01e-14	1.29e-09	2.57e-10	1.4e-08	0.00355	1.01	-8.43	-3.48	-12.9	-9.17	-6.86	2.99	-4.71	6.48	3.99
UA-IFASA-5306	14	4468478	14	2711615	AG	0.248	0.248336	NIBP	0.628	1.03e-10	0.00411	5.82e-21	2.39e-11	2.52e-10	0.274	0.000218	0.00309	0.0664	3.41e-05	0.233	9.73e-11	0.0172	0.000299	0.0611	0.394	0.00106	0.786	0.0137	0.691	0.000336	0.0981	0.338	0.767	0.299	8.06e-07	8.37e-07	7.09e-08	6.19e-06	0.0682	-0.484	6.5	2.87	9.52	6.73	6.37	-1.1	3.71	-2.96	-1.84
Hapmap22692-BTC-068210	14	4767039	14	3018726	AC	0.258	0.258016		0.988	1.97e-10	0.00125	3.16e-18	1.04e-10	3.22e-10	0.246	0.000444	0.00153	0.0424	5.22e-05	0.387	9.17e-11	0.0212	0.000137	0.0344	0.235	0.00256	0.987	0.00587	0.672	0.000104	0.186	0.168	0.644	0.772	4.27e-05	0.00223	2.69e-06	0.000221	0.0362	-0.0148	6.4	3.23	8.81	6.5	6.33	-1.16	3.52	-3.17	-2.03
BFGL-NGS-110993	14	4808166	14	3059045	AC	0.426	0.425667		0.338	4.52e-12	0.000142	6.38e-26	2.45e-21	0.000585	0.266	0.000323	7.94e-07	0.563	5.48e-10	8.99e-05	3.1e-07	0.0233	6.72e-10	0.000707	0.531	1.32e-07	0.0687	0.689	0.026	0.637	1.99e-07	0.843	0.00977	0.000827	0.000493	0.000211	0.000204	0.101	0.859	-0.958	6.97	3.81	10.7	9.62	3.45	-1.11	3.6	-4.96	-0.579
Hapmap23302-BTC-052123	14	4848750	14	3099635	AC	0.254	0.254084		0.795	2.12e-11	0.000354	9.11e-19	3.36e-11	1.56e-10	0.0933	0.000239	0.00156	0.078	1.55e-05	0.473	8.37e-12	0.00799	2.86e-05	0.014	0.219	0.00297	0.675	0.00488	0.654	8.95e-05	0.166	0.149	0.644	0.836	1.85e-05	0.00257	4.91e-06	0.000184	0.0231	0.26	6.74	3.58	8.95	6.68	6.44	-1.68	3.68	-3.17	-1.76
Hapmap23620-BTC-064278	14	11931937	14	10293408	AC	0.361	0.36055		0.162	8.84e-15	3.84e-07	7.75e-19	1.01e-13	1.45e-10	6.39e-08	5.86e-08	2.35e-20	5.17e-09	1.56e-10	0.479	3.41e-18	1.8e-06	7.25e-16	6.98e-08	0.000578	0.00062	0.984	8.83e-05	0.296	0.000241	0.0882	0.165	0.0599	0.398	6.69e-11	0.000216	4.69e-06	1.44e-07	0.000474	1.4	7.83	5.1	8.97	7.5	6.45	-5.43	5.45	-9.37	-5.87
ARS-BFGL-NGS-70236	14	12877549	14	11230396	AG	0.95	0.0499697		0.0663	2.43e-19	2.01e-10	6.26e-23	2.14e-20	1.37e-12	1.14e-06	2.59e-06	1.69e-23	9.43e-13	7.04e-09	0.112	1.7e-22	0.0087	2.25e-10	0.00738	0.11	3.52e-09	0.24	0.00615	0.39	0.00037	0.00072	0.0911	0.0219	1.29e-09	7.45e-13	4.1e-07	1e-06	1.87e-06	0.124	-1.84	-9.1	-6.4	-10	-9.38	-7.14	4.88	-4.72	10.1	7.2
Hapmap26535-BTC-010313	14	13217565	14	11601320	AG	0.158	0.158006		0.0275	2.19e-17	3.11e-12	2.33e-18	5.92e-22	7.32e-15	5.98e-07	9.47e-11	5.51e-15	2.12e-10	0.0455	0.0298	2.51e-25	4.53e-05	4.25e-16	2.98e-06	8.74e-06	9.12e-08	0.0591	0.000401	0.18	6.63e-05	6.91e-05	0.0887	0.00968	4.46e-06	1.32e-18	2.48e-11	1.33e-08	3.66e-09	0.00688	2.21	8.58	7.03	8.84	9.77	7.85	-5.01	6.52	-7.89	-6.39
ARS-BFGL-NGS-82479	14	13488780	14	11871195	AG	0.048	0.0477919		0.0682	1.6e-19	4.78e-10	2.57e-23	2.7e-19	3.51e-15	2.37e-09	1.9e-07	1.95e-25	5.27e-14	5.12e-08	0.0896	6.69e-25	0.0225	2.55e-08	0.043	0.166	1.57e-09	0.425	0.00455	0.523	0.00018	0.0008	0.181	0.0197	9.79e-09	3.07e-12	1.06e-06	1.82e-05	1.23e-05	0.169	1.83	9.15	6.26	10.1	9.09	7.95	-6	5.23	-10.6	-7.59
ARS-BFGL-NGS-3198	14	21933950	14	19971075	AG	0.839	0.160919	LOC100139887	0.00307	2.53e-15	4.17e-16	1.45e-12	1.21e-25	2.78e-06	0.131	0.0197	2.3e-28	3.01e-08	1.37e-12	0.138	7.47e-16	0.738	0.00486	0.515	0.408	2.7e-10	0.132	0.864	0.0771	0.423	2.12e-10	0.683	0.00271	1.5e-09	3.9e-08	5.35e-11	0.000419	0.0271	0.367	-2.97	-7.99	-8.22	-7.13	-10.6	-4.7	1.51	-2.33	11.3	5.57
ARS-BFGL-BAC-12159	14	22587081	14	20685179	AG	0.504	0.495752		2.48e-12	2.41e-18	4.94e-24	0.000317	6.01e-11	0.577	0.956	0.00178	1.53e-12	0.0112	0.062	1.05e-07	2.38e-09	0.0052	0.000172	0.00402	0.0354	0.256	0.824	0.159	0.0273	0.975	0.288	0.0216	0.926	0.0623	2.68e-07	1.56e-05	1.53e-07	0.00338	0.0264	7.06	8.84	10.3	3.61	6.59	-0.558	0.0553	-3.13	-7.13	-2.54
Hapmap32241-BTC-054753	14	25962036	14	24080457	AG	0.13	0.130212		0.0383	0.0136	0.00842	0.351	0.182	8.46e-05	0.892	0.00213	0.0227	0.286	0.14	2.56e-22	0.567	0.0161	0.485	0.119	0.576	4.46e-07	0.00179	0.539	0.381	0.00666	0.00627	0.618	0.746	0.000794	0.0459	0.11	0.0559	0.273	0.394	2.07	2.47	2.64	0.934	1.34	-3.94	0.136	-3.08	-2.28	1.07
Hapmap24966-BTC-054594	14	26080801	14	24199226	AG	0.872	0.127724	FAM110B	0.0249	0.00442	0.00276	0.213	0.0846	0.000131	0.805	0.00105	0.0151	0.251	0.144	3.08e-24	0.81	0.011	0.626	0.0782	0.641	1.66e-07	0.000232	0.861	0.183	0.0221	0.00197	0.867	0.541	0.00358	0.0204	0.0784	0.0172	0.175	0.19	-2.24	-2.85	-3	-1.25	-1.73	3.83	-0.247	3.28	2.43	-1.15
UA-IFASA-8415	14	26223437	14	24342922	AG	0.873	0.12659		0.0121	0.00319	0.00174	0.273	0.134	0.000161	0.872	0.000788	0.00613	0.355	0.0427	4.23e-23	0.887	0.0225	0.303	0.206	0.395	3.06e-07	0.000247	0.668	0.239	0.0131	0.0031	0.635	0.663	0.00095	0.0483	0.0821	0.0512	0.317	0.324	-2.51	-2.95	-3.14	-1.1	-1.5	3.78	-0.161	3.36	2.74	-0.926
Hapmap25761-BTC-065280	14	26949215	14	25081787	AG	0.492	0.492121		0.01	0.132	0.298	0.367	0.00665	2.73e-15	0.000226	7.77e-20	6.72e-05	0.0335	3.41e-05	0.00568	0.000428	3.48e-06	0.0133	1.46e-08	1.84e-09	1.35e-23	0.000251	0.0114	1.77e-06	0.811	1.07e-16	0.00118	2.24e-08	2.08e-08	0.000302	0.00854	1.09e-05	0.000156	1.35e-07	2.58	1.51	1.04	-0.902	-2.72	-7.98	3.7	-9.23	4	2.13
Hapmap32182-BTC-010642	14	27634314	14	25766448	AG	0.52	0.480291		0.0419	0.524	0.816	0.14	0.000661	4.38e-10	0.0106	3.84e-15	5.68e-05	0.0747	1.26e-06	0.213	0.00213	0.00033	0.212	8.62e-06	4.09e-10	4.99e-21	0.000413	0.00481	8.72e-06	0.673	7.35e-19	5.5e-05	1.65e-10	2.39e-06	0.00864	0.00129	0.000451	0.000164	7.86e-07	-2.04	-0.637	-0.233	1.47	3.41	6.28	-2.56	7.94	-4.04	-1.78
BTA-34452-no-rs	14	30361887	14	28568866	AG	0.037	0.0369795		0.000199	0.0042	0.0228	0.707	0.00696	2.04e-05	1.96e-09	4.04e-08	6.68e-10	0.0244	6.76e-28	0.789	0.0983	0.101	0.0733	0.00241	1.32e-05	1.63e-05	0.0041	0.583	0.0702	0.0456	0.238	0.775	0.64	0.00657	0.00854	0.241	0.233	0.261	0.257	3.73	2.87	2.28	-0.375	-2.7	-4.27	6.04	-5.52	6.21	2.25
UA-IFASA-1789	14	34352081	14	32977353	AG	0.873	0.127295		4.39e-14	9.35e-15	2.61e-17	0.0762	0.023	4.6e-05	0.027	0.499	3.7e-17	8.9e-13	0.00161	0.0413	2.06e-17	0.218	0.786	0.398	0.0389	0.000888	0.0114	3.27e-06	1.57e-06	0.0283	0.000852	2.97e-05	4.01e-05	0.55	0.00749	0.0137	0.123	0.000324	5.98e-06	7.62	7.82	8.56	1.77	2.28	4.09	-2.21	0.676	-8.52	-7.2
UA-IFASA-9658	14	38248644	31	2452778	AG	0.448	0.448338		0.0195	0.0169	0.915	4.07e-09	1.99e-06	1.16e-22	1.31e-10	4.1e-26	9.18e-15	2.91e-06	3.18e-07	3.5e-08	2.19e-13	0.0241	0.56	0.0169	0.0355	4.38e-16	0.0134	0.335	0.0878	0.0102	0.000172	0.729	0.0203	2e-09	0.904	0.00384	0.151	0.905	0.124	-2.34	2.39	0.107	5.91	4.77	9.94	-6.47	10.8	-7.82	-4.69
ARS-BFGL-NGS-77389	14	38344250	31	2357161	AG	0.919	0.0806061		0.0432	0.634	0.576	0.1	0.00335	4.55e-06	2.88e-08	1.92e-06	2.36e-17	1.75e-06	1.48e-36	0.0352	0.00039	0.982	0.62	0.305	0.0147	0.000789	0.00584	0.000434	0.224	0.000166	0.208	0.0189	0.0171	0.0934	0.567	0.0418	0.721	0.704	0.193	-2.02	-0.476	-0.56	1.65	2.94	4.6	-5.58	4.78	-8.57	-4.8
Hapmap36191-SCAFFOLD388152_519	14	43242051	14	38035979	AG	0.595	0.405266		0.0102	0.413	0.312	0.0608	0.0033	7.24e-24	5.38e-11	9.12e-24	4.4e-07	0.174	3.13e-07	8.26e-07	8.08e-08	4.97e-11	0.00337	4.12e-11	1.43e-14	1.41e-25	0.0595	0.0381	1.7e-05	0.493	5.91e-16	0.00871	4.2e-07	0.0348	0.0985	0.000253	2.62e-06	0.0842	2.02e-06	-2.57	-0.819	-1.01	1.88	2.94	10.2	-6.6	10.2	-5.07	-1.36
BTA-18646-no-rs	14	44051654	14	38929438	AG	0.102	0.101582	H14C8ORF70	0.00011	0.128	0.00206	0.0188	0.157	8.81e-08	1.29e-07	8.03e-12	9.24e-24	1.63e-05	2.17e-31	0.0269	0.00785	0.0129	0.217	0.00371	3.55e-05	1.94e-06	0.00196	0.0167	0.603	0.0276	0.149	0.967	0.557	0.0323	7.3e-05	0.0187	0.000312	0.0141	0.398	3.88	1.52	3.09	-2.35	-1.42	-5.37	5.3	-6.89	10.2	4.32
Hapmap52122-rs29020455	14	44254668	14	39152310	AC	0.531	0.469306		0.397	0.00227	0.00342	0.00169	1.54e-05	3.79e-27	3.51e-16	1.61e-26	5.28e-17	2.34e-07	7.28e-07	5.47e-12	1.46e-20	0.0017	0.87	0.000166	6.38e-06	2.7e-18	0.0122	0.779	0.0493	0.0293	1.84e-06	0.162	0.0422	1.34e-08	0.216	7.07e-05	0.172	0.702	0.046	-0.847	-3.06	-2.93	-3.14	-4.34	-11	8.24	-10.8	8.47	5.19
ARS-BFGL-BAC-24005	14	44445182	14	39346670	AG	0.731	0.268765		7.81e-06	0.0206	0.00309	0.0428	0.00612	1.21e-14	4.93e-05	7.28e-19	1.26e-08	0.1	1.29e-15	5.05e-14	0.0031	9.8e-10	0.0271	7.88e-09	2.55e-15	3.37e-22	0.212	0.0106	0.000114	0.307	5.15e-18	0.000432	4.62e-07	0.107	7.25e-06	0.038	2.88e-09	2.03e-05	1.7e-07	-4.48	-2.32	-2.96	2.03	2.74	7.79	-4.07	8.98	-5.72	-1.64
BFGL-NGS-116920	14	48484709	14	43612288	AG	0.657	0.342805	EXT1	0.393	6.4e-13	2.35e-07	3.06e-18	3.81e-18	3.03e-11	0.00912	2.77e-06	1.17e-16	3.72e-06	2.49e-14	5.17e-05	5.56e-17	0.32	2.49e-08	0.0153	0.971	4.94e-07	0.0285	0.000457	0.0597	0.0133	0.00112	0.0529	0.444	2.95e-05	0.0685	3.78e-05	0.673	0.375	0.0843	-0.855	-7.25	-5.19	-8.81	-8.79	-6.69	2.61	-4.7	8.37	4.64
BTB-00569421	14	49193808	14	44320649	AG	0.145	0.145191		0.0591	8.32e-09	0.000466	3.5e-08	0.000731	0.822	0.0305	0.000786	0.135	9.96e-07	0.967	0.508	0.00243	3.65e-16	7.57e-19	1.74e-23	1.88e-18	9.27e-09	0.295	1.76e-10	5.23e-05	4.95e-06	2.9e-06	3.55e-09	5.06e-06	0.0759	0.000572	0.189	3.33e-09	2.28e-07	6.56e-14	-1.89	-5.79	-3.51	-5.54	-3.38	-0.225	-2.17	3.36	1.5	4.91
BFGL-NGS-117407	14	51230877	14	46592850	AC	0.114	0.113966		0.659	0.16	0.216	0.174	0.09	5.95e-09	8.43e-09	3.76e-07	6.39e-30	7.05e-09	4.76e-35	5.21e-05	1.66e-08	0.0942	0.657	0.0864	0.00094	0.00278	0.00377	0.000183	0.136	0.00259	0.249	0.000187	0.00346	0.0127	0.25	0.402	0.0743	0.893	0.255	-0.442	-1.41	-1.24	-1.36	-1.7	-5.85	5.79	-5.1	11.6	5.82
BTB-00332985	14	54779831	14	50317494	AG	0.361	0.36138		0.0328	1.42e-06	0.000312	6.95e-05	0.00196	0.00169	0.00208	0.222	1.05e-17	0.000105	9.08e-36	0.475	1.74e-07	0.904	0.214	0.735	0.0143	0.0118	0.348	0.0436	0.366	0.277	0.598	0.00377	0.189	0.00437	0.0616	0.104	0.632	0.608	0.431	-2.14	-4.84	-3.61	-3.99	-3.1	-3.15	3.08	-1.22	8.67	3.89
Hapmap24398-BTC-062971	14	57584280	14	53222605	AC	0.396	0.395948		0.234	0.119	0.0808	0.00079	8.28e-09	0.000484	0.00986	1.78e-05	4.31e-06	0.0357	3.26e-05	0.00866	0.0137	6.88e-15	0.000723	1.2e-11	9.76e-15	3.27e-24	0.452	5.77e-07	1.8e-11	6.64e-07	3.31e-21	8.17e-06	6.88e-12	0.00299	0.0421	0.78	0.000135	5.94e-08	3.2e-14	-1.19	1.56	1.75	3.36	5.79	3.5	-2.58	4.3	-4.61	2.1
BTB-01290167	14	58589050	14	54249826	AG	0.583	0.416818	RSPO2	8.22e-05	0.0765	0.0653	0.0485	0.000143	0.578	0.0158	0.692	0.0836	5.41e-08	0.123	0.000124	0.00195	8.23e-15	3.48e-05	5.81e-09	2.19e-14	6.07e-14	0.00308	1.13e-10	3.55e-18	5.58e-09	3.35e-17	0.000508	1.52e-09	4.62e-05	0.000133	0.0836	5.19e-06	9.55e-10	2.55e-16	-3.95	-1.77	-1.84	1.97	3.81	-0.556	2.42	-0.396	1.73	5.46
UA-IFASA-7897	14	59280392	14	54928100	AC	0.469	0.468882	ANGPT1	0.694	0.00596	0.0138	0.00146	2.56e-05	3.6e-11	0.00179	3.9e-10	2.36e-09	8.43e-10	3.53e-11	4.09e-22	2.07e-11	0.196	0.000108	0.442	0.0819	1.71e-05	0.0548	1.03e-05	8.09e-06	4.37e-06	0.0172	0.000339	0.0307	4.64e-05	0.152	3.28e-09	0.818	0.27	0.00435	0.393	2.75	2.46	3.19	4.22	6.66	-3.13	6.3	-6	-6.17
ARS-BFGL-NGS-29452	14	62166389	14	58047421	AG	0.205	0.204958		0.54	0.00253	0.012	3.81e-06	1.04e-09	9.53e-12	0.00162	1.57e-11	8.9e-08	0.373	1.78e-06	0.397	2.89e-07	0.104	0.0183	0.199	0.011	6.09e-19	1.4e-06	0.0301	4.61e-05	0.434	1.78e-20	0.00026	4.55e-12	1.04e-05	0.222	4.4e-06	0.233	0.182	0.000168	-0.613	3.02	2.51	4.64	6.14	6.86	-3.16	6.79	-5.37	-0.891
Hapmap41515-BTA-35210	14	63777156	14	59770694	AG	0.489	0.489104	AZIN1	0.0597	0.000257	0.00194	0.00579	0.0155	0.000998	4.51e-07	0.00478	3.86e-21	1.27e-06	1.36e-27	0.0304	7.83e-07	0.0901	0.0301	0.887	0.759	0.000362	0.206	0.485	0.356	0.168	0.746	0.442	0.168	0.801	9.29e-07	7.99e-07	0.275	0.0148	0.803	-1.88	-3.66	-3.1	-2.76	-2.42	-3.3	5.07	-2.83	9.57	4.86
UA-IFASA-7236	14	69288756	14	65175271	AG	0.593	0.40659	PGCP	2.01e-05	0.0017	0.00126	0.578	0.1	0.144	0.223	0.000139	0.85	1.34e-05	0.366	1.43e-09	0.000335	9.12e-10	3.85e-06	9.02e-09	1.27e-10	3.28e-10	0.00229	1.11e-13	1.44e-15	3.83e-11	5.45e-11	1.7e-07	3.72e-08	0.00277	4.4e-13	0.00207	2.75e-15	4.97e-21	2.68e-18	4.28	3.14	3.23	-0.556	-1.65	1.46	1.22	-3.82	-0.189	-4.37
BFGL-NGS-113698	14	70358208	14	66220903	AG	0.441	0.441052		0.24	7.47e-05	0.000452	8.54e-05	3.76e-06	5.01e-05	4.84e-05	0.217	0.0163	0.38	0.000916	0.00988	1.39e-07	0.0164	2.56e-06	0.0968	0.00824	7.08e-06	0.0192	0.204	0.765	0.00655	0.12	0.529	0.0943	0.0125	3.37e-19	1.79e-18	5.39e-08	5.8e-13	0.0752	1.18	3.97	3.51	3.94	4.64	4.07	-4.07	1.24	-2.4	-0.879
UA-IFASA-8063	14	70387887	14	66250582	AG	0.526	0.4737		0.00724	1.81e-07	7.11e-07	7.92e-05	4.58e-06	4.1e-05	0.00234	0.762	1.49e-05	0.00927	4.41e-06	0.431	6.67e-10	0.00211	2.54e-06	0.00796	2.73e-05	0.0296	0.887	0.00197	0.211	0.000322	0.14	0.0459	0.573	0.964	6.6e-28	1.49e-16	6.59e-17	3.86e-23	0.000218	2.69	5.24	4.98	3.96	4.6	4.11	-3.05	-0.303	-4.34	-2.61
ARS-BFGL-NGS-22314	14	70590801	14	66453430	AC	0.732	0.26776		0.548	0.119	0.244	0.165	0.288	0.000154	0.53	0.652	0.15	0.129	0.183	0.00285	0.00078	4.9e-07	2.51e-10	1.5e-06	6.68e-08	0.541	0.483	8.52e-07	2.38e-05	1.28e-07	0.767	0.0648	0.318	0.378	1.65e-14	5.41e-19	1.24e-10	2.26e-15	2.83e-07	0.601	1.56	1.17	1.39	1.06	3.79	-0.628	0.451	-1.44	-1.52
BFGL-NGS-113708	14	72228540	14	68219827	AG	0.714	0.286408	RAD54B	0.000646	0.0736	2.54e-05	0.129	0.0567	0.072	0.77	0.128	0.0125	8.85e-06	0.417	0.685	0.00107	0.000971	0.000879	0.000525	2.03e-08	0.0472	0.48	2.64e-06	0.0196	1.03e-05	8.52e-08	9.33e-14	1.32e-10	0.0351	2.47e-10	0.000118	2.62e-08	1.74e-08	1.62e-05	3.42	1.79	4.22	-1.52	1.91	1.8	0.292	-1.52	-2.5	-4.46
ARS-BFGL-NGS-16146	14	75180178	14	71416567	AG	0.485	0.484821		2.03e-07	1.98e-16	1.2e-14	4.9e-07	1.41e-07	6.22e-09	0.0471	0.0184	6.84e-05	0.000481	0.898	0.448	2.37e-19	0.00089	6.16e-08	1.51e-05	6.21e-08	0.989	0.328	1.18e-05	0.000158	0.000154	0.428	0.000154	0.0216	0.467	2.58e-12	8.47e-14	2.07e-19	3.77e-14	8.89e-08	-5.22	-8.31	-7.79	-5.05	-5.29	-5.84	1.99	-2.36	3.99	3.5
BFGL-NGS-116269	15	2922907	15	1504001	AG	0.837	0.163216		3.14e-07	4.11e-26	1.72e-19	2.97e-16	9.28e-16	8.88e-19	1.25e-08	6.64e-08	3.55e-46	1.03e-27	1.4e-31	0.00183	1.63e-38	2.03e-10	8.04e-19	9.54e-09	3.14e-05	0.000437	3.91e-05	2.55e-09	0.012	2.32e-10	0.39	2.75e-06	0.691	2.83e-10	5.71e-23	9.01e-13	2.09e-14	2.33e-16	5.72e-07	-5.14	-10.8	-9.14	-8.26	-8.12	-8.96	5.72	-5.43	14.7	11.1
BTB-01576078	15	2988789	15	1569912	AG	0.209	0.209492		2.95e-09	1.96e-22	2.27e-21	1e-09	4.99e-14	1.89e-14	0.000174	0.000844	6.22e-36	2.9e-23	8.97e-30	0.45	4.25e-32	1.66e-11	1.48e-14	3.55e-08	6.05e-06	0.0809	0.00908	1.2e-09	0.000164	2.85e-11	0.194	2.49e-07	0.269	6.27e-07	3.01e-27	6.59e-10	6.16e-18	4.11e-20	4.1e-09	5.97	9.89	9.62	6.14	7.6	7.73	-3.76	3.34	-12.8	-10.1
BTB-01173648	15	9792729	15	7623036	AG	0.57	0.429565	CNTN5	0.000207	2.89e-15	4.14e-11	4.47e-10	2.21e-09	4.86e-06	8.5e-09	0.0207	2.3e-12	1.45e-11	6.12e-18	0.39	1.18e-18	5.17e-23	8.21e-20	1.97e-14	1.44e-14	0.215	0.0976	1.07e-15	3.69e-10	9.43e-16	0.0384	0.000797	0.0323	0.00165	1.16e-13	0.000434	1.49e-11	3.85e-10	2.14e-16	3.72	7.97	6.64	6.27	6.01	4.59	-5.79	2.32	-7.07	-6.8
BTB-01830390	15	11197384	15	9096047	AG	0.231	0.23117		0.00032	1.56e-21	4.6e-17	5.02e-18	1.21e-22	4.26e-16	2.3e-07	8.96e-09	6.67e-39	7.8e-24	2.31e-35	0.00052	2.79e-32	5.49e-07	9.43e-09	0.00162	0.0281	6.53e-05	8.45e-06	1.1e-05	0.00977	4.74e-10	0.049	0.0754	0.437	5.22e-11	7.07e-09	1.79e-05	1.23e-06	5.19e-07	0.000282	3.61	9.67	8.49	8.75	9.94	8.22	-5.2	5.78	-13.4	-10.2
ARS-BFGL-NGS-105084	15	16877554	15	14857817	AG	0.055	0.0546732	GUCY1A2	0.00279	0.0677	0.00203	0.321	0.666	0.245	0.469	0.345	0.279	0.0858	0.858	0.792	0.0426	0.0197	0.0217	0.0245	0.000272	0.486	2.24e-12	0.000177	0.00825	0.000627	0.0778	0.945	0.358	0.214	0.16	0.467	0.115	0.0546	0.00622	-2.99	-1.83	-3.09	0.992	-0.432	-1.16	0.725	-0.944	1.08	1.72
ARS-BFGL-NGS-40396	15	20899264	15	18769722	AG	0.196	0.195764		0.99	0.0122	0.0496	0.000877	7.45e-05	0.207	0.519	0.00294	0.000778	0.194	0.0118	0.00138	0.179	0.00138	0.0519	0.00117	5.65e-06	2.85e-06	0.716	2.79e-06	1.29e-07	2.37e-05	4.2e-20	4.65e-12	9.22e-15	0.692	1.11e-05	0.0926	1.31e-05	9.62e-09	7.26e-08	0.0128	-2.51	-1.96	-3.33	-3.97	-1.26	0.645	-2.98	3.37	-1.3
BTB-00582624	15	21138866	15	19061376	AG	0.836	0.163804		0.0134	0.000587	0.00535	0.0688	0.453	0.0739	0.062	0.0345	0.674	0.633	0.213	0.133	0.0562	9.2e-22	4.44e-23	3.44e-22	3.79e-21	0.000125	0.0546	8.49e-10	1.08e-10	4.19e-06	0.000198	0.00273	0.0238	0.727	8.81e-09	5.12e-06	8.17e-08	5.21e-08	2.08e-13	2.48	3.44	2.79	1.82	0.75	-1.79	-1.87	-2.12	-0.421	-0.477
Hapmap41192-BTA-16797	15	21445154	15	19344023	AG	0.111	0.11148		0.00176	3.91e-21	1.01e-09	3.45e-19	5.16e-10	0.00186	3.05e-05	0.004	7.78e-18	3.13e-06	8.9e-10	0.428	1.16e-13	0.000341	6.32e-10	7.75e-05	0.34	0.00687	1.92e-05	0.935	0.805	0.792	2.2e-06	0.0489	1.12e-06	0.00579	0.000307	0.0323	0.328	0.139	0.392	3.13	9.57	6.14	9.06	6.25	3.12	-4.18	2.88	-8.7	-4.68
BTB-00590603	15	29702877	15	27610661	AG	0.048	0.0483384	MLL	6.05e-05	7.05e-22	1.73e-16	4.71e-16	6.34e-18	4.94e-12	2.52e-11	3.68e-12	3.32e-33	1.34e-09	1.56e-14	0.00305	1.57e-24	0.00434	3.73e-08	0.0237	0.25	9.44e-09	5.41e-06	0.364	0.00701	0.711	1.28e-16	0.018	2.55e-13	0.00354	0.000124	4.8e-07	0.434	0.584	0.255	4.02	9.75	8.33	8.2	8.73	6.96	-6.72	7	-12.3	-6.1
BTB-00590405	15	31527773	15	29557995	AG	0.72	0.28028	ARHGEF12	1.58e-05	1.22e-10	4.12e-11	0.000242	1.04e-06	1.3e-05	0.139	4.73e-06	1.68e-19	2.64e-06	8.51e-07	0.00226	1.52e-10	0.383	0.122	0.86	0.00288	2.65e-06	0.299	0.0433	0.0363	0.283	6.44e-19	2.12e-07	9.66e-17	0.065	0.783	0.0377	0.329	0.00636	0.00461	-4.33	-6.48	-6.64	-3.68	-4.9	-4.37	1.48	-4.59	9.15	4.71
BFGL-NGS-116109	15	34763290	15	32924180	AC	0.255	0.255293		5.63e-07	1.08e-13	4.15e-14	3.24e-05	7.77e-08	0.000116	0.277	0.00966	2.66e-21	0.00167	6.39e-05	1.4e-10	3.3e-10	0.358	0.00774	0.448	0.0355	0.000113	0.000122	0.00843	0.0424	0.00304	3.53e-18	1.17e-06	2.84e-17	0.15	0.435	0.00043	0.831	0.398	0.0258	5.02	7.49	7.62	4.17	5.4	3.86	-1.09	2.59	-9.61	-3.15
BTA-36850-no-rs	15	42949577	15	41376021	AG	0.547	0.452511		0.0814	0.0563	0.0111	0.543	0.0888	0.0573	0.107	0.00257	0.000958	0.0189	0.00113	1.92e-05	0.261	9.01e-15	5.68e-09	2.01e-11	1.4e-22	1.23e-09	0.442	1.45e-18	3.18e-17	5.89e-16	1.15e-20	1.17e-06	4.36e-10	0.25	0.000944	0.6	0.00288	5.7e-06	2.74e-18	1.74	1.91	2.54	0.608	1.7	1.9	1.61	3.02	-3.31	2.35
BFGL-NGS-118358	15	42960757	15	41398567	AG	0.853	0.147308		1.76e-14	6.75e-29	3.15e-32	1.96e-09	3.32e-17	4.49e-09	0.0176	1.63e-08	3.93e-39	1.68e-12	1.8e-12	9.98e-08	4.14e-27	0.0171	2.44e-06	0.0182	0.533	3.63e-05	1.77e-05	0.319	0.434	0.0684	3.41e-14	0.0243	6.65e-12	0.0015	1.19e-05	5.59e-06	0.203	0.559	0.304	-7.74	-11.4	-12.1	-6.03	-8.53	-5.9	2.38	-5.68	13.4	7.11
ARS-BFGL-NGS-72108	15	46058920	31	81673	AG	0.387	0.386638		0.983	0.0199	0.00499	0.00188	5.12e-08	0.0113	0.00575	4.84e-05	3.73e-08	0.611	0.00919	0.00465	0.0311	0.0189	0.495	0.149	0.00431	1.74e-08	0.00476	0.00444	8.99e-05	0.00503	5.91e-20	3.2e-06	1.35e-11	0.035	0.542	0.0282	0.594	0.00526	9.21e-05	0.0217	2.33	2.81	3.11	5.47	2.53	2.77	4.07	-5.53	-0.508
ARS-BFGL-NGS-38049	15	51041325	15	49842952	AG	0.333	0.332721	TRIM68	0.432	0.000848	0.0733	8.82e-08	5.17e-07	0.00459	0.0748	2.62e-05	1.46e-08	0.981	7.13e-11	0.0524	0.00363	0.0205	0.797	0.0931	1.13e-07	4.39e-07	0.162	3.35e-07	2.36e-05	6.54e-07	3.29e-20	3.58e-10	1.08e-16	0.592	0.154	0.0568	0.626	0.0965	1.93e-05	0.786	-3.34	-1.79	-5.37	-5.04	-2.84	1.78	-4.22	5.69	0.0237
ARS-BFGL-NGS-101040	15	53500910	15	52258090	AG	0.325	0.325272		0.0346	0.397	0.00753	0.203	0.205	3.03e-07	0.0429	1.75e-13	3.74e-06	0.855	2.82e-05	0.206	0.000315	0.000109	0.00994	1.48e-06	2.02e-11	3.11e-10	0.341	5.5e-06	1.63e-07	0.00167	5.03e-19	0.000146	2.79e-08	0.563	0.00285	0.128	1.92e-05	5.06e-06	3.44e-07	-2.12	-0.847	-2.68	1.27	-1.27	-5.14	2.03	-7.43	4.64	-0.183
ARS-BFGL-NGS-40224	15	54617640	15	53414619	AG	0.553	0.446587	LIPT2	8.09e-12	3.15e-11	2.07e-15	0.306	0.00692	4.76e-08	0.00151	0.00201	1.02e-18	3.45e-06	3.31e-26	0.884	3.08e-16	0.132	0.131	0.00238	7.35e-08	0.00644	0.000656	0.125	0.172	0.114	2.44e-05	0.846	0.0256	0.00328	0.0236	0.000359	0.724	0.262	0.209	-6.89	-6.69	-8.02	-1.02	-2.7	-5.49	3.18	-3.09	8.95	4.66
Hapmap34185-BES7_Contig323_940	15	56135629	15	54913026	AC	0.724	0.27617	UVRAG	0.309	0.386	0.997	0.024	0.057	8.31e-17	0.000104	1.11e-16	0.00146	2.99e-06	2.92e-08	5.54e-26	7.61e-09	0.644	0.132	0.369	0.774	1.23e-05	0.0624	0.0341	0.523	0.000759	0.00202	0.772	0.239	0.293	0.839	0.685	0.0237	0.619	0.392	-1.02	0.867	-0.0035	2.26	1.9	8.42	-3.89	8.38	-3.19	-4.69
BTB-00607669	15	59020999	15	57826656	AG	0.57	0.430085		0.714	0.988	0.253	0.636	0.116	1.85e-12	6.89e-11	2.7e-07	0.173	1.9e-06	0.32	2.09e-13	2.09e-07	1.27e-09	3.89e-05	0.000209	6.92e-16	0.124	0.000703	1.05e-20	6.91e-14	3.15e-24	1.94e-12	1.89e-06	2.12e-07	0.66	8.86e-05	0.0915	0.63	1.82e-05	6.59e-14	-0.366	-0.0156	-1.14	0.473	-1.57	7.1	-6.57	5.16	-1.36	-4.78
Hapmap43566-BTA-37197	15	59333016	15	58139234	AG	0.684	0.316394		0.0162	0.00262	0.00512	0.178	0.299	1.15e-33	3.62e-12	2.23e-19	2.61e-10	2.7e-07	2.64e-14	4.4e-12	2.34e-20	0.972	0.693	0.0304	0.0383	0.000276	5.04e-05	0.03	0.155	8.29e-05	0.0899	0.353	0.15	0.99	0.768	0.421	0.0861	0.119	0.134	-2.41	-3.01	-2.8	-1.35	-1.04	-12.4	7	-9.11	6.36	5.16
ARS-BFGL-NGS-37842	15	59661438	15	58526013	CG	0.311	0.310686	METT5D1	2.49e-05	0.000143	1.22e-05	0.808	0.568	1e-05	7.67e-07	4.51e-11	0.21	0.00106	5.86e-05	2.87e-26	0.0942	0.0257	0.00774	0.171	2.4e-06	0.25	1.4e-05	3.23e-06	8.17e-05	6.66e-09	0.0003	0.26	0.0188	0.873	0.366	0.82	0.996	0.0274	0.000139	4.23	3.81	4.39	0.242	0.572	-4.43	4.96	-6.63	1.26	3.28
BTB-00566468	15	60612367	15	59477029	AG	0.757	0.243433		6.31e-05	1.03e-24	1.48e-13	1.2e-19	2.76e-12	1.57e-18	1.66e-10	2.19e-09	8.54e-30	3.67e-21	1.02e-23	7.18e-06	6.08e-34	7.66e-15	2.67e-22	3.59e-11	9.18e-06	0.0114	1.67e-12	1.66e-09	8.84e-09	4.01e-09	0.106	0.0363	0.555	0.00025	2.21e-11	1.43e-05	3.82e-05	1.13e-06	1.16e-09	-4.01	-10.4	-7.45	-9.19	-7.04	-8.89	6.43	-6.02	11.6	9.57
BFGL-NGS-113046	15	74804528	15	74042719	AG	0.351	0.350967	HSD17B12	0.83	0.634	0.965	0.686	0.627	2.16e-20	1.19e-14	2.08e-10	0.000105	8.01e-10	0.00274	2.19e-14	1.33e-11	5.86e-08	1.11e-07	9.28e-05	5.44e-08	0.224	0.012	2.18e-12	0.000239	1.57e-23	3.97e-07	6.23e-09	4.41e-05	0.00777	1.64e-05	0.289	0.0732	8.64e-10	4.26e-09	-0.214	-0.476	0.0439	-0.405	0.486	-9.38	7.79	-6.4	3.89	6.18
ARS-BFGL-NGS-26950	15	75749702	15	74999563	AG	0.152	0.152187		0.365	0.417	0.603	0.915	0.528	1.77e-22	3.36e-10	2.48e-15	0.00468	4.39e-13	0.0253	1.13e-38	2.77e-11	0.00794	0.000199	0.295	1.77e-10	0.000281	0.000599	4.91e-12	4.91e-05	2.45e-21	1.47e-05	1.27e-06	4.26e-05	0.00523	1.19e-05	0.0166	0.519	9.87e-06	1.94e-06	0.906	0.812	0.52	0.107	-0.631	-9.9	6.32	-7.99	2.83	7.3
ARS-BFGL-NGS-38254	15	76350223	15	75681727	AG	0.195	0.194613		0.0967	0.493	0.0287	0.317	0.247	5.04e-23	1.17e-11	3.92e-11	0.00111	1.38e-10	0.00205	6.02e-28	4.38e-15	0.23	0.0423	0.323	0.000102	2.99e-06	0.00321	5.61e-08	0.00186	9.05e-16	0.151	0.0408	0.352	0.774	7.74e-08	9.87e-07	0.558	9.53e-05	0.00072	-1.66	-0.685	-2.19	1	-1.16	-10	6.83	-6.65	3.27	6.46
BTA-37724-no-rs	15	77169139	15	76629506	AG	0.637	0.363059	CREB3L1	0.203	0.0423	0.047	0.184	0.128	0.000346	9.09e-06	0.073	0.00454	0.165	0.0221	2.59e-26	0.0906	0.729	0.894	0.51	0.00146	0.346	0.00952	0.00288	0.00561	5.46e-05	0.00156	0.00486	0.00334	0.377	0.238	0.827	0.0734	0.223	0.0245	-1.27	-2.03	-1.99	-1.33	-1.52	3.59	-4.45	1.79	2.84	-1.39
ARS-BFGL-NGS-97259	16	1646839	16	827957	AC	0.28	0.279927		0.00348	3.13e-11	4.26e-08	3.84e-08	1.23e-07	5.88e-08	0.0917	0.00128	1.77e-18	1.19e-17	2.15e-11	4.71e-07	3.6e-16	5.37e-10	2.63e-27	3.6e-15	5.7e-14	0.024	0.282	1.2e-17	3.42e-07	3.23e-13	0.489	9.56e-06	0.367	7.23e-07	6.73e-11	8.65e-05	3.88e-06	3.07e-06	1.33e-10	2.93	6.69	5.51	5.52	5.31	5.45	-1.69	3.23	-8.88	-8.65
ARS-BFGL-NGS-10856	16	1690484	16	871550	AG	0.292	0.291893		0.105	0.00444	0.0391	0.0612	0.252	0.211	0.685	0.64	0.000719	2.37e-09	0.00073	2.23e-09	0.000877	6.24e-11	6.6e-19	1.02e-13	1.86e-22	0.183	0.0127	5.83e-16	2.67e-09	4.22e-12	4.23e-10	4.41e-07	1.45e-05	0.000833	1.03e-10	0.884	8.98e-08	1.76e-08	4.75e-13	-1.62	-2.85	-2.06	-1.87	-1.14	-1.25	-0.406	0.467	3.39	6
ARS-BFGL-NGS-83607	16	1756016	16	937280	AG	0.586	0.413532	REN	0.00816	1.12e-06	0.000135	0.000662	0.00743	0.147	0.877	0.183	2.55e-05	4.19e-10	0.000202	9.83e-06	2.34e-07	6.92e-25	1.58e-35	6.41e-31	2.91e-40	3.88e-06	0.286	1.2e-34	5.2e-25	5.85e-23	6.96e-18	6.45e-16	6.43e-12	0.00218	3.11e-22	0.0153	4.12e-22	1.94e-20	1.35e-34	2.65	4.89	3.83	3.41	2.68	1.45	-0.155	-1.33	-4.22	-6.29
Hapmap42977-BTA-55653	16	1784252	16	965541	AG	0.856	0.143852	GOLT1A	0.951	0.353	0.645	0.248	0.365	0.000892	1.27e-05	0.000608	0.00021	1.52e-11	1.19e-08	3.73e-16	6.89e-06	6.74e-11	6.29e-12	8.49e-08	1.08e-21	0.473	0.0205	7.99e-20	1.7e-13	4.07e-21	1.69e-12	8.97e-09	4.64e-08	2.07e-05	8.55e-06	0.273	0.0114	5.18e-05	4.34e-14	0.0613	0.93	0.461	1.16	0.906	3.33	-4.38	3.43	-3.71	-6.79
ARS-BFGL-NGS-96376	16	1854268	16	1035558	AG	0.397	0.397335	PLEKHA6	0.192	1.88e-06	0.00326	8.15e-07	0.000598	0.159	0.157	0.385	1.94e-07	0.000795	5.21e-11	0.0384	2.73e-06	5.87e-18	1.89e-30	9.74e-22	8.65e-24	0.336	0.0971	2.68e-21	2.18e-16	5.02e-14	0.000111	1.31e-05	0.000807	0.124	3.59e-09	0.00202	2.35e-12	2.64e-08	2.66e-18	-1.31	-4.78	-2.95	-4.95	-3.44	-1.41	1.42	-0.869	5.23	3.36
BFGL-NGS-119694	16	2177420	16	1351732	AG	0.565	0.435073		0.898	0.0505	0.0255	0.0154	5.82e-05	2.65e-07	0.00311	1.12e-10	1.97e-12	4.04e-08	1.46e-06	1.43e-06	2.68e-06	4.8e-07	0.061	5.8e-08	9.88e-07	2.71e-22	0.0784	0.00112	9.52e-06	0.537	2.3e-13	0.0121	7.5e-06	5.61e-08	0.0272	2.66e-05	3.84e-06	4.13e-05	3.9e-09	-0.129	-1.96	-2.24	-2.43	-4.03	-5.17	2.96	-6.49	7.09	5.52
ARS-BFGL-NGS-13135	16	4116390	16	3281315	AC	0.535	0.464742	SRGAP2,IKBKE	0.486	0.233	0.866	0.405	0.367	0.406	0.0378	0.17	0.376	0.0238	0.0365	0.34	0.425	9.55e-17	3.07e-17	2.48e-17	1.48e-25	3.38e-05	0.994	4.28e-21	8.53e-17	4.82e-16	1.92e-15	7.44e-07	2.4e-08	0.438	9.65e-07	0.104	2.44e-10	7.61e-09	4.55e-20	-0.698	-1.19	-0.169	-0.833	0.902	0.831	-2.08	1.37	0.885	2.26
ARS-BFGL-NGS-75856	16	4138735	16	3303743	AG	0.527	0.472777	SRGAP2	0.656	0.368	0.831	0.476	0.235	0.553	0.0476	0.221	0.415	0.0287	0.061	0.251	0.494	8.1e-15	3.61e-16	3.94e-16	7.77e-26	9.45e-05	0.639	4.5e-21	4.46e-16	8.22e-16	3.31e-15	6.46e-07	4.04e-08	0.522	4.34e-06	0.0519	1.42e-10	1.46e-08	1.46e-19	-0.446	-0.9	0.213	-0.713	1.19	0.593	-1.98	1.22	0.815	2.19
BTB-01501576	16	5132901	31	34453	AG	0.835	0.165052		0.393	0.816	0.601	0.573	0.505	0.00156	0.00845	0.00468	0.00016	1.02e-10	2.73e-08	3.07e-22	0.000659	7.57e-07	2.76e-10	0.000236	2.1e-16	0.0353	1.62e-05	3.66e-13	2.58e-09	4.35e-17	2.69e-06	0.000243	0.000432	4.12e-07	2.83e-08	3.67e-06	0.000406	5.2e-07	1.87e-08	-0.855	-0.233	-0.523	0.564	0.667	3.17	-2.64	2.83	-3.78	-6.51
BTB-02055130	16	5540018	31	29864	AG	0.41	0.409622		0.768	0.976	0.402	0.782	0.265	0.665	0.0682	0.296	0.976	0.00283	0.342	0.151	0.829	1.8e-21	1.84e-16	1.43e-18	4.16e-25	8.29e-07	0.474	4.28e-23	1.6e-19	4.7e-21	2.73e-13	1.88e-05	2.38e-07	0.0267	4.71e-06	0.172	8.83e-09	7.39e-09	2.07e-21	-0.295	-0.0302	-0.837	0.276	-1.12	-0.433	1.83	-1.05	0.0297	-2.99
BTB-01293141	16	9464925	16	7303684	AG	0.198	0.197576		0.249	0.0424	0.504	0.168	0.438	0.302	0.223	0.207	0.00264	1.33e-06	0.000315	8.32e-05	0.00782	1.63e-14	3.3e-18	2.24e-14	3.43e-19	0.214	0.000145	5.57e-10	2.32e-08	5.33e-10	0.000501	0.0432	0.0333	0.00485	8.03e-07	0.0127	3.93e-05	9.09e-05	1.32e-09	-1.15	-2.03	-0.668	-1.38	0.775	-1.03	1.22	-1.26	3.01	4.85
ARS-BFGL-BAC-19461	16	16957005	16	15159929	AG	0.516	0.4839		0.0503	0.00221	0.00346	0.0702	0.041	7.92e-19	2.23e-24	2.75e-14	1.06e-16	2.31e-10	4.02e-19	0.00262	1.66e-18	3.55e-07	4.38e-08	0.00179	8.58e-07	0.00951	0.176	6.13e-09	0.000366	1.24e-11	0.103	0.192	0.154	0.799	1.52e-07	0.000231	0.0181	1.56e-06	3.84e-06	1.96	3.06	2.93	1.81	2.05	8.97	-10.4	7.68	-8.39	-6.38
ARS-BFGL-NGS-60500	16	20099741	16	18368966	AG	0.485	0.484583		0.0519	0.0397	0.0246	0.59	0.456	9.98e-10	2.67e-09	2.72e-06	1.87e-24	3.75e-12	2.04e-26	0.00359	1.58e-10	0.0245	0.206	0.518	0.158	0.00347	0.161	0.00215	0.0154	6.52e-07	0.402	0.893	0.142	0.945	6.75e-11	3.48e-07	0.149	1.59e-05	0.0416	1.95	2.06	2.25	0.538	0.745	6.15	-5.98	4.71	-10.4	-7
Hapmap52580-rs29010915	16	20521527	16	18792719	AC	0.295	0.295077		0.366	0.073	0.377	0.188	0.981	7.79e-15	1.95e-26	2.07e-10	1.76e-14	6.21e-08	5.07e-11	0.678	9.12e-12	4.95e-05	0.00115	0.0325	0.0569	0.138	0.0045	7.26e-06	0.0125	1.72e-09	0.0271	0.545	0.755	0.175	3.24e-05	0.696	0.885	0.0105	0.00072	-0.905	-1.79	-0.884	-1.32	-0.0235	-7.85	10.8	-6.4	7.74	5.44
ARS-BFGL-BAC-4819	16	20663521	16	18932397	AG	0.368	0.367736	ESRRG	0.165	0.00204	0.0265	0.0102	0.0698	2.37e-21	3.43e-27	1.15e-10	1.65e-14	1.27e-15	8.09e-07	4.08e-05	5.67e-18	7.02e-05	0.000999	0.017	0.00446	0.426	0.00744	1.38e-05	0.37	7.45e-12	0.00208	0.0163	0.266	0.0127	1.75e-08	0.0747	0.303	9.99e-05	0.000202	-1.39	-3.09	-2.22	-2.57	-1.81	-9.62	11	-6.49	7.75	8.08
ARS-BFGL-NGS-15281	16	21741980	16	20041296	AG	0.395	0.394976		0.616	0.00292	0.0298	0.000573	0.000655	5.84e-19	2.36e-35	9.12e-18	1.2e-29	2.5e-18	1.43e-16	5.18e-05	4.11e-19	6.72e-09	4.12e-12	3.13e-06	5.97e-06	0.00994	0.526	2.22e-08	0.00788	8.37e-13	0.667	0.294	0.0198	0.0512	1.75e-07	0.0551	0.668	8.01e-06	2.39e-06	0.501	2.98	2.17	3.45	3.41	9	-12.7	8.68	-11.5	-8.84
ARS-BFGL-NGS-89535	16	22179897	16	20474158	AG	0.743	0.256995		0.00862	4.38e-14	3.15e-08	1.48e-12	4.63e-09	7.05e-07	7.04e-07	1.18e-06	1.73e-17	0.00015	4.68e-06	0.00139	8.57e-13	0.00864	4.47e-08	0.00561	0.74	2.93e-08	1.48e-05	0.0538	0.0947	0.173	1.22e-13	2.79e-06	5.61e-17	0.0643	0.00016	6.51e-05	0.77	0.558	0.126	-2.63	-7.62	-5.56	-7.13	-5.89	-4.98	4.98	-4.88	8.61	3.8
BTA-40390-no-rs	16	22272329	16	20615465	AG	0.382	0.381961		0.0244	0.172	0.889	1.16e-05	7.51e-05	1.63e-19	1.9e-24	1.46e-25	6.49e-26	5.85e-08	7.9e-18	0.07	4.79e-11	0.0528	0.976	0.000317	0.000544	8.75e-23	0.0215	0.022	6.32e-05	0.897	1.4e-09	1.82e-07	6.37e-14	0.00269	0.0709	1.45e-06	1.86e-05	0.284	3.4e-05	-2.25	1.37	-0.139	4.4	3.97	9.15	-10.4	10.6	-10.7	-5.45
ARS-BFGL-NGS-13508	16	22406467	16	20749741	AG	0.363	0.363113		0.679	0.00674	0.0408	3.67e-05	2.07e-06	2.36e-17	3.93e-24	6.41e-20	7.11e-25	9.73e-07	4.43e-20	0.772	4.37e-14	0.122	0.00129	0.949	0.0748	2.01e-14	0.0707	0.714	0.0921	0.0336	2.8e-08	0.000771	1.23e-10	0.0307	0.0141	8.98e-10	0.0886	0.592	0.131	-0.414	2.71	2.05	4.14	4.76	8.57	-10.3	9.26	-10.5	-4.92
ARS-BFGL-NGS-17429	16	22942419	16	21329254	AG	0.734	0.2661		0.375	0.00337	0.0526	8.68e-07	4.09e-08	4.04e-10	5.39e-08	1.23e-16	9.41e-23	0.000382	2.03e-18	0.0164	1.44e-07	0.882	0.0443	0.314	1.89e-05	2.17e-16	6.5e-05	0.000667	9.73e-05	0.0121	1.82e-20	5.44e-10	2.47e-20	0.00207	0.0937	0.000237	0.00118	0.0141	1.65e-05	0.887	-2.94	-1.94	-4.94	-5.51	-6.29	5.46	-8.37	9.97	3.56
ARS-BFGL-NGS-4245	16	24750363	31	1338562	AG	0.9	0.100303		1.11e-05	8.85e-07	3.37e-06	0.118	0.382	4.77e-17	1.1e-25	1.24e-25	0.00349	2.33e-07	0.000671	1.36e-24	7.43e-05	0.0211	0.000193	2.88e-08	0.32	1.72e-06	0.188	0.0693	0.925	5.03e-06	0.00148	0.194	0.0758	2.7e-06	0.46	2.45e-05	5.38e-05	0.528	0.643	4.41	4.93	4.66	1.57	0.875	-8.48	10.7	-10.6	2.93	5.19
Hapmap42927-BTA-38151	16	24810362	31	1277923	AG	0.475	0.474833		0.154	0.819	0.933	0.173	0.013	2.61e-19	4.73e-30	2.33e-21	2.92e-28	2.86e-15	1.17e-17	0.000275	1.62e-12	0.0139	0.0228	0.828	0.102	1.06e-06	0.00709	0.000292	0.953	2.28e-11	0.419	0.127	0.189	9.31e-08	1e-06	7.46e-05	0.642	0.000402	0.146	-1.43	-0.229	-0.0839	1.36	2.49	9.1	-11.6	9.62	-11.2	-7.97
Hapmap47932-BTA-38182	16	25185581	31	856021	AG	0.651	0.349274		0.00064	0.0248	0.0213	0.335	0.0506	4.14e-23	1.97e-25	7.81e-27	1.5e-21	1.89e-11	2.29e-21	0.000757	7.11e-09	0.000161	5.15e-06	0.0303	0.0893	2.51e-06	0.288	2.11e-05	0.554	8.5e-11	0.865	0.572	0.0225	0.0594	1.18e-06	5.62e-05	0.989	0.000233	0.0291	-3.42	-2.25	-2.31	0.964	1.96	10.1	-10.6	10.9	-9.67	-6.76
Hapmap49787-BTA-88812	16	26736540	16	23008800	AG	0.601	0.399396	HHIPL2	0.572	0.776	0.744	0.827	0.732	0.51	0.431	0.242	0.0198	0.533	0.191	8.07e-06	0.271	0.0281	0.566	0.879	0.00356	0.000111	0.264	2.54e-07	3.55e-10	2.14e-05	2.93e-12	1.12e-09	6.3e-15	0.0114	0.139	0.0925	0.00102	0.000147	5.7e-07	-0.565	-0.285	-0.326	0.218	0.343	0.659	0.788	1.17	-2.33	0.624
ARS-BFGL-NGS-13101	16	27489237	16	23807044	AC	0.588	0.411676	SUSD4	0.264	0.597	0.909	0.0408	0.0707	4.47e-05	0.00423	2.87e-08	5.1e-11	0.0062	1.83e-08	0.91	0.00997	0.0206	1.44e-07	0.000636	0.392	0.00019	0.603	0.652	0.318	0.739	8.79e-10	1.08e-07	1.31e-14	0.0471	0.131	0.000591	0.424	0.79	0.546	-1.12	0.529	-0.115	2.05	1.81	4.09	-2.86	5.58	-6.61	-2.74
BTB-01990434	16	32681586	16	29075542	AG	0.986	0.0142857	KIF26B	9.25e-06	0.0162	0.000611	0.066	0.0972	0.00066	9.73e-09	0.000256	7.53e-09	0.94	1.59e-31	0.649	0.378	0.645	0.641	0.228	0.00377	0.0248	0.0284	0.0462	0.403	0.00332	0.543	0.242	0.428	0.177	0.843	0.323	0.625	0.313	0.632	-4.45	-2.41	-3.43	1.84	1.66	3.41	-5.77	3.66	-5.81	0.0755
ARS-BFGL-NGS-18751	16	32789225	16	29314683	AG	0.707	0.292779		0.00431	0.604	0.00821	0.011	0.881	2.4e-06	5.63e-10	3.69e-13	2.36e-05	0.153	1.43e-08	0.000295	0.0204	0.000254	0.38	6.65e-05	4.65e-05	9.43e-20	0.662	1.17e-05	3.77e-05	0.00426	1.7e-13	2.88e-11	2.59e-14	0.0677	0.84	4.2e-05	5.29e-05	0.0174	6.15e-08	2.86	0.518	2.65	-2.55	-0.15	-4.73	6.24	-7.33	4.24	1.43
BTB-00632825	16	34211459	16	30766301	AG	0.75	0.250302	AKT3	9.06e-05	0.0433	0.00696	0.0725	0.0388	1.88e-09	1.72e-08	1.4e-15	8.65e-10	0.0678	1.21e-09	0.000349	0.00468	6.59e-05	0.887	0.000185	0.000297	1.64e-22	0.871	0.429	0.0193	0.941	4.46e-05	0.0328	0.00045	0.000131	0.255	4.59e-08	0.00264	0.316	0.000234	3.92	2.02	2.7	-1.8	-2.07	-6.04	5.67	-8.06	6.17	1.83
Hapmap25523-BTA-130593	16	34236303	16	30791146	AG	0.748	0.252155	AKT3	6.68e-06	0.0233	0.000711	0.0306	0.0659	1.26e-09	2.16e-08	1.89e-15	5.75e-08	0.099	2.85e-08	0.000493	0.0112	0.000484	0.731	0.00129	0.00289	5.9e-22	0.903	0.713	0.0481	0.707	0.000195	0.0632	0.00107	9.88e-05	0.137	7.27e-09	0.0097	0.533	0.00112	4.52	2.27	3.39	-2.16	-1.84	-6.11	5.63	-8.03	5.45	1.65
Hapmap54632-rs29021962	16	34519715	16	31068207	AG	0.456	0.456443	SDCCAG8	0.331	0.262	0.083	0.74	0.126	1.83e-11	9.64e-07	4.23e-10	0.018	2.56e-05	1.73e-05	4.9e-25	0.000143	0.852	0.0274	0.966	0.0381	4.8e-05	0.917	0.126	0.333	0.00131	0.191	0.0316	0.00692	0.623	0.0587	0.0287	0.549	0.0109	0.378	0.972	1.12	1.73	0.332	1.53	-6.77	4.92	-6.28	2.37	4.22
ARS-BFGL-NGS-41002	16	36415574	16	32953318	AG	0.268	0.267976	RGS7	0.499	0.0996	0.339	0.00248	0.00208	0.131	0.993	0.00317	0.0009	0.719	0.00662	0.00194	0.0108	0.00675	0.179	0.00118	0.0838	1.07e-05	0.278	0.266	0.181	0.0679	0.00803	0.244	0.256	0.00107	0.000318	5.9e-19	0.0299	0.0326	0.106	0.677	-1.65	-0.956	-3.03	-3.08	-1.51	-0.0083	-2.96	3.33	0.36
ARS-BFGL-NGS-28688	16	37505165	16	34119472	AC	0.94	0.0600619		0.00156	1.66e-08	4.32e-06	8.53e-05	0.00163	1.34e-11	4.23e-17	3.16e-20	0.973	0.0242	0.0594	5.68e-18	0.0722	1.03e-09	3.68e-12	1.43e-19	1.33e-08	6.58e-13	0.647	0.00716	0.000717	0.825	0.0235	0.00254	0.00182	0.00578	0.00889	0.101	3.77e-18	6.59e-06	1.04e-07	3.17	5.67	4.61	3.94	3.16	-6.81	8.5	-9.34	-0.0341	2.26
ARS-BFGL-NGS-1082	16	50383731	16	46461912	AG	0.7	0.299515		0.00753	0.11	0.0814	0.322	0.0861	2.07e-13	7.55e-05	3.46e-21	4.93e-08	0.0799	1.95e-11	1.09e-07	0.000277	4.08e-19	2.85e-09	2.81e-19	1.23e-11	2.43e-24	0.957	5.48e-06	1.2e-05	0.00297	1.64e-06	9.95e-05	3.64e-06	0.0254	0.895	3.08e-07	2.51e-08	0.0447	1.72e-11	2.68	1.6	1.74	-0.99	-1.72	-7.41	3.97	-9.58	5.48	1.75
ARS-BFGL-NGS-26480	16	50896880	16	46974362	AC	0.731	0.26908	PRDM16	0.0278	0.0915	3.31e-05	0.882	2.97e-05	0.0627	0.241	0.345	0.00749	4.75e-05	0.471	0.00543	3.59e-05	1.35e-06	2.85e-08	5.02e-07	6.18e-07	0.00738	0.0176	1.03e-09	1.46e-05	3.68e-08	2.11e-05	8.29e-18	2.64e-12	2.7e-05	1.72e-07	1.38e-06	1.64e-08	2.44e-07	4.79e-10	2.2	1.69	4.16	-0.149	4.19	1.86	-1.17	0.944	-2.68	-4.08
ARS-BFGL-NGS-44177	16	50928943	16	47006426	AG	0.722	0.277979	PRDM16	0.048	0.0709	3.71e-05	0.818	4.73e-06	0.086	0.242	0.386	0.0153	4.32e-05	0.655	0.0053	3.54e-05	1.15e-06	1.24e-08	2.53e-07	6.47e-08	0.00598	0.054	1.17e-10	6.72e-06	1.49e-08	1.95e-05	1.78e-18	1.07e-12	1.15e-06	8.36e-08	1.67e-06	1.87e-09	1.28e-07	1.37e-10	1.98	1.81	4.14	0.231	4.59	1.72	-1.17	0.867	-2.43	-4.1
BFGL-NGS-119467	16	50966489	16	47043974	AC	0.243	0.243022	PRDM16	0.000962	2.82e-05	6.6e-07	0.056	0.000178	0.012	0.0104	0.897	0.078	2.71e-05	0.898	6.85e-05	8.69e-09	4.39e-13	8.27e-16	5.17e-14	1.05e-16	3.91e-05	0.00596	1.13e-17	5.61e-14	1.64e-13	2.31e-10	6.26e-20	7.61e-15	0.00058	3.27e-10	0.000352	1.02e-12	1.13e-12	1.86e-20	-3.31	-4.2	-4.99	-1.91	-3.76	-2.51	2.56	0.129	1.76	4.21
BFGL-NGS-111268	16	54046062	16	49945487	AG	0.688	0.311585		2.23e-16	2.67e-12	1.1e-21	0.962	0.00124	0.242	0.104	0.00258	0.0907	0.0034	0.571	0.00172	8.2e-09	1.19e-13	1.12e-10	2.28e-14	5.59e-07	2.03e-11	0.804	6.59e-09	3.14e-06	2.59e-06	0.0038	5.09e-05	0.0198	5.21e-06	1.87e-08	0.379	3.55e-14	6.63e-09	1.45e-13	8.3	7.05	9.7	0.0476	3.24	1.17	1.63	-3.02	-1.69	-2.93
BTA-39689-no-rs	16	62555582	16	58742814	AC	0.503	0.496951		0.0449	7.21e-05	3.48e-06	0.00271	1.07e-07	2.28e-07	1.12e-07	1.43e-09	6.87e-19	6.81e-07	2.12e-11	0.00173	1.59e-13	0.0663	0.726	0.00376	0.0637	5.76e-07	1.19e-05	0.923	0.596	0.759	0.0804	0.0775	0.874	7.57e-09	1.58e-09	1.93e-21	0.196	0.00956	0.303	-2.01	-3.98	-4.66	-3	-5.34	-5.2	5.33	-6.09	8.99	4.99
UA-IFASA-6164	16	65386980	16	61442443	AG	0.6	0.399818	DHX9	0.00293	7.62e-06	1.92e-06	0.00888	0.000108	0.0606	0.0604	0.0606	1.41e-05	0.0663	0.199	0.112	3.71e-06	0.0504	0.43	0.302	0.315	0.00427	6.29e-05	0.0452	0.125	0.00522	0.0179	0.432	0.273	1.34e-06	5.34e-06	1.9e-17	0.0184	0.0538	0.126	2.98	4.49	4.78	2.62	3.88	1.88	-1.88	1.88	-4.36	-1.84
ARS-BFGL-NGS-24022	16	66080474	16	62240239	AG	0.189	0.189279		0.000204	4.24e-05	3.96e-07	0.186	0.00148	1.5e-13	4.69e-07	6.07e-08	4.05e-11	0.00172	3.26e-12	0.000218	4.28e-17	0.0924	0.891	0.0161	0.0962	6e-06	0.0553	0.0368	0.106	0.00568	0.669	0.278	0.734	0.541	6.48e-08	8.49e-17	0.00988	0.00012	0.28	3.72	4.11	5.09	1.32	3.18	7.45	-5.06	5.44	-6.65	-3.14
ARS-BFGL-NGS-61156	16	66221857	16	62401306	AC	0.733	0.267152		0.00496	0.00047	1.87e-05	0.125	0.0019	0.179	0.668	0.733	2.07e-07	0.0537	0.00383	0.0859	0.000446	1.23e-09	7.49e-06	2.33e-08	9.03e-10	0.000204	7.57e-05	5.24e-06	0.00102	1.36e-06	6.2e-05	0.116	0.0942	4.9e-05	0.248	3.8e-21	0.776	0.737	2.17e-05	2.81	3.5	4.29	1.53	3.11	1.35	-0.429	0.341	-5.21	-1.93
BTB-01650065	16	66644320	16	62845756	AG	0.501	0.498778		0.0575	1.63e-05	7.72e-06	0.000385	2.23e-07	4.41e-07	8.76e-12	4.89e-09	7.12e-13	1.48e-08	3.47e-14	0.0361	2.19e-13	0.149	0.000122	0.0974	0.837	0.00309	6.84e-07	0.119	0.591	0.174	0.895	4.85e-05	0.0626	1.32e-16	4.15e-08	2.93e-09	0.00315	0.000305	0.133	1.9	4.32	4.49	3.56	5.2	5.07	-6.88	5.88	-7.24	-5.69
BTA-39763-no-rs	16	67192692	16	63418521	AG	0.31	0.310115		0.0201	0.00318	0.000143	0.212	0.00142	5.55e-07	8.07e-17	4.64e-06	5.75e-09	3.05e-11	2.14e-07	0.0342	1.06e-12	2.6e-07	1.62e-09	3.11e-08	2.74e-07	0.0361	0.995	1.41e-11	3.59e-05	1.94e-11	1.84e-09	3.35e-13	1.65e-07	0.000359	4.39e-08	0.477	0.000299	6.19e-06	8.7e-10	-2.33	-2.95	-3.81	-1.25	-3.2	-5.03	8.42	-4.6	5.85	6.69
BTA-26576-no-rs	16	67703949	16	63963603	AC	0.489	0.488715	H16C1ORF26	0.273	0.00292	0.000328	0.00723	4.46e-07	1.55e-07	2.64e-13	3.74e-09	1.18e-07	1.47e-05	9.61e-08	0.00308	4.72e-12	0.281	0.0012	0.236	0.79	0.00799	0.00158	0.0105	0.143	0.0135	0.629	1.66e-07	0.0128	3.71e-15	1.57e-08	2.14e-08	0.00252	0.000245	0.0444	-1.1	-2.98	-3.6	-2.69	-5.07	-5.27	7.37	-5.93	5.32	4.35
Hapmap52518-rs29018446	16	68557811	16	64818695	AC	0.254	0.253935	HMCN1	0.000196	2.13e-05	1.67e-05	0.131	0.113	1.21e-08	0.0149	0.000114	0.44	0.00316	0.0317	1.18e-08	1.58e-11	0.0326	0.334	0.00168	0.928	7.88e-06	0.204	0.664	0.0259	0.0839	0.179	0.46	0.333	0.192	5.34e-07	1.95e-21	0.286	0.00276	0.673	3.73	4.26	4.32	1.51	1.58	5.73	-2.44	3.87	-0.773	-2.96
ARS-BFGL-NGS-54830	16	68889225	16	65157660	AG	0.894	0.106357	TPR	0.671	0.533	0.518	0.196	0.0294	4.66e-13	1.87e-25	7.09e-10	2.51e-09	4.33e-08	2.98e-21	0.000176	1.89e-10	7.87e-08	8.18e-09	1.68e-06	7.73e-05	0.549	0.224	9.56e-12	0.0039	3.28e-13	7.63e-06	7.15e-13	5.37e-08	0.00091	0.00606	0.00272	0.00209	0.000118	1.07e-08	-0.425	0.624	0.646	1.29	2.18	7.29	-10.6	6.2	-5.99	-5.5
ARS-BFGL-NGS-89998	16	68949196	16	65217624	AG	0.456	0.456258	TPR	0.00028	2.81e-08	1.86e-07	0.00095	0.000634	2.87e-05	0.00128	0.00595	0.0758	0.0889	0.617	0.0671	5.88e-11	0.814	0.106	0.872	0.602	0.0221	0.000127	0.402	0.0764	0.486	0.563	0.39	0.351	0.000222	3.09e-10	2.69e-17	0.0101	4.81e-05	0.199	-3.64	-5.58	-5.24	-3.31	-3.42	-4.2	3.23	-2.75	1.78	1.7
ARS-BFGL-NGS-81253	16	69202739	16	65451280	AG	0.399	0.398726		0.00494	0.00552	8.91e-06	0.571	0.000335	6.84e-05	0.165	0.0101	7.49e-05	0.229	0.119	0.56	5.78e-07	5.16e-05	0.000481	4.65e-06	7.66e-08	0.000387	0.0186	0.401	0.77	0.4	0.00259	0.518	0.663	0.000206	0.0013	8.82e-18	0.164	0.0346	0.142	-2.81	-2.78	-4.46	-0.567	-3.59	-3.99	1.39	-2.57	3.97	1.2
ARS-BFGL-NGS-37060	16	69291746	16	65539836	AG	0.64	0.359509		0.0817	0.0291	0.00297	0.324	0.00743	5.14e-05	0.0295	0.00128	0.00415	0.355	0.441	0.335	1.14e-05	6.81e-05	0.000842	2.69e-06	2.79e-06	1.84e-05	0.02	0.21	0.338	0.365	0.000567	0.704	0.189	5.39e-05	0.012	1.6e-18	0.401	0.0943	0.0527	1.74	2.18	2.97	0.986	2.68	4.06	-2.18	3.23	-2.87	-0.926
ARS-BFGL-NGS-55038	16	70127523	16	66449641	AC	0.587	0.412583		0.5	0.393	0.273	0.0624	0.000346	0.907	0.481	0.0682	0.0426	0.000952	0.00452	0.227	0.332	6.4e-08	8.3e-08	2.96e-10	5.73e-07	9.5e-07	0.0686	3.71e-09	0.00438	8.99e-05	1.81e-09	6.35e-13	3.29e-09	9.79e-06	0.0166	0.0005	0.000303	0.00461	2.99e-08	0.675	-0.854	-1.1	-1.86	-3.59	0.117	0.705	1.82	2.03	3.31
Hapmap50856-BTA-107430	16	70194181	16	66529602	AG	0.408	0.408046		0.475	0.35	0.266	0.045	0.000241	0.716	0.135	0.16	0.0138	0.000296	0.00107	0.305	0.156	1.02e-08	3.19e-08	1.03e-10	2.77e-07	5.15e-07	0.0798	2.28e-10	0.0011	1.46e-05	1.78e-10	1.06e-13	1.56e-09	4.14e-06	0.0106	0.000323	0.000242	0.00207	2.57e-09	-0.714	0.934	1.11	2.01	3.68	0.364	-1.49	-1.41	-2.46	-3.63
Hapmap38157-BTA-39948	16	70577587	16	66917009	AC	0.456	0.456114		0.047	0.093	0.964	7.44e-06	0.000122	0.00191	5.45e-06	0.248	0.0307	0.269	0.000376	0.872	0.0151	0.312	0.549	0.394	0.312	0.766	1.56e-12	0.693	0.062	0.76	0.642	0.0283	0.301	2.35e-06	0.896	0.153	0.617	0.102	0.545	-1.99	1.68	0.0451	4.5	3.85	3.11	-4.56	1.16	-2.16	-1.11
Hapmap51442-BTA-39855	16	71208967	16	67187003	AG	0.454	0.453662		0.0641	0.432	0.441	0.00198	0.0494	0.172	0.185	0.772	0.243	0.36	0.000615	0.204	0.69	0.807	0.192	0.546	0.00246	0.754	2.92e-12	0.186	0.0496	0.0948	0.483	0.562	0.8	2.62e-08	0.245	0.127	0.466	0.601	0.352	-1.85	0.786	-0.77	3.1	1.97	1.37	-1.32	0.29	-1.17	0.916
ARS-BFGL-NGS-22021	16	72410540	16	68396075	AC	0.13	0.129778	RPS6KC1	0.594	0.719	0.0936	0.83	0.0167	2.23e-07	1.47e-07	0.000133	1.39e-07	3.83e-09	5.32e-17	3.87e-05	2.1e-07	0.0202	0.0519	0.187	0.739	0.47	0.721	4.04e-10	0.000435	4.76e-10	7.86e-05	3.43e-13	1.52e-07	1.25e-07	0.00149	0.385	0.0564	0.000237	2.61e-06	-0.534	-0.359	-1.68	0.215	-2.4	-5.2	5.28	-3.83	5.29	5.92
BTB-00659722	16	72633056	16	68651727	AG	0.929	0.0710829	MGC133602	0.00156	0.188	0.123	0.0669	0.00245	0.0139	2.21e-07	0.000198	2.79e-09	0.000526	3.03e-30	0.785	0.129	0.00255	0.00764	0.107	0.936	0.171	0.335	0.00499	0.522	0.000266	0.112	0.00266	0.12	5.08e-06	0.481	4.76e-06	0.433	0.029	0.0704	-3.17	-1.32	-1.54	1.83	3.03	2.46	-5.2	3.73	-5.98	-3.47
Hapmap55487-rs29023215	16	73898020	16	69890274	AG	0.76	0.240367	TRAF5	1.42e-05	0.0554	0.00034	0.0212	0.277	0.0765	0.0758	0.00562	0.0421	0.402	0.659	0.127	0.00495	5.63e-05	0.108	4.95e-05	0.0105	6.7e-09	0.44	0.00235	0.61	0.00707	1.06e-05	0.00178	0.000208	0.00221	0.00162	2.62e-17	0.269	0.913	0.000514	-4.35	-1.92	-3.59	2.31	1.09	-1.77	-1.78	-2.77	2.03	-0.839
ARS-BFGL-NGS-70863	16	74741746	16	70780395	AG	0.545	0.454573	HHAT	0.000561	9.17e-11	3.67e-09	3.64e-06	3.58e-07	1.04e-27	3.18e-24	1.15e-17	4.86e-09	2.61e-07	1.23e-07	0.00242	4.06e-32	0.119	0.017	0.811	0.683	8.37e-05	0.00514	0.0351	0.312	3.84e-05	0.815	0.0376	0.734	0.0206	6.65e-18	1.47e-09	1.24e-05	3.28e-10	0.0372	-3.46	-6.52	-5.93	-4.65	-5.11	-11.1	10.3	-8.65	5.88	5.17
ARS-BFGL-NGS-27657	16	75305757	16	71569808	AG	0.411	0.410857		3.08e-06	9.91e-14	3.58e-13	6.28e-06	3.02e-08	5.73e-25	4.23e-16	6.25e-12	2.97e-09	1.04e-06	1.46e-08	0.144	1.85e-32	0.00279	0.000358	0.235	0.318	0.00112	0.000662	0.00059	0.0708	1.04e-06	0.422	0.0113	0.769	0.0695	1.01e-21	1.73e-07	2.31e-09	1.2e-12	0.000711	4.68	7.51	7.33	4.53	5.57	10.5	-8.22	6.93	-5.97	-4.9
ARS-BFGL-NGS-85980	16	76091078	16	72398010	AC	0.599	0.400969		0.0168	6.53e-09	2.4e-07	6.46e-07	8.33e-09	1.54e-34	1.22e-17	1.19e-18	2.07e-07	5.05e-07	7.49e-10	5.55e-05	6.71e-32	0.00619	0.000136	0.325	0.00996	7.52e-06	0.00324	6.65e-05	0.134	3.21e-09	0.582	0.0165	0.97	0.000158	1.24e-20	9.82e-09	8.23e-09	4.79e-14	0.000226	-2.39	-5.83	-5.19	-5	-5.79	-12.5	8.65	-8.92	5.22	5.04
ARS-BFGL-NGS-17574	16	76311292	16	72638969	AG	0.594	0.405758		0.0471	2.02e-08	9.24e-06	2.45e-07	3.41e-07	1.06e-36	8.97e-22	1.46e-22	2.93e-08	1.19e-07	5.98e-10	1.21e-05	2.25e-32	0.0598	0.00051	0.708	0.0398	4.19e-08	0.00067	0.000223	0.357	1.15e-08	0.819	0.0547	0.687	1.92e-05	6.19e-19	1.85e-10	2.6e-07	1.08e-13	0.00257	-1.99	-5.64	-4.45	-5.18	-5.12	-13	9.73	-9.92	5.57	5.32
ARS-BFGL-NGS-12995	16	76423682	16	72746635	AG	0.781	0.219468		0.984	0.0202	0.116	0.00136	0.00143	1.78e-09	0.000225	0.0029	1.62e-07	1.61e-16	7.12e-10	0.000129	3.05e-08	2.65e-20	2.51e-17	2.5e-17	3.56e-17	0.0078	0.192	1.17e-19	5.58e-09	2.18e-22	0.00249	0.000192	0.02	0.447	0.000314	0.722	3.28e-06	7.2e-08	9.49e-17	-0.0198	-2.32	-1.57	-3.21	-3.19	-6.05	3.7	-2.98	5.26	8.33
ARS-BFGL-NGS-56	16	78356180	16	74748124	AG	0.696	0.303571		9.29e-05	0.025	0.0119	0.174	0.0154	2.64e-07	2.37e-10	7.01e-17	0.000984	0.0453	2.43e-06	1.88e-05	0.00982	0.0715	0.372	0.153	0.504	3.21e-09	0.00161	0.7	0.00608	0.373	0.307	0.0987	0.778	1.7e-15	0.247	0.0894	0.399	0.648	0.056	-3.92	-2.24	-2.52	1.36	2.43	5.17	-6.37	8.44	-3.3	-2
Hapmap41531-BTA-40863	17	446792	17	444704	AG	0.505	0.495137	KLHL2	2.67e-11	8.64e-15	5.77e-15	0.00603	0.00722	0.0955	0.000977	1.03e-10	0.705	0.0325	0.00372	0.694	1.57e-05	2.36e-06	0.206	0.000145	0.000163	2.05e-17	0.00182	1.23e-08	1.82e-11	2.81e-06	7.77e-11	1.02e-10	2.55e-14	0.412	9.58e-05	0.755	1.12e-16	1.57e-12	4.48e-14	6.71	7.83	7.88	2.75	2.69	-1.67	3.3	-6.51	0.378	-2.14
BTB-01157350	17	1322846	17	1384889	AG	0.152	0.15158		0.789	0.00607	0.017	0.000741	2.79e-05	0.046	0.491	0.0734	7.84e-11	0.000658	4.62e-06	0.968	0.00616	9.17e-07	0.0158	7.45e-06	0.000463	1.88e-08	0.0212	0.0185	1.64e-07	0.122	0.00364	0.0051	0.64	2.91e-15	0.127	0.459	0.125	0.00642	1.76e-05	0.268	2.75	2.39	3.38	4.2	2	-0.689	1.79	-6.55	-3.41
ARS-BFGL-NGS-14135	17	2568413	17	2812130	AC	0.615	0.384685		0.805	0.0102	0.0109	0.00171	3.8e-06	1.05e-07	0.521	1.41e-07	2.67e-19	2.8e-12	5.74e-12	1.48e-05	2.7e-06	2.63e-06	0.777	0.000177	0.00318	9.34e-17	3.69e-07	0.136	1.56e-06	0.281	6.25e-07	0.285	0.0279	1.25e-15	0.479	0.146	0.00197	0.00119	2.49e-05	-0.247	-2.57	-2.55	-3.14	-4.64	-5.34	0.642	-5.29	9.09	7.04
ARS-BFGL-NGS-21149	17	2939030	17	3182469	AG	0.386	0.385572		0.00177	5.54e-11	2.01e-10	1.91e-07	3.34e-11	0.193	0.331	0.0252	0.297	0.00692	0.0744	0.34	6.88e-09	0.000249	0.00105	0.00148	4.6e-06	0.00624	0.514	1.47e-09	7.67e-07	1.92e-09	1.71e-05	1.21e-14	6.94e-12	3.11e-06	1.87e-10	3.97e-05	4.23e-17	2.86e-12	6.01e-10	-3.13	-6.6	-6.4	-5.23	-6.68	-1.3	0.972	2.24	1.04	2.7
BTB-00667627	17	4249394	17	4577319	AG	0.424	0.423672	MND1	0.00595	0.0553	0.882	1.49e-08	5.39e-07	1.48e-13	3.95e-08	6.81e-11	5.02e-27	1.94e-16	4.94e-17	2.78e-08	4.43e-09	0.565	0.0596	0.433	0.273	2.11e-08	0.0833	0.0011	0.161	4.1e-05	0.558	0.000325	0.425	7.04e-16	0.0336	0.265	0.355	0.604	0.674	-2.75	1.92	-0.148	5.69	5.03	7.46	-5.52	6.57	-11	-8.32
ARS-BFGL-NGS-4368	17	4306870	17	4644960	AG	0.37	0.369539		0.000103	0.429	0.829	4.38e-08	2.41e-12	1.9e-11	3.07e-05	2.08e-05	2.19e-13	7.73e-10	3.63e-08	0.000439	2.64e-06	0.0541	0.106	0.00237	0.105	6.24e-06	0.286	0.0307	0.0767	1.15e-05	0.117	0.000212	0.0276	1.93e-15	0.00272	0.0709	0.0777	0.00681	0.948	3.89	-0.792	0.217	-5.5	-7.06	-6.76	4.18	-4.27	7.4	6.19
ARS-BFGL-NGS-77485	17	4926550	17	5305783	AC	0.474	0.474242		0.00105	0.422	0.698	0.00785	1.12e-12	2.95e-13	3.25e-11	1.81e-11	3.55e-09	4.68e-08	8.2e-05	1.54e-06	2.15e-08	0.623	0.173	0.146	0.498	3.87e-09	0.468	1.09e-05	0.53	4.42e-13	0.0039	1.61e-13	4.58e-06	2.58e-21	7.57e-06	0.00114	0.00654	0.00046	0.183	3.28	0.803	-0.389	-2.66	-7.17	-7.36	6.68	-6.77	5.94	5.49
BTB-00664618	17	5221649	17	5692272	AG	0.941	0.0592388		8.67e-15	8.65e-08	3.94e-11	0.0799	0.103	5.49e-11	1.27e-09	4.2e-08	9.84e-07	0.158	1.83e-24	3.69e-13	0.285	0.23	0.57	0.058	0.0357	2.93e-10	0.0137	1.65e-05	0.52	1.08e-10	0.513	0.0055	0.00363	8.13e-09	0.182	0.0456	0.154	0.00428	0.388	-7.83	-5.38	-6.65	1.75	1.63	6.6	-6.11	5.51	-4.91	-1.41
ARS-BFGL-NGS-104962	17	5487182	17	6003582	AG	0.296	0.296308		0.313	0.00368	0.0301	4.72e-07	4.53e-10	1.6e-25	5.33e-12	7.33e-25	5.33e-34	3.73e-15	1.57e-26	4.13e-10	6.43e-18	1.12e-06	0.795	1.76e-05	0.012	1.53e-28	0.000248	0.539	2.73e-06	0.0523	0.00291	0.00012	0.855	3.14e-21	0.822	9.15e-05	0.00377	0.153	0.00222	-1.01	2.91	2.17	5.06	6.27	10.6	-6.95	10.5	-12.4	-7.94
ARS-BFGL-NGS-24849	17	5511241	17	6027682	AG	0.296	0.296308		0.328	0.00381	0.028	5.93e-07	4.67e-10	1.36e-25	5.33e-12	5.2e-25	3.78e-34	3.42e-15	1.74e-26	3.77e-10	5.53e-18	1.02e-06	0.809	1.65e-05	0.0116	2.01e-28	0.000239	0.536	2.78e-06	0.0526	0.00298	0.000117	0.858	3.21e-21	0.841	0.0001	0.00372	0.15	0.00223	-0.978	2.9	2.2	5.01	6.27	10.6	-6.95	10.5	-12.5	-7.95
Hapmap42932-BTA-40423	17	5590969	17	6106829	AG	0.395	0.395342		0.565	0.00438	0.0121	0.00188	0.000123	1.02e-31	7.57e-11	1.81e-22	1.08e-25	5.08e-19	2.62e-25	1.94e-21	1.73e-21	0.000416	0.207	1.63e-06	0.00977	6.57e-16	0.0629	0.0246	0.0739	7.51e-05	0.161	0.000313	0.334	3.4e-13	0.222	2.72e-05	0.0103	0.799	0.496	0.575	2.85	2.51	3.11	3.85	12	-6.55	9.9	-10.7	-9.02
BTA-42041-no-rs	17	6746199	17	7263715	AG	0.385	0.385251		0.0267	0.315	0.864	0.000113	0.000103	2.85e-19	2.23e-08	1.49e-18	7.79e-20	7.93e-07	1.38e-19	2.89e-07	2.23e-09	4.45e-11	0.00508	3.95e-10	2.93e-08	5.47e-23	0.246	0.0674	2.76e-07	0.562	8.86e-06	0.332	0.166	1.58e-12	0.994	0.000494	0.00185	0.0686	4.86e-06	-2.22	1	-0.171	3.87	3.89	9.09	-5.62	8.9	-9.23	-4.96
ARS-BFGL-NGS-80692	17	6921190	17	7449150	AG	0.954	0.0457853	LRBA	2.19e-08	0.000975	4.86e-06	0.0414	0.1	2.46e-08	0.0195	0.00185	0.0342	0.0229	2.93e-08	2.08e-23	0.183	0.119	0.562	0.141	0.795	5.19e-06	0.635	6.59e-05	0.818	2.86e-08	0.0751	3.99e-05	7.09e-05	3.11e-08	0.199	0.0886	0.169	0.00184	0.185	-5.62	-3.3	-4.59	2.04	1.64	5.6	-2.34	3.12	-2.12	-2.28
ARS-BFGL-NGS-5880	17	7118768	17	7645958	AC	0.614	0.385827	LRBA	0.00467	0.403	0.532	0.0357	2.01e-05	8.22e-20	1.8e-13	4.69e-14	3.63e-05	4.08e-08	0.00101	2.55e-11	2.29e-09	0.0822	0.592	0.0298	0.606	5.31e-12	0.768	0.00627	0.127	3.44e-08	0.00611	4.37e-08	0.000762	9.68e-17	3.37e-08	3.59e-06	0.00155	3.79e-06	0.598	-2.83	-0.837	-0.624	2.1	4.28	9.23	-7.42	7.61	-4.14	-5.51
ARS-BFGL-BAC-27368	17	7143753	17	7670971	AG	0.586	0.413991	LRBA	0.000468	0.0462	0.0964	0.189	0.000486	1.49e-22	2e-19	3.01e-17	4.31e-07	1.48e-08	5.67e-09	6.56e-10	6.99e-09	0.275	0.463	0.0387	0.835	5.67e-14	0.579	0.00328	0.0587	1.65e-10	0.0107	1.22e-07	0.00144	1.4e-16	7.94e-07	9.17e-05	0.00339	5.95e-06	0.687	-3.51	-1.99	-1.66	1.31	3.5	9.92	-9.13	8.54	-5.08	-5.69
BTB-00671384	17	10250084	17	10930072	AC	0.862	0.138057	ARHGAP10	0.297	0.0348	0.129	0.091	0.314	0.0637	0.0154	0.00889	0.0508	2.13e-07	0.000772	0.0413	0.0012	4.48e-12	0.0979	8.65e-06	3.08e-11	6.04e-17	0.288	4.52e-13	9.04e-16	1.47e-12	7.16e-23	5.73e-05	3.02e-10	0.711	3.61e-07	0.152	1.26e-08	4.98e-14	2.21e-19	-1.04	-2.11	-1.52	-1.69	-1.01	-1.86	2.42	2.62	1.95	5.21
ARS-BFGL-BAC-31505	17	12218477	17	12905532	AG	0.159	0.159187	LOC614109	0.0201	3.03e-13	1.82e-12	1.31e-12	6.17e-22	7.13e-39	2.28e-12	2.27e-29	5.66e-56	2.31e-41	1.67e-21	1.02e-07	2.87e-42	0.00707	4.17e-10	0.0254	0.281	4.61e-12	0.000103	4.18e-07	0.674	8.57e-11	0.000616	0.000135	0.512	5.14e-12	7.63e-08	3.54e-11	1.53e-05	1.02e-06	0.00205	2.33	7.35	7.1	7.15	9.77	13.4	-7.07	11.5	-16.4	-13.9
ARS-BFGL-NGS-20640	17	12258111	17	12944672	AC	0.138	0.138067		0.00736	1.04e-15	2.93e-15	2.73e-14	1.93e-26	5.51e-36	2.91e-11	5.58e-25	1.88e-59	4.41e-38	3.5e-20	9.3e-07	5.73e-43	0.709	1.51e-07	0.531	0.86	8.62e-18	0.00114	8.2e-05	0.285	3.33e-07	2.15e-05	2.15e-05	0.234	1.38e-16	5.74e-10	5.71e-12	1.37e-05	4.51e-06	0.147	2.68	8.1	7.97	7.68	10.8	12.8	-6.7	10.5	-16.9	-13.2
BTB-00671736	17	12288221	17	12974438	AG	0.177	0.176649		0.0153	2.77e-13	7.5e-12	3.83e-12	9.92e-20	4.81e-39	5.69e-15	6.1e-27	1.96e-47	1.48e-35	3.02e-19	3.61e-07	7.34e-42	0.000684	3.08e-11	0.00671	0.0336	2.68e-09	0.000259	7.84e-09	0.209	2.7e-12	0.00371	0.000183	0.467	5.01e-09	3.6e-08	1.37e-07	1.28e-05	2.68e-07	6.66e-05	2.43	7.37	6.9	7	9.21	13.4	-7.88	10.9	-14.9	-12.7
ARS-BFGL-NGS-11383	17	12891997	17	13673516	AG	0.591	0.409256		0.00158	6.26e-10	4.6e-08	2.93e-06	1.23e-06	0.000172	0.507	0.719	2.72e-05	0.00383	1.53e-06	0.43	1.26e-10	4.1e-09	7.39e-06	4.65e-05	0.00763	0.268	0.366	8.51e-07	5.81e-08	6.68e-08	0.0344	0.0159	0.263	0.0693	1.7e-22	1.65e-10	6.01e-17	1.98e-19	3.39e-09	3.17	6.22	5.49	4.69	4.87	3.77	-0.663	0.36	-4.21	-2.9
BTB-01297598	17	14080531	17	14889608	AG	0.151	0.151451		9.31e-15	8.97e-38	8.8e-38	8.56e-16	2.82e-25	1.72e-21	2.49e-07	6.78e-13	6e-61	1.92e-25	2.22e-22	0.0108	2.76e-50	7.84e-06	2.85e-12	0.000145	0.0201	0.000345	0.000472	1.23e-05	0.0204	9.9e-05	0.00128	0.00497	0.0187	2.83e-05	1.94e-22	6.67e-12	5.56e-11	2.37e-12	8.3e-05	7.82	13.2	13.2	8.13	10.6	9.65	-5.18	7.24	-17.2	-10.6
ARS-BFGL-NGS-93036	17	14167323	17	15028356	AG	0.448	0.44836		0.062	9.08e-06	6.29e-05	8.49e-05	9.39e-06	2.33e-18	6.3e-06	7.26e-09	4.71e-12	3.07e-08	3.04e-12	3.74e-07	2.56e-19	1.76e-11	9.85e-16	3.16e-09	1.45e-08	0.0139	0.927	1.3e-14	2.41e-08	3.32e-19	0.187	0.000915	0.173	0.689	3.47e-21	1.51e-19	4.14e-16	1.12e-22	5.87e-13	1.87	4.45	4.01	3.94	4.44	8.84	-4.53	5.82	-6.97	-5.56
Hapmap39897-BTA-18318	17	14357124	17	15155735	AC	0.808	0.192308	LOC519752	0.0333	4.46e-08	6.66e-08	9.84e-07	2.81e-11	1.44e-23	1.25e-10	7.97e-16	8.12e-44	4.05e-36	2.12e-20	0.000441	1.04e-27	1.13e-14	1.05e-18	1.87e-09	3.54e-11	0.00367	0.000566	2.62e-19	2.52e-05	1.01e-24	0.825	5.85e-05	0.845	4.66e-06	1.98e-13	5.96e-09	1.01e-09	5.91e-12	3.03e-12	-2.13	-5.5	-5.42	-4.91	-6.7	-10.2	6.47	-8.14	14.3	12.9
ARS-BFGL-NGS-82854	17	14558961	17	15334517	AC	0.506	0.494256	SMARCA5	0.806	0.000426	0.0226	5.77e-06	3.97e-05	1.28e-15	1.01e-06	7.2e-08	3.78e-09	6.42e-07	2.15e-11	4.23e-07	2.41e-14	1.05e-06	1.06e-07	0.000381	0.00126	0.00447	0.492	6.58e-10	8.39e-05	6.69e-16	0.542	0.0376	0.582	0.171	2.89e-14	7.88e-18	1.13e-10	4.42e-15	4.47e-08	-0.246	-3.53	-2.28	-4.55	-4.12	-8.08	4.91	-5.41	5.93	5
BTB-00673952	17	15052590	17	15825281	AC	0.147	0.147094		3.51e-09	3.58e-29	9.27e-28	6.99e-16	1.55e-24	6.92e-15	1.06e-06	1.43e-11	3.29e-54	7.95e-30	8.24e-19	0.00615	2.11e-37	1.09e-06	2.47e-11	6.67e-05	0.0115	0.00177	1.56e-05	0.000484	0.186	0.000276	0.00687	0.0146	0.0297	1.37e-07	7.01e-17	1.03e-10	1.01e-08	1.12e-08	0.00201	5.94	11.4	11.1	8.15	10.4	7.86	-4.9	6.8	-16.1	-11.6
ARS-BFGL-NGS-16708	17	15107947	17	15883911	AC	0.127	0.127042		3.27e-07	1.46e-32	2.1e-30	2.32e-23	2.27e-38	4.1e-26	7.55e-09	8.64e-11	4.96e-81	2.48e-45	5.39e-34	0.818	5.56e-54	5.27e-06	1.48e-08	0.0101	0.00349	0.000187	0.0013	3.1e-12	0.00462	6.16e-16	0.363	9.84e-12	0.0102	2.07e-20	2.43e-29	2.94e-15	2.36e-19	2.54e-21	7.66e-08	5.13	12.1	11.7	10.1	13.3	10.8	-5.81	6.53	-20.2	-14.6
BTA-106183-no-rs	17	15271899	17	16047304	AC	0.251	0.251209		0.0596	9.92e-06	4.74e-08	0.000198	2.91e-13	1.83e-14	1.33e-10	3.22e-12	4.09e-37	4.11e-29	1.61e-11	0.637	6.16e-20	9.72e-08	5.64e-15	2.91e-07	1.01e-06	0.0025	0.00392	6.92e-11	0.0266	1.11e-11	0.299	6e-09	0.185	7.09e-08	2.7e-12	7.75e-06	1.25e-09	3.97e-09	7.06e-07	1.89	4.43	5.49	3.73	7.36	7.73	-6.47	7.02	-13	-11.4
BTA-106195-no-rs	17	15298798	17	16073794	AG	0.72	0.279964		0.171	9.86e-05	2.68e-06	0.000324	1.27e-11	5.05e-16	4.12e-13	1.13e-14	2.82e-33	1.36e-27	1.28e-13	0.0584	1e-19	4.65e-06	4.29e-12	1.78e-05	0.000304	0.001	0.00985	3.09e-09	0.102	1.16e-10	0.154	4.75e-08	0.176	3.09e-07	3.1e-11	1.35e-05	4.48e-07	1.9e-07	1.24e-05	-1.37	-3.9	-4.71	-3.6	-6.82	-8.19	7.31	-7.79	12.3	11.1
BTA-05721-rs29019877	17	15340860	17	16105766	AG	0.804	0.195761		5.7e-06	1.18e-15	2.2e-16	3.05e-08	2.5e-14	2.41e-13	6.94e-10	5.71e-09	2.29e-45	1.8e-28	9.71e-18	0.128	9.59e-28	7.08e-16	2.24e-20	6.01e-12	2.79e-09	0.204	0.000108	5.16e-12	0.000255	3.05e-12	0.395	1.37e-05	0.861	0.00209	4.66e-20	4.96e-09	3.82e-12	6.11e-14	4.5e-10	-4.55	-8.09	-8.3	-5.57	-7.69	-7.39	6.21	-5.86	14.6	11.3
Hapmap30759-BTA-123220	17	16415781	17	17177616	AG	0.813	0.18663		0.000179	7.71e-20	4.46e-13	4.5e-15	4.93e-13	1.84e-32	4.54e-08	3.13e-17	1.76e-44	4.54e-29	5.3e-25	1.68e-07	4.65e-42	7.3e-07	7.65e-10	0.000842	0.00271	0.000789	0.000362	4.48e-14	5.12e-05	1.55e-16	0.96	0.000423	0.747	6.67e-08	7.19e-18	1.15e-10	1.24e-08	1.58e-13	1.15e-08	-3.76	-9.23	-7.3	-7.92	-7.29	-12.1	5.49	-8.53	14.4	11.4
Hapmap30342-BTA-40411	17	17378423	17	18163959	AG	0.239	0.238815	TBC1D9	2.63e-08	4.08e-34	8.94e-26	2.47e-22	7.72e-24	2.31e-23	1.58e-05	1.28e-08	7.89e-50	1.78e-27	3.06e-25	0.674	1.72e-42	0.00412	2.18e-05	0.0415	0.12	0.00759	0.026	5.39e-05	0.0368	0.000384	0.0264	0.145	0.0863	0.00488	9.51e-09	6.43e-06	5.7e-06	5.06e-08	0.000367	5.59	12.5	10.7	9.86	10.2	10.1	-4.33	5.72	-15.4	-11.1
ARS-BFGL-NGS-59842	17	18243977	17	19155415	AC	0.81	0.189843	MAML3	3.06e-07	3.79e-27	3.34e-22	2.54e-17	2.91e-20	1.02e-15	0.00176	2.63e-08	8.22e-49	4.57e-15	1.07e-18	0.000226	2.37e-31	0.0721	0.00327	0.413	0.161	0.000131	0.0779	0.0394	0.641	0.0701	8.09e-06	0.981	1.66e-05	0.00652	1.39e-11	1.89e-13	2.69e-05	8.36e-07	0.277	-5.14	-11	-9.83	-8.56	-9.34	-8.1	3.13	-5.59	15.2	7.91
ARS-BFGL-BAC-34040	17	18764770	17	19749801	AC	0.892	0.107861		0.00257	6.54e-24	7.26e-22	1.48e-23	8.64e-41	6.42e-38	5.76e-11	1.16e-22	2.13e-71	1.3e-37	1.92e-30	0.0163	2.75e-54	0.01	1.63e-08	0.165	0.12	1.17e-12	0.00163	6.53e-10	0.0861	3.7e-13	0.0105	1.69e-06	0.554	9.03e-21	1.33e-22	6.09e-17	1.47e-11	4.7e-14	0.000377	-3.02	-10.2	-9.75	-10.2	-13.7	-13.2	6.59	-9.94	18.8	13.1
ARS-BFGL-NGS-45739	17	22106196	17	23401312	AC	0.225	0.225484		0.515	1.2e-10	2.07e-07	2.79e-15	2e-19	7.21e-15	0.0695	7.9e-12	1.26e-39	6.57e-16	2.91e-24	0.0234	2.82e-18	0.605	0.002	0.581	0.919	3.27e-09	0.491	0.0725	0.34	0.129	5.92e-05	0.782	0.0693	5.76e-07	8.91e-06	8.41e-08	0.0127	0.0898	0.86	0.651	6.48	5.22	7.98	9.13	7.85	-1.82	6.89	-13.5	-8.16
ARS-BFGL-BAC-35968	17	22713714	17	24017487	AG	0.681	0.319266		0.719	8.24e-12	3.56e-07	7.98e-22	9.83e-28	0.000296	5.6e-05	7.88e-05	9.85e-18	0.000758	2.24e-09	1.83e-05	1.11e-09	0.286	0.156	0.696	0.00702	6.35e-06	0.57	0.00124	0.00047	0.000747	6.79e-11	0.0014	2.04e-08	0.00104	7.6e-05	1.93e-10	0.0193	0.268	0.0117	0.36	-6.88	-5.11	-9.74	-11.1	-3.63	4.04	-3.96	8.67	3.37
ARS-BFGL-NGS-107195	17	26398481	17	27812438	AG	0.183	0.18303		0.722	1.09e-10	2.13e-09	1.39e-19	2.98e-37	1.6e-17	1.62e-06	8.54e-15	1.29e-25	3.93e-12	4.88e-14	0.0198	2.06e-22	0.418	1.82e-05	0.446	0.76	2.74e-12	0.979	0.232	0.163	0.0152	5.32e-06	0.551	0.00717	7.46e-11	2.82e-13	2.36e-16	6.86e-06	9.13e-06	0.984	-0.356	6.5	6.02	9.17	13.1	8.62	-4.81	7.83	-10.6	-6.99
BTA-46636-no-rs	17	26418537	17	27832494	AT	0.13	0.1297		0.0407	3.14e-19	8.13e-17	4.57e-22	2.82e-37	8.56e-21	1.11e-06	6.44e-17	1.09e-41	1.34e-19	1.64e-23	0.14	4.18e-35	1.45e-05	6.97e-15	0.000209	0.0208	1.2e-09	0.216	6.75e-06	0.547	5.64e-08	0.00337	0.00536	0.177	1.65e-14	7.37e-26	2.24e-18	1.35e-14	4.09e-13	0.0032	2.05	9.08	8.42	9.8	13.1	9.49	-4.89	8.45	-13.9	-9.18
BTA-40742-no-rs	17	28071496	17	29527717	AG	0.174	0.174348		0.0364	1.24e-15	4.07e-13	1.55e-16	4.65e-25	1e-22	2.17e-08	3.8e-18	2.28e-41	2.56e-32	1.63e-24	4.67e-06	8.8e-33	0.00715	1.91e-07	0.0196	0.0147	1.04e-05	0.0206	1.96e-05	0.586	1.73e-07	0.0104	0.0255	0.141	2.58e-10	1.2e-09	5.27e-05	2.89e-06	1.26e-05	0.00586	2.09	8.08	7.31	8.34	10.5	9.96	-5.63	8.79	-13.9	-12.1
ARS-BFGL-NGS-25718	17	28254430	17	29708488	AG	0.113	0.113293		8.53e-05	3.37e-25	1.34e-22	1.92e-20	5.99e-32	7.78e-23	3.07e-06	4.14e-16	3.97e-61	2.04e-34	7.19e-31	0.00337	9e-43	4.05e-05	2.15e-10	0.00575	0.0526	6.71e-08	0.0041	1.76e-05	0.282	1.01e-08	0.00026	0.0207	0.0325	1.06e-16	6.55e-23	6.53e-13	4.31e-11	1.78e-12	0.00491	3.94	10.5	9.93	9.39	12	9.98	-4.68	8.22	-17.2	-12.5
Hapmap58414-rs29020894	17	32601443	17	34058484	AG	0.185	0.185499		0.14	7.51e-08	1.05e-09	4.28e-08	3.51e-20	3.64e-19	4e-13	3.35e-13	3.27e-32	7.8e-28	1.33e-14	0.00148	8.56e-26	3.07e-05	2.86e-11	0.000503	0.000374	1.58e-06	0.00491	8.45e-07	0.0315	4.17e-11	0.731	0.000825	0.837	1.17e-11	1.27e-19	3.06e-14	3e-09	1.4e-12	0.000274	1.48	5.4	6.14	5.5	9.32	9.06	-7.31	7.34	-12.1	-11.1
BFGL-NGS-112636	17	32679701	17	34136935	AC	0.156	0.155589		0.0115	1.41e-11	2.21e-13	1.02e-09	4.17e-22	1.61e-18	9.32e-11	3.76e-12	4.44e-46	5.98e-36	2.71e-22	0.111	6.26e-30	9.64e-11	1.13e-17	3.19e-07	2.49e-06	1.9e-05	9.23e-06	1.36e-10	0.00588	4.16e-15	0.964	6.69e-05	0.836	5.27e-13	1.8e-27	4.15e-16	8.54e-16	9.99e-18	4.76e-07	2.53	6.81	7.4	6.14	9.81	8.89	-6.52	7	-14.7	-12.8
ARS-BFGL-NGS-98604	17	33024168	17	34478067	AG	0.191	0.191283		0.234	1.17e-07	1.69e-08	1.21e-08	9.16e-19	1.59e-16	2.16e-11	8.34e-12	1.41e-28	1.29e-25	7.24e-12	0.0114	1.31e-22	4.95e-06	6.52e-13	5.35e-05	1.5e-05	1.81e-06	0.00112	5.61e-07	0.0284	5.08e-11	0.755	0.000898	0.893	1.47e-09	3.24e-17	9.19e-12	6.76e-09	9.05e-12	0.000198	1.19	5.32	5.67	5.73	8.95	8.34	-6.74	6.88	-11.3	-10.6
BTB-01308199	17	33827641	17	35340688	AG	0.121	0.120846		5.07e-07	1.8e-26	1.87e-25	5.45e-17	4.97e-28	9.72e-30	1.21e-11	1.36e-16	3.01e-66	8.64e-44	1.74e-30	0.0548	2.25e-52	4.12e-10	5.49e-19	1.04e-06	8.53e-05	8.01e-08	2.15e-05	6.73e-12	0.00118	1.22e-15	0.114	2.08e-05	0.697	3.67e-15	1.69e-31	2.91e-19	1.97e-17	3.82e-18	1.65e-07	5.04	10.8	10.6	8.47	11.2	11.6	-6.83	8.36	-18	-14.3
BTB-01307961	17	33925677	17	35439172	AG	0.153	0.152568		0.00106	8.56e-20	6.46e-15	5.82e-17	6e-20	1.65e-25	5.1e-08	1.86e-15	1.64e-44	1.04e-31	1.79e-24	0.0252	1.77e-38	7.22e-10	1.54e-17	4.11e-07	2.4e-05	2.64e-06	6.1e-06	9.97e-12	0.000148	1.26e-13	0.471	3.76e-05	0.915	2.45e-12	4.5e-27	2.26e-16	1.14e-14	4.56e-17	1.16e-07	3.28	9.22	7.87	8.46	9.26	10.6	-5.47	8.03	-14.4	-12
BTB-01786459	17	33981761	17	35513245	AG	0.464	0.463724		0.55	6.42e-05	0.00645	3.01e-06	4.54e-05	4.4e-06	0.00764	0.00266	8.24e-08	2.89e-08	2.14e-09	0.572	3.59e-09	1.24e-10	3.22e-08	1.44e-05	0.00315	0.289	0.877	3.21e-08	1.83e-07	7.95e-12	0.236	0.0615	0.359	0.309	1.05e-21	1.87e-10	1.17e-11	2.47e-13	5.98e-07	-0.598	-4.01	-2.73	-4.69	-4.09	-4.61	2.67	-3.01	5.39	5.57
ARS-BFGL-BAC-32721	17	34377274	17	35876692	AG	0.871	0.129003		5.4e-07	1.31e-27	1.26e-25	3.05e-18	3.46e-28	6.82e-28	5.67e-10	6.07e-15	3.5e-61	4.96e-44	1.96e-29	0.0186	2.87e-51	2.95e-11	8.03e-21	5.63e-08	2.42e-05	2.31e-06	1.68e-05	4.64e-13	0.00016	2.89e-16	0.132	1.91e-05	0.673	1.57e-15	4.78e-32	7.45e-19	1.26e-17	6.21e-19	1.76e-08	-5.03	-11.1	-10.6	-8.81	-11.2	-11.2	6.24	-7.88	17.2	14.3
Hapmap40066-BTA-40952	17	45145609	17	46635941	AC	0.131	0.131133	LOC100125388	0.607	0.78	0.303	0.82	0.347	0.0031	1.25e-11	0.000696	0.00534	2.7e-09	0.000315	9.09e-05	2.43e-05	1.32e-13	1.58e-08	4.31e-08	2.35e-06	0.015	0.0275	1.11e-17	7.09e-09	2.24e-21	5.91e-10	1.7e-12	8.79e-10	8.33e-07	1.57e-06	0.409	5.98e-06	2.35e-09	2.85e-14	-0.514	-0.28	-1.03	0.227	-0.941	-2.96	6.82	-3.4	2.79	5.98
ARS-BFGL-NGS-30681	17	45403748	17	46895000	AG	0.156	0.156288		0.429	0.769	0.159	0.634	0.255	1.21e-07	3.02e-14	3.04e-09	0.00864	2.71e-09	7.5e-05	2.14e-07	1.02e-08	8.6e-11	8.67e-12	5.2e-08	5.5e-06	0.924	0.0696	1.06e-18	4.72e-09	5.93e-21	0.000309	1.27e-10	1.41e-06	3.71e-05	7.75e-09	0.261	6.47e-05	1.49e-06	9.21e-13	-0.792	-0.293	-1.41	0.477	-1.14	-5.32	7.67	-5.96	2.63	5.98
ARS-BFGL-BAC-32111	17	46535046	17	48039716	AC	0.565	0.434743		0.224	0.0214	0.00214	0.0916	0.000293	0.00104	0.178	0.0287	0.0515	5.06e-07	2.08e-05	2.73e-08	2.6e-07	4.72e-14	1.45e-09	1.36e-06	1.12e-07	0.407	0.956	3.06e-19	1.75e-11	4.87e-25	0.00802	4.56e-10	1.02e-05	0.000118	1.36e-16	1.33e-06	3.1e-12	2.7e-14	4.88e-14	1.22	2.3	3.07	1.69	3.63	3.29	-1.35	2.19	-1.95	-5.04
ARS-BFGL-NGS-79176	17	46558798	17	48063466	AC	0.562	0.437764		0.16	0.0108	0.000774	0.0695	0.000113	0.000622	0.171	0.0286	0.034	2.41e-07	5.07e-06	2.48e-08	6.01e-08	4.72e-14	1.18e-09	1.1e-06	1.28e-07	0.336	0.959	9.25e-20	1.31e-11	3.2e-25	0.00603	1.09e-10	4.49e-06	4.93e-05	7.02e-17	1.14e-06	1.07e-12	1.42e-14	1.99e-14	1.41	2.55	3.37	1.82	3.87	3.43	-1.37	2.19	-2.12	-5.19
BTA-117207-no-rs	17	47268519	17	48762074	AG	0.35	0.350123	LOC615031	0.0757	0.134	0.0837	5.49e-05	8.89e-12	1.17e-33	4.05e-24	1.2e-36	3.77e-17	3.16e-17	8.53e-15	3.67e-15	2.78e-22	0.14	2.06e-05	0.922	0.033	6.15e-16	0.339	2.85e-05	0.849	1.01e-11	0.00909	0.443	0.0155	3.02e-07	3.41e-11	1.41e-08	0.191	6.67e-05	0.131	-1.78	1.5	1.73	4.04	6.87	12.4	-10.3	13	-8.51	-8.54
ARS-BFGL-NGS-22208	17	47309946	17	48824664	AG	0.3	0.300181		0.319	0.00611	0.00339	1.28e-06	1.01e-14	1.63e-26	7.33e-23	4.55e-26	1.36e-15	3.86e-16	3.8e-11	6.26e-10	6.86e-23	0.000651	2.71e-07	0.149	0.000487	1.37e-10	0.698	1.35e-06	0.13	3.02e-14	0.0982	0.0716	0.19	2.04e-07	3.48e-16	4.09e-11	0.000649	6.53e-08	0.00519	-0.996	2.75	2.93	4.86	7.81	10.8	-9.99	10.7	-8.07	-8.23
ARS-BFGL-NGS-104812	17	47808938	17	49317609	AG	0.391	0.391041		0.428	1.76e-05	0.00564	9.88e-07	0.000101	0.369	0.0308	0.42	3.27e-06	4.56e-05	2.08e-11	0.737	4.45e-05	4.46e-24	3.19e-17	1.31e-15	1.95e-12	0.00226	0.778	4.55e-18	7.23e-11	4.06e-20	1.27e-06	4.26e-08	4.64e-05	0.125	6.12e-14	0.463	2.81e-13	8.9e-16	3.3e-18	-0.793	-4.31	-2.77	-4.91	-3.9	-0.899	2.16	0.806	4.67	4.09
Hapmap52863-rs29024498	17	52960684	17	53537538	AG	0.201	0.200906		0.314	1.37e-05	2.97e-05	2.57e-12	2.55e-24	6.05e-19	1.05e-11	5.25e-19	1.85e-30	1.65e-18	1.74e-14	0.000465	1.53e-20	1.83e-07	4.51e-18	3.66e-08	1.01e-07	1.62e-07	0.0122	2.48e-07	0.456	4.29e-11	0.299	6.36e-05	0.554	1.77e-10	4.3e-12	3.06e-06	9.47e-05	2.08e-07	0.000495	-1.01	4.36	4.19	7.05	10.3	9	-6.85	9.02	-11.7	-8.88
Hapmap32296-BTA-131448	17	54312738	17	54729045	AG	0.587	0.41253	DDX55	0.00336	0.000677	6.51e-08	0.244	5.63e-07	2.56e-12	1.06e-08	1.59e-05	2.12e-07	1.04e-08	2.31e-08	8.24e-05	6.08e-17	5.6e-10	1.64e-05	0.00431	0.00119	0.607	0.474	1.66e-11	2.96e-09	9.5e-22	0.00684	0.000277	0.0273	0.18	2.69e-14	0.0193	4.04e-07	2.94e-11	1.19e-09	-2.94	-3.41	-5.43	-1.17	-5.02	-7.05	5.75	-4.33	5.21	5.75
BTA-41203-no-rs	17	55519655	17	55954867	AC	0.875	0.125	MLXIP	0.0834	0.0186	0.000148	0.249	2.79e-05	3.9e-30	5.72e-08	2.76e-20	2.8e-18	8.93e-19	2.88e-14	1.43e-09	5.33e-21	0.855	0.443	0.285	0.347	6.95e-05	0.0171	1.7e-05	0.429	3.46e-09	0.344	0.000818	0.564	2.86e-05	0.0024	0.609	0.781	0.00315	0.0709	-1.73	-2.36	-3.8	-1.15	-4.2	-11.6	5.45	-9.35	8.82	8.96
BTB-00682411	17	61891068	17	62735138	AG	0.96	0.0402056		0.845	0.286	0.00245	0.243	2.65e-08	3.28e-08	1.22e-07	1.66e-09	0.000312	4.31e-09	1.57e-11	1.5e-24	0.00356	9.72e-06	3.55e-11	6.72e-12	5.75e-05	0.0108	1.08e-06	0.186	0.24	0.611	0.576	0.338	0.982	0.00222	0.000404	0.56	3.45e-10	0.0173	0.00664	0.195	1.07	3.03	1.17	5.59	-5.55	5.31	-6.06	3.61	5.9
Hapmap48683-BTA-21166	17	62070942	17	62944129	AG	0.727	0.272727		0.000175	0.000341	1.99e-06	0.654	0.0241	0.000249	2.44e-05	0.248	0.000878	0.000648	0.000649	0.547	2.2e-10	5.05e-06	0.0096	0.065	0.154	0.0898	0.659	6.6e-08	2.87e-11	1.39e-09	1.46e-05	3.34e-05	0.000316	0.53	5.6e-24	2.67e-07	1.29e-14	7.55e-18	5.35e-10	-3.76	-3.59	-4.77	-0.448	-2.26	-3.67	4.23	-1.16	3.33	3.42
BFGL-NGS-110646	17	63140712	17	64075681	AG	0.333	0.332727		0.0876	1.38e-08	3.54e-08	1.65e-08	2.61e-14	5.63e-19	1.97e-20	2.74e-10	7.93e-11	3.73e-09	4.37e-18	0.000167	2.71e-25	0.000321	4.29e-07	0.0934	0.103	4.46e-05	0.73	2.7e-06	0.0218	2.6e-09	0.156	0.424	0.199	0.00706	6.18e-25	2.86e-10	7.4e-07	3.45e-09	9.57e-05	1.71	5.7	5.54	5.67	7.68	9.01	-9.39	6.35	-6.54	-5.93
Hapmap52830-rs29014800	17	63541690	17	64478876	AG	0.678	0.32193	TPCN1	0.564	1.93e-05	9.97e-05	3.38e-07	4.31e-11	1.62e-19	4.85e-24	7.82e-14	3.11e-09	7.33e-07	8.14e-15	0.000156	9.29e-22	0.000439	2.08e-07	0.154	0.0128	1.9e-07	0.17	1.18e-05	0.0129	2.44e-09	0.117	0.987	0.113	0.00239	3.39e-22	1.9e-13	4.3e-06	7.34e-08	0.000448	-0.577	-4.28	-3.9	-5.12	-6.64	-9.15	10.3	-7.54	5.96	4.97
BTB-01992588	17	65071599	17	66093449	AG	0.712	0.287805	RNF10	3e-14	2.01e-10	3.55e-15	0.862	0.241	1.56e-05	0.805	0.18	2.81e-07	0.00102	3.47e-05	0.0984	5.32e-13	4.24e-05	3.38e-05	9.89e-05	0.0672	0.00746	0.347	1.64e-06	4.56e-08	0.000129	0.0816	2.19e-05	0.0131	0.766	0.0041	0.811	8.26e-07	7.28e-07	1.12e-08	-7.67	-6.4	-7.95	0.174	-1.17	-4.33	0.247	-1.34	5.16	3.29
ARS-BFGL-NGS-17192	17	66236750	17	67271591	AG	0.619	0.381284	ALKBH2	2.97e-15	1.67e-05	1.3e-12	0.000975	0.394	0.0274	0.432	0.705	0.00828	0.102	0.785	0.153	7.07e-07	0.0266	0.0125	0.00882	0.2	0.0212	0.526	0.00886	6.09e-05	0.1	0.312	0.000276	0.0237	0.35	0.261	0.865	0.0384	0.0296	0.000671	-7.97	-4.32	-7.15	3.3	0.852	-2.21	-0.787	-0.379	2.64	1.63
ARS-BFGL-NGS-34106	17	66619908	17	67755947	AG	0.34	0.340483	SART3	0.911	3.68e-14	6.22e-05	4.65e-25	1.67e-16	0.0498	0.816	0.405	5.08e-10	0.012	5.73e-07	0.0103	8.17e-07	6.59e-07	4.46e-11	2.48e-09	0.000217	0.474	0.139	0.000123	0.028	0.0543	0.535	0.465	0.23	0.874	0.0105	0.407	0.000141	0.00111	0.000148	0.112	-7.64	-4.01	-10.5	-8.33	-1.96	-0.233	-0.833	6.25	2.51
Hapmap40427-BTA-41914	17	66671839	17	67840384	AG	0.575	0.425061	SART3	3.88e-05	0.00261	0.538	6.15e-19	3.07e-11	0.502	0.641	0.652	0.0886	0.348	0.315	7.64e-05	0.752	0.00916	0.0494	0.00827	0.0314	0.426	0.219	0.552	0.736	0.773	0.95	0.0824	0.0472	0.606	0.288	0.0979	0.26	0.691	0.594	4.13	-3.02	0.616	-9	-6.69	0.672	0.467	0.451	1.7	0.94
BTA-90512-no-rs	17	68732546	17	69868331	AG	0.575	0.4255		0.0062	2.61e-05	0.314	6.81e-19	4.33e-13	4.37e-15	9.49e-14	5.65e-10	1.55e-11	3.55e-07	1.45e-11	0.115	1.5e-13	0.00438	1.96e-05	0.0524	0.00124	2.05e-05	0.00493	7.28e-06	0.0521	2.94e-07	0.561	0.255	0.00135	0.031	1.18e-11	0.000332	0.00982	1.55e-05	0.00824	2.74	-4.22	-1.01	-8.99	-7.3	-7.92	7.51	-6.24	6.79	5.11
ARS-BFGL-NGS-14960	17	73713062	17	74961424	AG	0.032	0.0320242	LOC789892	0.0376	0.000247	0.000543	0.01	0.00397	8.92e-19	2.45e-16	2.47e-26	0.275	0.0444	0.313	5.41e-17	0.000125	0.00023	0.000669	2.71e-07	0.0327	7.35e-08	0.0268	0.68	0.966	0.0263	0.832	0.679	0.544	0.112	0.216	0.00392	4.94e-08	0.108	0.0567	-2.08	-3.67	-3.47	-2.58	-2.88	8.96	-8.28	10.8	1.09	-2.01
BFGL-NGS-111505	18	2191562	18	1534653	AG	0.319	0.319419	FA2H	0.0698	5.75e-09	1.48e-08	1.19e-08	7.31e-15	2.84e-08	8.93e-07	0.00595	4.51e-14	3.73e-07	3.45e-13	0.00338	1.25e-15	1.31e-06	1.26e-07	0.000562	0.0652	0.0978	0.872	6.07e-08	0.00635	2.2e-10	0.0251	6.49e-06	0.0901	0.000604	1.12e-23	3.45e-09	2.03e-12	1.55e-16	3.71e-07	1.81	5.85	5.69	5.73	7.85	5.58	-4.93	2.75	-7.61	-5.1
Hapmap52899-rs29009847	18	3499387	18	2903669	AG	0.251	0.251059		0.00831	5.99e-08	1.88e-11	2.9e-05	1.46e-16	3.7e-10	9.35e-07	3.15e-07	3.24e-47	1.96e-27	1.25e-19	0.777	6.55e-20	4.18e-06	2.8e-08	0.0011	0.000246	0.00883	0.132	3.83e-08	0.0742	1.13e-12	0.15	9.2e-06	0.483	1.38e-11	1.35e-15	0.000808	4.55e-06	1.74e-10	5.78e-05	2.64	5.44	6.76	4.19	8.35	6.3	-4.92	5.14	-14.9	-11
ARS-BFGL-NGS-62981	18	5655435	18	4486687	AC	0.845	0.155414		7.42e-13	7.57e-31	2.16e-33	1.7e-12	3.73e-23	1.69e-16	3.33e-08	4.49e-07	4.69e-55	1.57e-27	3.39e-22	0.02	8.4e-43	2.02e-09	2.62e-15	3.59e-07	1.9e-05	0.00776	0.000266	8.55e-10	0.00899	1.11e-10	0.763	6.14e-07	0.905	2.85e-09	3.68e-23	2.59e-08	4.57e-10	2.63e-13	1.77e-07	-7.23	-11.8	-12.3	-7.11	-10.1	-8.33	5.55	-5.07	16.2	11.1
BTA-03029-rs29010796	18	6752549	18	5696451	AC	0.124	0.123937		1.29e-14	3.53e-40	9.03e-38	1.06e-17	1.83e-25	4.53e-19	2.94e-07	4.54e-10	1.01e-70	1.23e-25	2.13e-25	0.00333	9.19e-48	0.0123	2.22e-08	0.041	0.776	8.93e-08	0.0011	0.0128	0.536	0.0139	0.000248	0.00348	0.0176	1.19e-09	2e-14	8.72e-12	6.48e-06	6.03e-06	0.104	7.78	13.6	13.2	8.66	10.6	9.03	-5.15	6.27	-18.7	-10.6
ARS-BFGL-NGS-44254	18	7125638	18	6138264	AG	0.743	0.256961		4.55e-10	3.17e-21	2.37e-24	7.33e-08	4.69e-16	5.68e-12	5.03e-06	1.56e-05	4.53e-35	6.24e-19	5.61e-13	0.0245	3.91e-30	2.34e-07	1.37e-08	0.000277	9.1e-05	0.127	0.00676	2.85e-06	0.0538	7.38e-07	0.962	6.59e-06	0.493	2.74e-05	2.61e-16	2.39e-11	3.95e-10	2.83e-09	1.41e-05	-6.27	-9.59	-10.3	-5.41	-8.2	-6.94	4.58	-4.33	12.6	9
ARS-BFGL-NGS-31386	18	14208633	18	13166737	AG	0.815	0.185308		5.17e-15	1.84e-13	2.21e-18	0.351	0.0211	0.000399	0.211	0.0389	5.58e-14	9.93e-11	0.00116	0.22	9.25e-15	2.73e-06	2.97e-06	2.71e-05	0.123	0.18	0.00566	0.00862	0.0113	0.0368	0.893	0.00359	0.35	0.35	5.97e-05	0.000225	3.73e-05	0.00181	0.000424	-7.9	-7.42	-8.85	-0.932	-2.31	-3.55	1.25	-2.07	7.58	6.51
ARS-BFGL-NGS-107284	18	14302556	18	13260825	AG	0.813	0.186518		6.03e-15	1.78e-13	3.54e-18	0.338	0.0244	0.000591	0.274	0.0449	4.34e-13	2.51e-10	0.00467	0.176	2.47e-14	2.58e-06	2.22e-06	1.89e-05	0.103	0.154	0.00266	0.0114	0.0115	0.0528	0.927	0.00331	0.334	0.329	7.46e-05	0.000286	5.58e-05	0.00222	0.000444	-7.88	-7.43	-8.79	-0.958	-2.25	-3.44	1.09	-2.01	7.3	6.37
Hapmap52930-rs29019965	18	22728849	18	22113180	AG	0.508	0.491515		0.257	0.834	0.659	0.135	0.2	1.62e-08	0.000155	2.14e-08	0.424	1.09e-06	0.581	1.38e-22	5e-06	0.000221	3.09e-06	0.000621	2.29e-07	0.31	0.0194	2.24e-06	3.44e-05	1.77e-09	0.00836	4.36e-06	0.000127	0.0248	0.0202	7.44e-06	0.409	0.00901	1.84e-05	-1.13	0.209	-0.442	1.49	1.28	-5.68	3.79	-5.63	0.8	4.89
ARS-BFGL-NGS-94891	18	24286893	18	23782882	AG	0.162	0.162334		0.00283	1.14e-21	6.29e-20	4.88e-21	1.1e-35	3.41e-19	0.46	1.19e-06	2.43e-49	6.56e-13	1.98e-20	0.0548	5.81e-28	0.0184	0.268	0.0359	0.000647	9.13e-14	0.116	0.449	0.0416	0.749	1.05e-12	0.367	3.25e-07	3.57e-06	6.41e-08	8.23e-17	7.97e-06	8.59e-06	0.212	2.99	9.7	9.26	9.54	12.8	9.07	-0.738	4.88	-15.3	-7.25
BFGL-NGS-113937	18	25191690	18	24685411	AG	0.583	0.41702		0.161	0.0526	0.117	0.32	0.815	9.99e-08	9.33e-08	1.04e-07	0.144	1.99e-06	0.000375	1.01e-22	0.00069	0.114	0.0687	0.569	0.0114	0.233	0.656	1.38e-07	0.000828	1.43e-09	0.00838	3.58e-05	0.000236	1.85e-06	0.592	0.277	0.0564	0.62	0.00223	-1.4	-1.94	-1.57	-0.995	-0.234	5.35	-5.36	5.34	-1.46	-4.77
BFGL-NGS-118855	18	26527686	18	26440512	AG	0.358	0.357748		0.875	0.178	0.0925	0.114	0.00306	0.228	0.0376	0.219	0.000747	0.0236	0.0856	6.38e-14	0.453	0.0214	0.0848	0.00651	4.65e-06	0.000246	0.443	5.88e-08	2.26e-06	1.17e-08	6.69e-18	4.99e-12	6.27e-14	0.302	0.021	0.0345	0.0718	0.00016	4.81e-08	-0.157	-1.35	-1.68	-1.58	-2.97	1.21	-2.08	-1.23	3.38	-2.26
BTA-29270-no-rs	18	28425238	18	28118087	AG	0.19	0.190006		0.862	6.32e-09	5.33e-09	1.97e-14	7.31e-30	3.52e-13	0.673	1.67e-07	6.61e-33	5.82e-06	2.82e-15	0.0143	1.68e-14	0.00328	0.75	0.00174	0.00022	7.28e-14	0.0443	0.926	0.000329	0.695	1e-13	0.546	1.94e-05	1.7e-09	0.000123	1.39e-11	0.00451	0.0628	0.0227	0.174	5.84	5.87	7.72	11.6	7.33	-0.423	5.26	-12.2	-4.55
Hapmap50142-BTA-88392	18	28670292	18	28364028	AG	0.443	0.443333		0.634	0.0213	0.00129	0.0112	4.67e-08	0.169	0.464	0.00104	8.84e-11	0.886	0.124	8.86e-12	0.0806	2.15e-09	0.00171	5.05e-07	3.31e-07	4.74e-11	0.945	1.16e-08	1.17e-11	1.18e-10	1.72e-20	2.32e-06	5.06e-13	0.012	0.459	0.000791	0.0247	7.71e-05	2.23e-12	0.477	2.31	3.22	2.54	5.49	1.38	0.733	3.28	-6.53	-0.143
Hapmap31088-BTA-130721	18	30313853	31	290183	AG	0.3	0.299939		8.98e-14	3.55e-14	5.79e-17	0.105	0.0254	0.0324	0.329	0.00978	0.00125	0.00018	0.953	0.0727	1.49e-09	0.412	0.273	0.143	0.372	0.967	0.024	0.566	0.354	0.702	0.234	0.86	0.439	0.0494	0.000184	0.000112	2.4e-09	2.32e-05	0.422	-7.52	-7.64	-8.46	-1.62	-2.24	-2.14	-0.976	2.59	3.23	3.75
ARS-BFGL-NGS-107749	18	33986486	18	32927570	AG	0.047	0.047432		2.6e-06	1.88e-21	1.74e-19	2.54e-13	3.55e-18	4.54e-30	2.84e-08	3.61e-20	2.13e-45	1.4e-24	8.2e-22	0.0113	1.96e-41	0.0771	1.66e-09	0.133	0.848	2.26e-17	2.25e-06	0.00661	0.606	7.5e-05	8.67e-10	0.964	1.44e-05	6.98e-08	4.83e-13	4.48e-21	0.00358	9.13e-06	0.331	4.72	9.64	9.14	7.38	8.79	11.6	-5.58	9.32	-14.6	-10.4
ARS-BFGL-NGS-91567	18	43470260	18	42787282	AG	0.326	0.326376	LOC100140386	0.164	0.0326	0.00133	8.58e-06	5.27e-20	2.86e-19	2.04e-15	8.18e-19	1.01e-23	2.66e-07	7.46e-11	0.00894	6.16e-17	0.214	0.0222	0.251	0.287	1.35e-12	0.868	0.000112	0.551	2.9e-06	0.106	9.52e-06	0.468	2.83e-16	2.53e-05	1.06e-07	0.631	0.171	0.607	-1.39	2.14	3.22	4.46	9.28	9.09	-8.02	8.97	-10.2	-5.17
BTA-43256-no-rs	18	43502109	18	42819181	AG	0.805	0.194915		0.189	0.901	0.296	0.0827	3.63e-06	5.56e-29	2.44e-19	9.19e-35	2.21e-15	1.28e-11	2.32e-07	1.48e-13	5.33e-17	0.839	0.203	0.0567	0.565	2.17e-10	0.664	0.000236	0.142	2e-08	0.0199	0.0788	0.415	1.76e-06	0.0197	0.000331	0.00849	0.546	0.47	1.31	-0.125	-1.05	-1.74	-4.65	-11.4	9.1	-12.6	8.01	6.82
ARS-BFGL-NGS-4463	18	49167271	31	33210	AG	0.831	0.169032		4e-09	6.42e-25	2.11e-22	2.21e-12	2.11e-15	2.83e-33	1.16e-13	9.1e-19	5.6e-60	1.71e-29	7.89e-28	7.08e-06	8.6e-55	0.364	0.000323	0.592	0.425	1.16e-12	0.575	7.42e-07	0.00603	2.15e-09	0.0133	8.51e-07	0.645	4.39e-11	5.21e-22	3.81e-28	5.54e-07	3.84e-12	0.00348	-5.92	-10.5	-9.88	-7.08	-8.01	-12.3	7.49	-8.96	17	11.5
ARS-BFGL-NGS-86321	18	49525635	18	48755332	AG	0.213	0.213276		7.66e-16	1.34e-22	6.37e-27	0.000167	1.16e-08	2.39e-17	0.226	6.97e-07	8.56e-38	2.06e-22	2.3e-12	0.116	5.77e-31	0.0214	0.242	0.0434	0.283	8.73e-10	1.74e-09	0.503	0.0497	0.392	2.99e-05	0.0153	0.0377	2.73e-06	0.000412	6.01e-08	0.38	0.135	0.258	8.14	9.93	10.9	3.77	5.74	8.57	-1.21	4.98	-13.2	-9.88
ARS-BFGL-NGS-63460	18	49966162	18	49333884	AG	0.727	0.272617	MGC155219	0.00337	2.45e-08	1.36e-08	3.55e-05	1.77e-08	7.19e-32	1.23e-25	5.42e-21	1.74e-32	1.08e-31	1.3e-19	1.54e-17	3.29e-39	0.00915	7.25e-06	0.347	0.0527	1.22e-07	0.65	3.46e-12	0.00195	6.21e-19	0.218	1.38e-12	0.00205	1.84e-13	2.43e-18	2.47e-17	0.000581	6.29e-10	4.28e-06	-2.94	-5.6	-5.71	-4.15	-5.66	-12	10.6	-9.53	12.1	12
ARS-BFGL-NGS-7137	18	51369666	18	50791244	AG	0.171	0.170798	GSK3A	1.27e-05	2.18e-21	1.18e-13	2.87e-14	1.23e-10	6.97e-33	8.16e-16	1.32e-19	3.22e-44	2.68e-29	5.54e-26	4.4e-05	3.91e-45	3.73e-06	2.07e-14	0.000281	0.00231	5.62e-09	1.31e-10	6.44e-10	0.000635	5.51e-12	0.0344	4.15e-05	0.729	5.35e-13	3.23e-21	1.2e-14	3.93e-10	2.64e-13	4.71e-06	4.38	9.63	7.48	7.67	6.48	12.2	-8.13	9.17	-14.4	-11.5
BTA-43725-no-rs	18	51413827	18	50834898	AG	0.31	0.310272		0.000587	2.47e-12	1.75e-09	6.64e-08	7.11e-08	1.42e-14	1.39e-05	1.71e-07	3.4e-13	9.47e-14	1.63e-05	0.000578	1.23e-22	0.0697	6.12e-06	0.292	0.0153	1.47e-06	0.162	4.66e-05	0.0559	1.81e-06	0.188	9.29e-05	0.397	3.05e-07	3.53e-21	7.09e-15	1.89e-08	1.59e-10	0.00551	3.44	7.06	6.05	5.43	5.41	7.77	-4.36	5.25	-7.34	-7.51
ARS-BFGL-NGS-33511	18	51428990	18	50857624	AG	0.31	0.310272		0.000587	2.47e-12	1.75e-09	6.64e-08	7.11e-08	1.42e-14	1.39e-05	1.71e-07	3.4e-13	9.47e-14	1.63e-05	0.000578	1.23e-22	0.0697	6.12e-06	0.292	0.0153	1.47e-06	0.162	4.66e-05	0.0559	1.81e-06	0.188	9.29e-05	0.397	3.05e-07	3.53e-21	7.09e-15	1.89e-08	1.59e-10	0.00551	3.44	7.06	6.05	5.43	5.41	7.77	-4.36	5.25	-7.34	-7.51
BFGL-NGS-117685	18	51592949	18	50991820	AG	0.812	0.187806	ATP1A3	0.632	0.00581	0.0387	1.88e-05	3.23e-07	5.99e-12	2.61e-11	4.81e-06	1.57e-13	1.2e-07	1.27e-26	3.36e-05	6.05e-14	1.1e-08	0.000423	0.000253	0.421	0.0613	0.0118	1.97e-15	3.48e-11	1.48e-15	2.57e-08	1.38e-10	2.16e-08	0.0185	1.21e-08	0.000909	5.72e-08	3.08e-14	6.38e-15	-0.479	2.76	2.07	4.29	5.13	6.93	-6.71	4.59	-7.44	-5.32
ARS-BFGL-NGS-22987	18	51644121	18	51041634	AG	0.189	0.188862		0.694	0.00636	0.038	3.65e-05	6.79e-07	5.23e-12	9.32e-11	1.72e-06	2.62e-14	2.52e-08	9.04e-26	1.63e-05	5.72e-14	5.91e-08	0.00126	0.000807	0.577	0.0878	0.0164	2.15e-15	5.53e-11	2.86e-15	7.48e-08	4.23e-10	5.86e-08	0.0186	1.15e-07	0.00301	3.77e-07	5.89e-13	3.74e-14	0.394	-2.73	-2.08	-4.14	-4.99	-6.95	6.52	-4.8	7.68	5.6
ARS-BFGL-NGS-37350	18	52225974	18	51626670	AG	0.572	0.427704		0.437	6.64e-06	0.000176	3.25e-07	2.19e-09	1.02e-07	0.00345	2.41e-06	2.38e-20	1.21e-07	3.47e-14	0.0329	7.66e-12	7.36e-05	0.00428	0.023	0.069	0.599	0.519	6.94e-06	7.15e-05	1.57e-05	0.269	0.0831	0.992	0.769	3.52e-12	1.7e-07	1.53e-13	4.24e-18	5.86e-06	-0.777	-4.52	-3.76	-5.13	-6.02	-5.35	2.93	-4.73	9.37	5.32
ARS-BFGL-NGS-17369	18	52400162	18	51801519	AG	0.692	0.308414	ZNF404	0.0108	8.94e-08	3.34e-06	3.04e-05	1.41e-05	1.74e-25	3.43e-14	1.35e-20	1.3e-16	8.49e-17	7.34e-07	1.16e-06	6.86e-29	1.51e-08	4.7e-12	0.000412	1.28e-07	2.96e-05	0.000194	3.79e-14	4.61e-09	5.88e-19	0.347	2.33e-05	0.0663	0.000117	4.33e-21	2.61e-18	1.7e-10	2.3e-15	1.63e-09	-2.55	-5.37	-4.66	-4.18	-4.36	-10.6	7.65	-9.43	8.36	8.41
ARS-BFGL-NGS-99872	18	52434006	18	51833397	AG	0.222	0.222054	ZNF45	5.99e-09	7.52e-25	2.59e-21	2.53e-12	3.07e-14	1.34e-13	0.0937	4.13e-07	1.61e-20	3.02e-11	5.9e-06	0.528	6.03e-31	6.61e-05	9.12e-10	0.0014	0.00218	0.00111	0.178	6.06e-07	2.13e-06	1.02e-06	0.0263	0.00622	0.855	0.0942	2.2e-20	3.88e-24	2.59e-16	2.45e-16	3.13e-06	5.85	10.5	9.61	7.06	7.66	7.47	-1.68	5.08	-9.41	-6.69
BFGL-NGS-117985	18	53948569	18	53311437	AG	0.909	0.0911569		1.71e-19	9.83e-55	1.43e-49	7.86e-24	2.79e-31	2.76e-42	1.43e-12	2.6e-21	1.64e-98	1.48e-52	2.53e-44	0.0966	4.03e-88	9.21e-08	1.98e-20	2.77e-06	0.00248	9.39e-10	1.07e-07	2.41e-11	0.000384	1.76e-12	0.00834	1.01e-08	0.985	2.79e-14	4.79e-32	1.9e-27	3.59e-19	1.43e-20	3.41e-08	-9.15	-16.2	-15.3	-10.2	-11.9	-14	7.14	-9.61	22.6	15.8
Hapmap41540-BTA-43915	18	53970861	18	53333729	AG	0.173	0.173216		9.02e-07	3.07e-18	5.56e-13	2.19e-09	5.94e-07	7.63e-25	8.68e-08	7.48e-11	2.74e-38	8.1e-28	5.45e-25	0.000661	6.32e-34	5.36e-05	2.03e-08	0.00131	0.201	0.000169	2.18e-13	2.44e-05	0.0114	7.23e-07	0.0593	0.000478	0.971	9.72e-07	2.45e-13	9.34e-10	8.63e-08	4.98e-09	0.000173	4.93	8.81	7.27	6.02	5.01	10.5	-5.38	6.55	-13.3	-11.1
Hapmap47618-BTA-43817	18	55892476	18	55262674	AG	0.697	0.302783	HSD17B14	0.208	2.09e-06	4.56e-05	1.06e-06	1.07e-08	1.4e-26	8.85e-15	4.03e-28	6.33e-20	1.14e-17	1.12e-09	1.66e-10	9.15e-28	2.12e-08	2.56e-13	1.21e-05	3.95e-10	0.000136	0.00125	6.19e-12	1.1e-06	2.77e-15	0.462	0.00269	0.634	0.000884	7.01e-08	3.11e-10	4.59e-05	2.25e-08	2.71e-08	-1.26	-4.76	-4.09	-4.9	-5.75	-10.9	7.83	-11.2	9.26	8.66
ARS-BFGL-BAC-36087	18	56824366	18	56317822	AG	0.09	0.0903869	H18C19ORF41	0.812	0.591	0.806	0.297	0.343	3.36e-08	0.000221	8.45e-06	0.465	0.0078	0.942	9.53e-23	0.000111	0.0111	7.28e-06	0.00485	7.71e-06	0.0841	0.00595	6.73e-08	1.38e-06	3.07e-09	0.358	0.000175	0.000344	0.0159	0.0147	0.0073	0.77	0.373	3.91e-05	-0.237	0.538	0.245	1.04	0.948	-5.55	3.7	-4.47	-0.73	2.66
ARS-BFGL-NGS-98028	18	57174711	18	56665828	AG	0.252	0.251511	SYT3	0.0117	1.45e-20	1.04e-10	1.4e-21	1.76e-15	3.02e-12	5.59e-07	5.66e-10	1.01e-13	1.07e-05	1.58e-09	0.272	1.27e-22	0.0289	1.07e-07	0.0282	0.476	3.49e-06	0.0701	0.241	0.823	0.155	1.51e-05	0.497	0.0165	0.0114	2.54e-12	1.94e-12	8.88e-07	1.2e-06	0.119	2.52	9.42	6.5	9.68	8.04	7.03	-5.02	6.24	-7.5	-4.42
BTA-29287-no-rs	18	58696066	18	58353743	AG	0.114	0.113568	LOC787057	5.39e-08	5.13e-31	1.07e-23	6.94e-20	6.71e-21	1.7e-58	8.16e-22	1.62e-40	8.61e-86	8e-52	1.19e-51	7.03e-13	6.44e-77	0.291	4.33e-08	0.814	0.719	6.9e-21	2.51e-10	1.33e-07	0.435	2.21e-10	1.73e-05	9.13e-06	0.137	2.14e-19	5.23e-13	1.87e-21	0.000928	4.86e-08	0.0152	5.46	11.8	10.2	9.25	9.51	16.8	-9.74	13.7	-20.8	-15.7
ARS-BFGL-NGS-17877	18	60377508	18	60189041	AG	0.495	0.494559	LOC100139758	8.37e-14	1.98e-14	5.57e-16	0.109	0.0548	5.09e-09	0.359	0.0538	1.98e-08	4.07e-05	0.00548	0.00784	5.71e-17	0.775	0.265	0.74	0.946	0.686	7.29e-13	0.0266	0.38	0.427	0.533	0.000326	0.382	0.187	0.0327	0.178	0.283	0.303	0.0636	7.53	7.72	8.18	1.6	1.92	5.88	-0.917	1.93	-5.64	-4.11
BFGL-NGS-113023	18	61156737	18	61115782	AG	0.268	0.267857		0.0307	4.01e-17	1.95e-08	1.63e-18	3.73e-12	1.94e-06	1.83e-07	9.34e-06	7.91e-14	1.89e-05	2.48e-12	0.0235	1.15e-17	5.94e-07	1.02e-16	4.54e-08	0.000249	0.00199	0.673	0.000122	0.0083	0.000436	0.000717	0.305	0.0501	0.369	1.2e-07	4.52e-09	5.62e-07	1.43e-06	0.000106	2.16	8.51	5.64	8.89	7	4.78	-5.24	4.45	-7.54	-4.29
ARS-BFGL-NGS-20095	18	62658789	18	62633093	AG	0.291	0.29086		5.96e-17	2.78e-19	2.25e-26	0.0145	9.52e-07	1.27e-05	0.381	0.104	4.81e-15	2.45e-08	0.178	0.919	3.08e-20	0.000242	5.76e-13	1.78e-06	5.97e-05	0.0931	0.00161	3.1e-05	0.000762	0.00145	0.0601	0.11	0.417	0.706	1.05e-05	6.97e-06	5.1e-05	0.00204	0.000145	8.46	9.09	10.8	2.45	4.92	4.38	-0.876	1.63	-7.91	-5.6
BFGL-NGS-111782	18	63029071	18	62844485	AG	0.308	0.307739		0.0011	5.77e-05	3.82e-07	0.111	0.000121	4.21e-39	1.36e-19	4.15e-34	1.2e-37	3.4e-31	5.44e-19	1.51e-13	2.14e-35	0.000348	5.84e-06	0.153	0.00536	1.38e-06	3.44e-08	2.67e-12	3.37e-05	2.31e-16	0.293	0.0109	0.308	1.23e-05	0.000458	0.00146	0.182	7.62e-05	5.66e-06	3.27	4.03	5.1	1.6	3.85	13.4	-9.17	12.5	-13.2	-11.9
BFGL-NGS-112365	18	64548360	18	64574451	AG	0.227	0.226577	LOC100137761	0.114	0.000115	6.78e-06	0.000894	3.69e-09	3.63e-43	2.55e-28	1.2e-36	4.01e-36	4.18e-37	2.1e-25	8.87e-23	8.7e-40	0.00494	2.87e-05	0.59	0.0332	7.38e-09	4.63e-07	3.19e-15	6.59e-05	2.34e-22	0.859	3.81e-08	0.0428	5.48e-20	4.75e-12	6.78e-09	0.0498	2.22e-06	1.5e-05	1.58	3.87	4.52	3.33	5.93	14.2	-11.2	13	-12.9	-13.1
ARS-BFGL-NGS-9848	18	64610767	18	64727405	AG	0.364	0.364022	ZNF264	0.1	4.26e-05	0.159	0.000385	0.739	4.4e-08	0.000855	1.07e-11	0.529	4.21e-08	0.848	1.02e-20	0.0157	0.00298	0.505	0.00104	0.628	1.42e-08	3.37e-12	0.0217	0.884	0.00119	0.185	2.38e-05	0.0603	2.69e-13	0.237	0.00305	0.00304	0.118	0.234	1.64	4.1	1.41	3.56	-0.334	-5.5	3.34	-6.85	0.629	5.51
ARS-BFGL-NGS-88208	19	6454113	19	5374024	AC	0.782	0.217918	PCTP	0.000134	4.03e-10	2.81e-06	6.18e-05	0.05	4.45e-22	9.9e-15	1.49e-15	2.51e-08	2.23e-13	0.000373	1.09e-24	1.7e-28	9.16e-05	6.17e-05	0.0237	0.000472	0.484	0.0235	1.29e-11	7.73e-12	7.5e-13	0.293	0.0454	0.834	0.677	3.54e-06	8.22e-06	0.328	1.48e-05	2.65e-08	-3.83	-6.29	-4.7	-4.02	-1.96	-9.8	7.81	-8.06	5.6	7.4
Hapmap57610-rs29021008	19	7435415	19	6355596	AG	0.737	0.263477	LOC527335	0.000491	5.66e-16	2.47e-11	1.02e-11	2.74e-11	1.27e-19	8.38e-16	3.53e-10	2.69e-21	6.68e-09	5.78e-12	0.000268	1.89e-29	2.11e-07	1.69e-21	1.29e-09	1.46e-06	0.000919	0.16	2.06e-10	3.86e-05	2.08e-08	0.0037	0.297	0.0243	0.000187	1.92e-10	4.87e-08	5.44e-07	9.7e-09	1.76e-08	-3.49	-8.18	-6.72	-6.85	-6.71	-9.18	8.13	-6.31	9.61	5.83
ARS-BFGL-NGS-28151	19	12124893	19	11121958	AG	0.424	0.423821	BCAS3	0.157	0.0773	0.185	0.445	0.866	0.00151	0.397	1.2e-07	2.11e-05	0.479	0.0103	0.169	0.887	3.14e-14	3.29e-05	1.12e-09	1.2e-07	1.75e-12	0.492	2.19e-08	4.08e-18	1.47e-05	1.41e-07	0.00067	4.42e-06	0.00823	2.34e-06	0.0298	1e-11	1.66e-12	9.9e-15	-1.42	-1.77	-1.33	-0.763	0.169	3.18	-0.847	5.32	-4.27	0.708
ARS-BFGL-NGS-106227	19	20089776	19	19416647	AC	0.258	0.257713		0.102	0.00695	1.57e-05	0.0839	5.59e-08	1.53e-08	2.43e-06	5.67e-06	0.672	0.00424	0.0045	1.02e-22	0.0499	0.579	0.673	0.737	0.0283	0.321	0.885	0.000106	0.0248	1.07e-06	0.000199	0.0679	0.235	0.544	0.646	0.378	0.00554	0.167	0.0175	1.64	2.7	4.33	1.73	5.46	-5.69	4.73	-4.55	0.424	2.86
ARS-BFGL-NGS-15111	19	23314971	19	22834418	AG	0.831	0.16889	SCARF1	0.81	0.594	0.0953	0.655	0.00317	2.65e-08	0.306	1.96e-05	0.000336	1.34e-06	1.74e-05	4.14e-25	6.47e-06	0.000378	0.229	8.87e-05	0.73	3.79e-08	0.777	0.097	0.152	0.00602	0.0334	0.0746	0.819	2.26e-05	0.906	0.368	0.173	0.323	0.653	0.24	0.534	1.67	0.447	2.95	5.59	-1.02	4.28	-3.59	-4.85
[truncated: 493 more rows]
[truncated: 22 more columns]
