# Supplementary material for: Genome-wide association analysis of thirty one production, health, reproduction and body conformation traits in contemporary U.S. Holstein cows
Source: BMC Genomics. 2011 Aug 11;12:408. doi: 10.1186/1471-2164-12-408 (PMC3176260; doi:10.1186/1471-2164-12-408)
Supplement: Additional file 9 — Table S3. Output file of 725 SNP markers with top 100 effects per trait from least squares analysis and weighted least squares analysis. MY, milk yield; FY, fat yield; PY, protein yield; FPC, fat percentage; PPC, protein percentage; SCS, somatic cell score; DPR, daughter pregnancy rate; PL, productive life; SCE, sire calving ease; DCE, daughter calving ease; SSB, sire stillbirth; DSB, daughter stillbirth; NM, net merit. Subscript 'w' indicates P-values from weighted least squares analysis. Trait name with subscript 'w' indicates tests using weighted least squares, and trait name without subscript indicates tests using least squares. [file 1471-2164-12-408-S9.XLSX]

## Sheet: Sheet3
SNP	Chr_MD3	Pos_MD3	Milk_a	MY_w	Fat_a	FY_w	PY_a	PY_w	FPC_a	FPC_w	PPC_a	PPC_w	NM_a	NM_w	PL_a	PL_w	SCS_a	SCS_w	DPR_a	DPR_w	SCE_a	SCE_w	DCE_a	DCE_w	SSB_a	SSB_w	DSB_a	DSB_w
ARS-BFGL-NGS-14644	1	9114098	0.327	0.221	0.135	0.166	0.0305	0.0362	0.395	0.545	0.0179	0.0479	1.81e-16	3.69e-17	2.07e-26	9.2e-28	7.27e-10	3.46e-09	1.2e-24	1.62e-26	2.91e-18	9.45e-19	4.49e-12	1.04e-12	5.32e-16	7.72e-17	5.49e-09	1.04e-09
Hapmap49138-BTA-37549	1	9768177	7.53e-16	6.88e-15	7.66e-15	3.79e-13	4.97e-20	7.8e-19	0.211	0.463	0.00491	0.0201	2.77e-06	1.12e-05	0.36	0.536	0.0749	0.0635	0.00124	0.021	1.19e-08	1.01e-08	2.58e-05	2.08e-05	0.023	0.0254	8.03e-07	6.44e-07
ARS-BFGL-NGS-1296	1	9942902	1.17e-05	1.28e-05	6.82e-22	5.63e-19	2.42e-18	5.25e-16	8.38e-15	1.94e-12	4.26e-19	1.06e-15	3.55e-39	2e-37	7.8e-26	1.11e-24	2.59e-08	8.38e-08	1.22e-14	3.5e-14	1.84e-48	1.25e-48	9.32e-23	3.97e-23	1.9e-28	6.96e-29	0.004	0.0039
ARS-BFGL-BAC-11044	1	12805406	1.81e-05	1.87e-05	1.31e-19	2.63e-17	3.25e-17	8.26e-16	8.76e-13	6.96e-11	2.79e-17	7.72e-14	2.01e-36	3.84e-35	2.12e-23	1.99e-23	1.62e-07	5.08e-07	2.17e-14	1.17e-14	5.15e-39	3.33e-39	3.74e-20	1.43e-20	1.43e-23	4.58e-24	0.0001	0.000105
ARS-BFGL-BAC-14883	1	14102864	0.000176	0.000176	4.95e-19	1.08e-16	2.87e-16	2.94e-14	2.33e-14	1.79e-12	2.24e-19	9.71e-16	8.9e-50	8.09e-49	7.09e-41	1.17e-39	2.68e-17	2.16e-16	1.66e-25	1.59e-25	6.49e-46	1.85e-46	6.11e-27	3.1e-27	1.03e-29	1.8e-30	2.5e-07	2.54e-07
Hapmap51978-BTA-39455	1	19854736	0.521	0.551	0.939	0.758	0.643	0.705	0.421	0.439	0.877	0.826	2.96e-14	1.85e-14	7.1e-26	4.86e-26	1.76e-30	3.19e-29	1.93e-19	1.35e-20	1.18e-12	7.92e-13	3.7e-09	2.41e-09	1.46e-13	6.2e-14	9.32e-14	6.82e-14
ARS-BFGL-BAC-13086	1	25289457	0.0264	0.022	1.37e-07	2.08e-07	4.25e-06	1.89e-05	4.5e-06	2.23e-05	1.06e-06	2.69e-05	4.17e-35	4.93e-34	2.53e-43	2.66e-41	4.42e-26	4.48e-23	1.65e-28	3.82e-30	1.86e-19	1.21e-19	1.32e-09	1.55e-09	4.06e-13	2.03e-13	1.49e-05	1.43e-05
BTB-01333903	1	28362687	4.11e-14	1.16e-14	1.68e-49	4.41e-47	9.96e-47	7.02e-45	2.73e-27	4.77e-24	2.65e-42	6.59e-37	5.82e-84	1.66e-80	2.12e-47	1.52e-43	4.78e-18	7.27e-15	2.66e-27	1.55e-23	7.35e-97	5.31e-97	7.29e-40	5.36e-40	1.14e-47	1.05e-47	0.0574	0.0633
BTB-01077379	1	49279500	0.156	0.284	6e-13	7.99e-13	0.00229	0.00548	4.95e-16	9.52e-17	0.000659	0.000795	0.0181	0.0167	0.498	0.599	0.294	0.311	0.0063	0.0287	0.0399	0.0307	0.154	0.13	0.00231	0.00138	0.246	0.236
BTB-00032153	1	67814251	0.0592	0.0352	3.08e-16	6.67e-16	1.47e-12	4.97e-13	1.63e-18	1.44e-16	1.52e-25	1.57e-22	1.01e-35	2.19e-35	5.63e-28	4.76e-26	3.81e-13	3.12e-12	4.65e-20	9.68e-18	2.67e-36	7.4e-37	2.13e-16	1.12e-16	4.26e-17	1.27e-17	0.000247	0.000219
BTA-33571-no-rs	1	67909755	0.0636	0.0378	9.49e-16	1.91e-15	1.87e-12	6.27e-13	5.83e-18	4.23e-16	1.81e-25	1.69e-22	1.15e-34	2.19e-34	2.81e-27	2.57e-25	1.07e-12	7.98e-12	1.5e-19	3.05e-17	4.18e-36	1.55e-36	3.51e-16	2.19e-16	2.37e-17	8.24e-18	0.000287	0.000256
Hapmap41511-BTA-34652	1	73239166	0.00887	0.00945	1.26e-05	1.47e-05	0.106	0.108	3.97e-19	3.41e-19	1.27e-15	5.57e-15	8.87e-05	6.77e-05	0.000628	0.00109	0.000244	0.00104	0.000237	0.000686	5.37e-08	2.74e-08	0.229	0.248	2.8e-06	1.04e-06	0.00358	0.002
ARS-BFGL-NGS-80187	1	77606842	0.0511	0.0342	0.264	0.128	0.378	0.258	0.457	0.817	0.0614	0.141	0.0144	0.0212	4e-05	5.17e-06	0.645	0.622	0.00205	0.00289	0.135	0.151	0.00459	0.00345	0.609	0.63	1.24e-23	8.4e-25
BTB-01431442	1	84679123	3e-11	7.5e-12	2.4e-25	3e-26	2.63e-23	8.35e-23	3.99e-10	2.54e-09	1.45e-12	6.36e-11	9.3e-45	8.51e-46	5.59e-29	5e-29	9.69e-09	4.84e-07	3.28e-16	2.11e-16	2.06e-46	1.51e-46	4.25e-21	3.47e-21	3.01e-22	4.59e-22	0.0201	0.02
BTA-39546-no-rs	1	84897864	1.22e-12	3.39e-13	7.84e-28	7.32e-29	4.32e-25	1.39e-24	1.81e-10	1.02e-09	6.89e-12	1.98e-10	5.8e-46	6.09e-47	9.68e-28	1.49e-27	1.72e-07	3.39e-06	2.92e-14	3.25e-14	9.12e-46	2.94e-45	8.26e-22	9.08e-22	2.08e-23	7.31e-23	0.0169	0.0181
BTB-00038446	1	85959409	9.49e-07	3.3e-07	2.39e-19	3.88e-19	6.68e-15	1.58e-14	1.93e-10	1.72e-09	1.79e-09	2.9e-08	6.67e-35	1.92e-36	4.82e-26	8.15e-27	8.34e-07	1.22e-05	3.27e-15	7.13e-16	1.03e-34	5.03e-35	7.81e-16	5.7e-16	5.58e-19	5.6e-19	0.0282	0.026
ARS-BFGL-NGS-58323	1	86057271	8.04e-07	2.66e-07	1.53e-19	2.5e-19	5.58e-15	1.27e-14	1.63e-10	1.6e-09	1.68e-09	2.87e-08	3.63e-35	1.01e-36	3.74e-26	6.17e-27	6.56e-07	9.4e-06	3.41e-15	7.06e-16	5.59e-35	2.69e-35	5.17e-16	3.71e-16	4.14e-19	4.08e-19	0.028	0.0256
ARS-BFGL-NGS-13673	1	87402236	2.71e-13	4.64e-14	2.23e-43	1.42e-43	1.33e-37	2.39e-37	6.72e-23	4.36e-21	3.68e-29	1.86e-25	5.41e-75	1.19e-74	1.77e-46	1.22e-44	2.52e-16	4.64e-14	1.49e-24	1.36e-22	1.07e-75	2.02e-76	5.33e-34	2.44e-34	1.05e-35	1.31e-35	0.0139	0.0127
ARS-BFGL-NGS-3794	1	90311323	2.25e-06	7.63e-07	1.07e-19	2e-19	5.05e-19	1.32e-19	4.29e-11	9.36e-10	1.66e-17	3.51e-15	7.83e-43	3.56e-42	3.85e-33	1.5e-29	6.56e-17	5.31e-15	3.09e-32	9.35e-30	2.73e-34	6.39e-35	6.87e-16	2.79e-16	3.13e-12	1.71e-12	0.0284	0.0245
Hapmap32784-BTA-124466	1	99156076	1.72e-06	1.4e-06	3.97e-17	1.47e-16	3.34e-17	2.05e-17	1.33e-08	1.6e-07	3.69e-14	5.32e-13	1.08e-35	5.26e-36	3.92e-29	1.07e-28	5.7e-08	5.75e-07	2.46e-19	1.19e-19	1.12e-27	3.73e-28	1.29e-11	7.6e-12	1.72e-10	4.95e-11	0.152	0.14
Hapmap51142-BTA-109780	1	117854060	0.2	0.27	0.00479	0.0149	0.0231	0.0323	0.0169	0.0476	0.04	0.0687	1.21e-08	1.86e-07	2.38e-07	2.16e-06	1.18e-11	1.05e-10	0.000101	0.000398	9.09e-24	1.04e-23	9.73e-05	7.98e-05	1.12e-36	8.7e-38	0.601	0.537
Hapmap48368-BTA-50297	1	126846004	0.0618	0.0367	0.0441	0.0129	0.295	0.155	0.609	0.415	0.103	0.156	2.67e-05	5.56e-05	4.01e-11	1.24e-11	0.000423	0.00165	2.23e-07	2.01e-06	0.88	0.835	5.74e-05	7.08e-05	0.119	0.147	6.27e-30	1.48e-30
ARS-BFGL-NGS-27011	1	127112983	0.00172	0.000737	0.0325	0.0107	0.0433	0.0358	0.495	0.531	0.0442	0.0182	5.82e-05	2.32e-05	0.00316	0.00336	6.78e-06	4.4e-06	0.0058	0.0075	1.31e-29	3.14e-30	1.66e-12	6.38e-13	9.55e-28	2.37e-29	0.0911	0.078
ARS-BFGL-NGS-24528	1	129101492	0.113	0.187	0.322	0.229	0.553	0.391	0.00175	0.00263	4.38e-05	0.000284	1.68e-18	1.12e-18	2.02e-36	5.61e-35	1.59e-20	7.21e-17	3.21e-39	3.21e-35	5.51e-16	7.09e-17	2.96e-11	6.54e-12	6.67e-08	1.25e-08	1.44e-07	3.2e-08
BTA-91136-no-rs	1	130032478	0.229	0.235	0.00597	0.0157	0.0189	0.0218	0.0227	0.0927	0.0208	0.062	4.29e-26	6.08e-25	3.26e-40	2.11e-39	1.17e-15	1.1e-12	9.18e-33	2.64e-31	9.41e-15	1.84e-15	6.55e-13	1.37e-13	6.9e-16	9.06e-17	4.41e-09	2.63e-09
BTB-01662109	1	130217213	0.0272	0.0127	0.000979	0.000512	0.0016	0.00179	0.064	0.115	0.0346	0.156	2.71e-21	3.81e-22	9.8e-27	9.29e-28	2.12e-08	1.28e-07	2.82e-17	1.79e-16	5.9e-17	3.16e-18	2.43e-25	4.14e-26	1.09e-11	2.59e-12	7.07e-13	2.79e-13
Hapmap38448-BTA-92131	1	130263640	0.0184	0.00814	0.000729	0.000362	0.00112	0.00121	0.0721	0.128	0.0427	0.181	1.28e-21	1.61e-22	9.9e-27	7.88e-28	2.36e-08	1.38e-07	4.07e-17	2.28e-16	4.57e-17	2.54e-18	2.15e-25	3.6e-26	1.14e-11	3.18e-12	9.43e-13	3.74e-13
Hapmap35746-SCAFFOLD181011_3284	1	130316816	0.0216	0.00996	0.000846	0.000428	0.00129	0.0014	0.0665	0.116	0.0379	0.163	1.23e-20	1.73e-21	1.27e-25	6.22e-27	5.68e-08	3.26e-07	1.96e-16	1.16e-15	1.02e-16	6.26e-18	7.8e-25	1.32e-25	3.64e-11	1.01e-11	1.88e-12	6.61e-13
ARS-BFGL-NGS-35567	1	130414598	0.021	0.0109	0.000606	0.000526	0.000349	0.000448	0.0585	0.132	0.00615	0.0469	4.98e-22	2.81e-22	1.14e-24	4.58e-25	7.53e-12	5.57e-11	2.02e-15	2.08e-14	1.27e-14	1.03e-15	1.88e-24	3.58e-25	2.72e-09	8.07e-10	1.97e-12	5.72e-13
BTB-00058727	1	131642361	0.0177	0.0112	3.86e-06	4.27e-06	6.61e-06	1.44e-05	0.000513	0.00164	1.5e-05	0.000484	5.96e-23	1.7e-21	9.65e-19	8.29e-17	2.26e-11	6.52e-09	1.65e-14	1.35e-13	7.18e-39	9.29e-40	8.4e-22	5.38e-22	1.34e-30	2.42e-31	3.81e-05	3.57e-05
ARS-BFGL-NGS-2595	1	135444745	0.335	0.442	0.114	0.0949	0.194	0.189	0.000827	0.00183	3.54e-06	4.51e-05	2.33e-21	1.66e-20	2.96e-32	2.81e-27	6.59e-25	4.57e-20	8.09e-31	4.18e-28	1.7e-21	5.27e-22	1.74e-13	1.4e-13	2.08e-24	2.06e-24	6.8e-15	9.53e-15
ARS-BFGL-NGS-106296	1	135470382	0.471	0.427	0.0599	0.0637	8.19e-05	6.46e-05	0.0797	0.119	8.9e-11	1.01e-09	2.24e-24	3.25e-23	5.19e-30	1.22e-25	4.4e-21	8.22e-17	2.45e-30	7.47e-27	1.19e-29	1.56e-30	2.6e-16	1.4e-16	1.5e-23	2.65e-24	8.08e-10	4.27e-10
ARS-BFGL-NGS-101030	1	135530772	0.701	0.635	0.127	0.124	0.000727	0.000463	0.0962	0.145	1.59e-09	1.36e-08	3.57e-25	3.77e-24	1.51e-33	2.88e-29	2.77e-22	1.18e-17	1.63e-34	8.27e-31	1.09e-28	2.01e-29	9.74e-17	6.18e-17	3.63e-24	6.94e-25	2e-11	1.17e-11
BFGL-NGS-113451	1	135812920	0.553	0.618	0.526	0.415	0.0143	0.00849	0.116	0.155	1.3e-09	7.47e-09	9.44e-21	3.89e-20	4.78e-31	1.94e-27	1.89e-20	1.39e-16	1.55e-35	7.33e-32	6.64e-24	1.29e-24	1.15e-14	7.08e-15	7.45e-20	1.13e-20	2.26e-11	1.42e-11
ARS-BFGL-NGS-73455	1	140524195	0.381	0.467	0.029	0.02	0.115	0.0987	0.000103	0.000182	1.58e-06	1.04e-05	4.06e-24	5.54e-24	7.51e-38	1.63e-35	4.54e-23	4.92e-21	7.32e-36	7.5e-31	2.13e-22	5.22e-23	1e-14	5.03e-15	2.92e-18	9.28e-19	1.03e-18	5.85e-19
BTB-00067270	1	141351312	0.245	0.196	2.88e-06	1.29e-06	0.000324	0.00038	8.05e-07	1.29e-06	8.26e-07	1.14e-05	5.85e-34	4.08e-33	8.06e-40	9.73e-37	1.02e-24	1.42e-21	4.85e-39	2.16e-34	1.89e-37	2.42e-38	1.39e-21	5.06e-22	3.67e-25	7.21e-26	1.01e-20	3.6e-21
ARS-BFGL-NGS-91441	1	141691093	0.541	0.442	0.00308	0.00177	0.0057	0.00488	0.00122	0.00251	1.37e-05	6.69e-05	5.85e-24	5.82e-23	2e-34	8.63e-31	1.04e-19	2.57e-17	5.61e-34	7.69e-29	3.3e-23	5.29e-24	1.85e-14	6.61e-15	2.95e-16	4.13e-17	2.01e-15	6.14e-16
BTB-01225777	1	141738871	0.329	0.386	0.0822	0.0459	0.297	0.185	0.000499	0.000585	8.47e-05	7.84e-05	2.15e-12	5.28e-13	1.96e-22	2.8e-23	0.000103	0.00171	2.37e-25	1.63e-24	1.03e-14	2.76e-15	2.06e-05	1.18e-05	3.54e-13	1.06e-13	2.63e-08	1.38e-08
ARS-BFGL-NGS-103565	1	147467962	0.841	0.657	5.42e-07	1.55e-07	0.00253	0.00159	6.33e-11	1.36e-10	7.93e-09	9.71e-08	1.49e-30	1.37e-31	3.29e-34	4.22e-33	7.99e-22	3.58e-20	5.21e-27	5.38e-24	7.48e-27	3.51e-28	3.3e-18	5.24e-19	3.03e-20	8.25e-21	1.2e-16	1.6e-17
Hapmap42257-BTA-57319	1	150522239	0.952	0.797	0.0365	0.074	0.383	0.506	0.00678	0.00941	0.136	0.158	0.00496	0.00231	4.06e-05	0.000149	0.000134	0.00034	1.79e-05	6.57e-05	0.000416	0.000322	0.00881	0.00821	7.78e-06	2.6e-06	1.29e-26	2.47e-27
BTB-00070977	1	152225015	0.000194	0.000293	0.568	0.573	0.888	0.707	2.99e-07	1.45e-06	8.37e-12	2.4e-10	3.53e-12	9.05e-12	1.04e-26	4.23e-26	3.97e-09	1.81e-07	2.94e-30	7.87e-28	1.58e-17	3.04e-18	1.76e-05	1.41e-05	3.8e-15	2.39e-15	1.51e-06	1.7e-06
BTB-01633159	1	157496407	1.15e-06	1.48e-06	5.04e-26	1.85e-24	9.56e-25	4.18e-23	2.08e-17	7.96e-16	9.16e-28	1.18e-24	8.82e-45	2e-41	1.15e-24	1.91e-20	4.3e-14	4.97e-13	1.3e-16	6.17e-13	3.12e-43	2.88e-43	6.92e-20	5.03e-20	1.72e-20	1.89e-20	0.105	0.11
ARS-BFGL-NGS-31104	2	215742	0.00546	0.0168	3.94e-07	2.1e-06	5.92e-05	0.000385	0.000392	0.000498	0.00921	0.00917	0.000122	4.32e-05	5.76e-16	1.14e-15	1.41e-25	3.37e-24	1.37e-18	5.88e-18	0.24	0.238	1.56e-05	8.73e-06	0.215	0.225	5.4e-18	3.73e-19
BFGL-NGS-117794	2	1039834	0.155	0.122	0.0389	0.0597	0.928	0.898	7.48e-06	6.35e-06	0.00597	0.0192	6.54e-16	6.38e-16	1.76e-25	1.46e-25	1.41e-23	4.87e-24	4.91e-22	1.82e-21	1.1e-17	2.75e-18	1.85e-11	4.33e-12	1.45e-10	3.48e-11	3.61e-05	1.16e-05
BTB-00083874	2	24801186	0.00906	0.0143	0.488	0.472	0.203	0.0984	0.000101	0.000278	0.0213	0.118	3e-09	2.42e-08	1.56e-16	8.47e-15	4.76e-26	5.5e-25	2.35e-18	3.23e-15	1.37e-10	7.75e-11	0.0019	0.0015	4.18e-10	2.01e-10	0.000634	0.000297
ARS-BFGL-NGS-77438	2	27814925	0.265	0.119	2.23e-05	3.45e-06	0.000331	0.000534	1.12e-05	7.84e-05	7.5e-07	0.000108	1.63e-31	1.28e-29	4.63e-35	6.7e-31	5.82e-42	8.2e-39	1.07e-29	1.39e-24	1.25e-27	1.01e-27	1.32e-13	9.85e-14	1.12e-18	1.17e-18	3e-07	4.2e-07
ARS-BFGL-NGS-77240	2	28035273	0.757	0.408	0.281	0.17	0.419	0.481	0.286	0.535	0.344	0.909	1.85e-14	6.92e-14	6e-26	1.02e-24	1.28e-22	9.46e-22	9.85e-29	1.2e-25	2.78e-15	1.26e-15	1.19e-07	5.37e-08	3.53e-12	2.17e-12	2.95e-07	2.28e-07
BTA-47052-no-rs	2	28195054	0.44	0.71	0.369	0.275	0.216	0.233	0.0376	0.0976	0.000144	0.00145	5.57e-12	1.39e-11	1.53e-17	4.62e-16	1.26e-24	1.25e-23	1.04e-21	5.64e-19	4.37e-13	3.01e-13	1.04e-07	1.06e-07	3.79e-08	3.47e-08	0.000334	0.000339
Hapmap41697-BTA-96617	2	28722493	0.538	0.266	0.0214	0.0114	0.0149	0.0127	0.017	0.0579	0.000357	0.00451	2.18e-16	5.52e-16	7.29e-21	2.85e-18	1.61e-27	1.59e-25	9.25e-21	4.4e-18	4.16e-16	4.6e-16	8.63e-08	4.82e-08	3.3e-10	3.18e-10	0.000257	0.000179
BTA-09540-no-rs	2	29187973	0.428	0.802	0.764	0.598	0.462	0.495	0.164	0.447	0.00249	0.0263	9.44e-17	5.1e-16	9.83e-25	3.28e-22	7.84e-27	1.72e-23	3.25e-25	5.07e-22	2.02e-10	2.23e-10	1.95e-06	2.35e-06	1.57e-07	1.9e-07	5.06e-13	3.86e-13
BTB-00094591	2	32971826	0.000656	0.00122	7.43e-06	0.000146	0.0029	0.0235	0.0293	0.185	0.654	0.23	6.41e-20	3.3e-17	3.88e-17	1.69e-14	5.46e-19	4.58e-16	5.53e-06	1.36e-05	0.00375	0.00382	5.42e-07	6.18e-07	0.000598	0.000666	1.02e-22	1.65e-23
BTA-19852-no-rs	2	42986890	1.43e-10	2.33e-10	1.55e-24	2.17e-24	1.83e-17	9.8e-17	3.13e-10	1.01e-09	3.73e-06	8.82e-06	5.22e-19	2.95e-19	9.01e-05	6.39e-05	0.0251	0.028	0.24	0.0609	2.36e-24	1.84e-24	1.67e-17	4.56e-18	7.6e-10	6.05e-10	0.855	0.861
BTB-01838972	2	43014031	2.37e-10	3.86e-10	1.13e-24	1.62e-24	1.91e-17	9.87e-17	1.35e-10	4.48e-10	2.02e-06	4.71e-06	4.37e-19	2.46e-19	6.48e-05	4.14e-05	0.0277	0.0299	0.239	0.059	9.97e-24	8.27e-24	4.01e-17	1.17e-17	2.28e-09	1.92e-09	0.945	0.956
BTA-120552-no-rs	2	52632330	0.0355	0.0249	0.000169	1e-05	0.00144	0.00159	0.00914	0.00524	0.0242	0.0521	1.13e-17	1.51e-17	1.16e-18	2e-17	3.35e-25	8.73e-26	1.87e-14	2.56e-14	1.07e-16	1.31e-17	2e-07	7.31e-08	4.61e-15	9.25e-16	2.44e-06	1.28e-06
BTB-01266707	2	52899889	0.263	0.294	0.921	0.768	0.179	0.129	0.294	0.247	0.581	0.57	1.27e-06	1.5e-06	1.55e-12	3.93e-11	3.71e-27	5.56e-26	3.12e-09	2.05e-08	0.0201	0.0184	0.0145	0.0117	0.702	0.726	2.17e-09	1.48e-09
BTB-01625704	2	52986917	0.502	0.618	0.821	0.571	0.431	0.361	0.321	0.286	0.741	0.636	1.11e-07	9.81e-08	2.63e-14	7.99e-13	2.39e-26	3.3e-25	3.08e-11	5.06e-10	0.00802	0.00835	0.000675	0.000564	0.742	0.82	6.74e-08	6.84e-08
Hapmap29674-BTA-160310	2	54968718	0.271	0.249	0.076	0.0192	0.314	0.35	0.285	0.223	0.827	0.73	8.61e-14	5.46e-14	1.57e-17	9.81e-17	6.92e-37	9.98e-37	9.44e-12	6.18e-11	0.00527	0.00367	0.000127	7.27e-05	0.0096	0.00962	2.47e-14	4.41e-15
BTB-01165248	2	55372153	0.581	0.654	0.879	0.614	0.883	0.951	0.436	0.376	0.18	0.228	4.45e-09	2.62e-09	1.48e-17	8.53e-18	3.44e-22	1.2e-23	6.11e-18	2.26e-17	2.05e-06	9.1e-07	0.000636	0.000384	0.000789	0.000343	1.14e-05	4.56e-06
BTB-01165238	2	55405767	0.554	0.634	0.912	0.634	0.921	0.982	0.441	0.375	0.188	0.238	4.09e-09	2.19e-09	7.2e-18	3.53e-18	3.28e-22	1.24e-23	2.63e-18	9.78e-18	1.6e-06	7.01e-07	0.000778	0.000477	0.000774	0.000342	1.41e-05	5.88e-06
BTB-01165225	2	55442525	0.171	0.134	0.00387	0.000517	0.0727	0.0733	0.0241	0.0144	0.346	0.478	1.05e-13	1.26e-13	5.46e-18	6.03e-17	4.34e-23	6.83e-24	1.28e-13	6.42e-13	2.16e-11	5.26e-12	4.47e-07	1.91e-07	9.7e-09	2.2e-09	9.15e-05	5.15e-05
ARS-BFGL-NGS-105321	2	56040478	0.829	0.682	0.564	0.785	0.744	0.867	0.287	0.311	0.808	0.996	1.64e-11	2.39e-11	2.1e-19	9.56e-18	9.03e-34	3.63e-34	7.13e-22	9.99e-20	0.00103	0.000983	0.000736	0.000628	0.258	0.259	2.26e-14	7.27e-15
BTB-00110204	2	110353189	3.07e-12	3.44e-12	1.63e-22	3.89e-22	2.14e-22	3.46e-22	7.06e-07	2.32e-06	1.66e-09	1.41e-07	1.61e-19	1.6e-18	1.23e-07	1.57e-07	0.15	0.238	0.0474	0.07	6.37e-26	8.24e-26	3.01e-11	2.21e-11	6.93e-05	7.52e-05	7.08e-06	6e-06
BTA-31250-no-rs	2	128437731	0.717	0.735	4.05e-07	6.3e-07	3.25e-08	1.03e-07	3.75e-10	4.68e-09	1.26e-24	3.51e-22	2.28e-25	1.82e-23	1.63e-25	1.01e-21	1.51e-08	2.39e-06	9.19e-21	2.59e-17	1.92e-34	1.24e-34	1.36e-18	7.54e-19	9.08e-20	2.86e-20	0.0002	0.000213
ARS-BFGL-NGS-105413	2	135879731	0.155	0.106	0.571	0.888	0.968	0.969	0.0157	0.0562	0.0084	0.00827	7.3e-06	4.23e-07	3.52e-15	3.2e-18	0.00446	0.00387	3.91e-14	8.05e-16	0.0207	0.0179	1.1e-09	5.78e-10	0.566	0.526	6.17e-26	7.39e-27
BFGL-NGS-113990	3	9461404	2.99e-07	4.46e-07	6.43e-29	4.5e-28	2.2e-21	2.26e-20	1.06e-18	1.42e-17	3.31e-19	5.35e-17	1.16e-32	2.7e-32	1.5e-17	1.45e-16	0.00196	0.00402	2.77e-12	2.32e-12	2.32e-42	1.71e-42	1e-17	6.21e-18	9.11e-16	1.93e-16	0.065	0.0573
INRA-304	3	9579325	2.49e-07	3.66e-07	7.64e-29	5.55e-28	1.86e-21	1.97e-20	1.69e-18	2.39e-17	3.16e-19	5.9e-17	1.99e-32	4.77e-32	2.56e-17	2.26e-16	0.0024	0.00475	3.45e-12	2.51e-12	5.39e-42	4.01e-42	1.07e-17	6.64e-18	1.69e-15	3.56e-16	0.0588	0.052
INRA-533	3	19860064	8.58e-13	5.81e-14	0.000531	0.000331	2.45e-08	1.07e-08	0.000475	0.000201	0.0131	0.00616	0.791	0.926	4.06e-07	9.87e-06	1.2e-05	0.000133	1.2e-06	1.17e-05	0.000795	0.000679	0.152	0.148	1.46e-11	2.02e-12	0.983	0.921
ARS-BFGL-NGS-104522	3	22175476	1.06e-05	1.56e-05	3.37e-28	1.14e-26	3.02e-19	1.7e-17	2.35e-21	5.96e-20	7.66e-21	4.02e-18	7.33e-27	4.01e-26	3.58e-13	9.1e-12	0.00166	0.00194	0.000932	0.00102	3.03e-30	1.03e-30	4.63e-12	1.67e-12	4.51e-16	1.41e-16	0.268	0.29
BTB-01463352	3	46811548	3.99e-19	2.62e-18	1.54e-15	6.02e-15	4.45e-19	2.4e-17	0.611	0.605	0.539	0.764	8.31e-14	2.28e-12	0.0029	0.0225	0.092	0.179	0.344	0.475	5.17e-11	4.56e-11	5.46e-05	4.4e-05	0.00341	0.00341	0.187	0.199
BTB-01463390	3	46842537	7e-19	4.3e-18	5.79e-15	1.51e-14	1.55e-18	7.08e-17	0.683	0.647	0.633	0.842	2.32e-13	4.09e-12	0.00299	0.0209	0.101	0.188	0.219	0.284	8.41e-11	7.82e-11	6.06e-05	4.99e-05	0.00304	0.00317	0.3	0.313
BTB-01608641	3	46922624	1.1e-19	5.93e-19	2.28e-16	5.08e-16	1.49e-19	9.21e-18	0.517	0.485	0.549	0.838	9.26e-15	2.33e-13	0.00186	0.0142	0.0846	0.182	0.33	0.512	1.46e-12	1.4e-12	4.19e-06	3.36e-06	0.00215	0.0019	0.204	0.223
BTB-01851577	3	47165828	1.62e-22	2.53e-21	2.56e-19	8.95e-19	5.81e-27	1.52e-24	0.377	0.319	0.00875	0.0162	9.3e-17	3.41e-15	0.0019	0.0123	0.00401	0.0164	0.21	0.22	4.44e-15	3.03e-15	9.07e-11	8e-11	0.000123	0.000198	0.0319	0.0253
ARS-BFGL-NGS-34084	3	47337477	2.98e-16	9.77e-16	7.7e-16	3.65e-16	1.27e-19	6.84e-18	0.149	0.11	0.019	0.0341	1.02e-12	1.98e-12	0.0115	0.0134	0.291	0.489	0.339	0.233	7.08e-09	7.15e-09	2.44e-05	2.32e-05	0.0133	0.0195	0.175	0.159
Hapmap50807-BTA-86717	3	47407040	1.01e-13	3.15e-13	3.93e-14	1.91e-14	5.41e-17	1.57e-15	0.0991	0.0653	0.0176	0.0303	1.26e-11	2.44e-11	0.0111	0.0124	0.259	0.469	0.199	0.125	3.58e-08	4.01e-08	0.00013	0.000131	0.0196	0.0289	0.204	0.178
Hapmap48847-BTA-67772	3	48281407	2.09e-14	1.45e-13	5.78e-18	4.09e-18	7.38e-21	2.09e-18	0.00558	0.00408	0.000141	0.000935	1.88e-24	1.51e-23	1.74e-10	8.38e-10	6.33e-10	1.64e-09	0.000475	0.000567	1.41e-21	1.28e-21	1.09e-10	9.25e-11	8.15e-11	7.18e-11	7e-06	3.74e-06
Hapmap40459-BTA-68361	3	74946979	0.69	0.85	0.873	0.5	0.28	0.418	0.463	0.266	0.156	0.17	3.14e-08	3.61e-09	3.81e-10	1.46e-09	5.03e-19	2.07e-19	4.89e-10	8.39e-09	0.554	0.599	0.00921	0.00762	0.467	0.432	9.73e-27	2.99e-28
Hapmap39877-BTA-99831	3	79698786	0.0428	0.097	0.0036	0.00966	0.0274	0.0553	0.124	0.176	0.612	0.631	0.00026	6.66e-05	1.45e-08	1.66e-08	2.24e-12	1.1e-12	8.75e-14	1.3e-12	0.102	0.113	0.131	0.128	0.146	0.134	2.92e-24	2.88e-25
Hapmap26677-BTA-141535	3	80099276	0.533	0.705	2.93e-07	1.49e-06	0.00238	0.00506	5.82e-10	1.21e-08	9.76e-07	3.71e-06	1.59e-27	5.11e-26	4.39e-32	5.79e-30	1.76e-19	6.21e-18	9.55e-20	7.06e-20	1.15e-15	7.88e-16	1.79e-13	1.27e-13	3.83e-16	1.78e-16	3.44e-07	2.38e-07
ARS-BFGL-NGS-74572	3	80193703	0.278	0.387	3.17e-07	3.14e-06	0.00203	0.00679	1.57e-08	4.45e-07	4.01e-05	0.00025	7.95e-27	1.13e-24	9.13e-33	8.99e-31	5.99e-18	2.84e-16	9.31e-19	1.97e-18	9.96e-15	1.85e-14	7.81e-11	8.76e-11	8.37e-17	1.04e-16	5.64e-07	6.02e-07
BFGL-NGS-118303	3	80304501	0.0124	0.0141	0.592	0.701	0.0668	0.0414	0.000227	0.000688	0.255	0.373	6.56e-13	4.6e-12	1.47e-21	2.7e-18	5.35e-24	4.06e-23	1.4e-19	7.51e-17	3.97e-05	4.72e-05	7.63e-10	7.07e-10	4.98e-09	7.17e-09	5.91e-27	1.33e-27
BTB-01543508	3	80798088	0.49	0.54	9.27e-05	0.000291	0.0214	0.0532	7.17e-06	5.03e-05	0.00167	0.00563	2.02e-23	7.3e-22	6.28e-22	7.54e-19	7.38e-22	7.55e-20	4.32e-17	2.63e-15	5.52e-17	4.4e-17	5.53e-20	1.88e-20	7.71e-13	1.42e-12	9.88e-25	1.09e-25
Hapmap58391-rs29019654	3	80822661	0.581	0.645	0.000117	0.000334	0.0271	0.0599	4.33e-06	2.5e-05	0.00136	0.00424	2.14e-22	9.45e-21	6.49e-21	1.19e-17	3.56e-21	6.44e-19	1.03e-16	1.34e-14	2.28e-16	1.94e-16	5.6e-19	2.16e-19	3.94e-12	8.26e-12	3.35e-24	4.53e-25
BTB-00137929	3	81800637	0.359	0.357	0.735	0.808	0.272	0.225	0.487	0.584	0.737	0.592	3.61e-11	1.17e-10	1.14e-18	2.43e-16	2.36e-27	5.31e-24	2.1e-26	2.13e-25	2.03e-13	7.77e-14	4.11e-10	2.53e-10	2.68e-08	1.62e-08	1.23e-10	1.08e-10
BTB-00139874	3	81993242	0.534	0.574	0.233	0.2	0.805	0.809	0.349	0.352	0.581	0.496	8.31e-15	1.18e-14	4.76e-24	6.51e-23	3.1e-27	4.46e-24	1.3e-28	6.02e-29	1.49e-12	5.48e-13	4.66e-06	2.82e-06	4.78e-06	2.55e-06	4.74e-05	4.13e-05
BTA-68497-no-rs	3	82067836	0.525	0.565	0.212	0.184	0.764	0.772	0.322	0.331	0.64	0.539	2.45e-15	4.03e-15	1.16e-24	1.82e-23	5.17e-28	9.69e-25	4.54e-29	3.05e-29	1.44e-12	5.15e-13	2.83e-06	1.64e-06	2.39e-06	1.19e-06	2.36e-05	1.97e-05
BTB-00142919	3	89398993	0.727	0.691	0.729	0.867	0.225	0.249	0.965	0.822	0.00108	0.00102	4.63e-16	1.54e-15	8.15e-26	1.66e-22	1.19e-27	4.12e-24	3.84e-33	7.4e-31	4.27e-25	2.46e-25	3.88e-15	3.87e-15	3.35e-13	1.44e-13	0.000599	0.00105
ARS-BFGL-NGS-33677	3	89758961	0.733	0.927	0.357	0.424	0.188	0.113	0.108	0.208	0.000849	0.00318	1.46e-09	1.64e-09	1.1e-19	2.53e-19	2.34e-10	7.66e-09	3.25e-26	4.68e-24	2.28e-13	9.75e-14	0.000268	0.000141	0.00018	6.39e-05	0.796	0.937
BTB-00142159	3	89942617	0.181	0.26	0.264	0.154	0.429	0.299	0.00246	0.00254	3.82e-05	0.000127	1.45e-17	2.83e-17	2.18e-30	2.19e-26	1.08e-19	6.04e-17	4.1e-35	1.09e-29	3.7e-25	1.51e-25	3e-11	3.13e-11	7.89e-21	2.61e-21	3.58e-13	4.25e-13
BTB-01195369	3	91524310	0.303	0.303	0.949	0.818	0.473	0.428	0.275	0.248	0.001	0.0024	6.78e-14	2.02e-13	3.31e-24	1.11e-21	1.26e-18	1.26e-15	4.06e-32	6.78e-30	4.18e-22	1.44e-22	1.39e-07	1.3e-07	2.9e-19	7.28e-20	0.000392	0.000484
ARS-BFGL-NGS-73518	3	91557958	0.377	0.376	0.592	0.77	0.414	0.285	0.785	0.791	0.00125	0.0023	4.02e-12	9.31e-12	7.37e-22	1.18e-19	4.53e-16	3.66e-13	1.46e-27	1.33e-24	9.89e-20	1.99e-20	3.04e-06	1.82e-06	2.4e-14	2.62e-15	7.56e-05	4.26e-05
Hapmap47494-BTA-108688	3	91583640	0.273	0.307	0.162	0.284	0.964	0.807	0.495	0.615	0.0391	0.0332	3.5e-10	1.51e-10	1.09e-20	2.31e-19	2.37e-22	2.04e-19	2.05e-27	1.14e-24	5.66e-20	1.24e-20	1.32e-07	6.27e-08	4.1e-10	6.32e-11	0.0234	0.0188
ARS-BFGL-NGS-58887	3	91877739	0.0123	0.0103	3.54e-06	2.72e-05	1.32e-07	2.99e-07	0.000768	0.00552	1.91e-08	1.36e-06	2.7e-30	3.97e-28	1.56e-40	1.53e-36	5.98e-12	2.32e-09	6.1e-34	4.43e-30	2.5e-33	7.13e-34	1.91e-12	1.42e-12	7.58e-25	1.54e-25	0.00569	0.006
ARS-BFGL-NGS-8722	3	91910014	0.095	0.0905	0.000361	0.00223	2.28e-05	4.02e-05	0.0042	0.0243	2.98e-07	8.61e-06	5.72e-25	2.98e-23	2.92e-37	1.46e-34	2.42e-11	2.79e-09	5.7e-32	7.71e-30	2.07e-28	2.65e-29	1.92e-10	1.3e-10	1.64e-21	2.67e-22	0.0255	0.0254
ARS-BFGL-NGS-100838	3	91930742	0.24	0.23	0.00306	0.0111	0.000278	0.00033	0.00955	0.0477	8.71e-07	1.71e-05	4.01e-21	8.26e-20	1.37e-33	1.19e-31	1.02e-09	8.7e-08	1.7e-30	3.29e-29	6.56e-25	6.81e-26	1.76e-08	9.63e-09	8.87e-19	9.8e-20	0.0475	0.0435
BTA-68922-no-rs	3	97337125	0.749	0.467	0.000173	4.52e-06	0.0405	0.019	2.05e-06	5.79e-07	0.000396	0.000797	3.42e-25	8.59e-27	8.84e-34	3.04e-32	1.17e-18	3.9e-18	1.11e-29	7.37e-26	9.62e-30	3.24e-30	1.36e-14	8.37e-15	1.67e-23	4.8e-24	2.82e-16	1.4e-16
BTB-00150138	3	98952564	0.0183	0.0173	0.458	0.409	0.266	0.23	0.00026	0.000371	2.37e-11	6.07e-11	2.7e-17	1.21e-16	2.72e-33	8.7e-29	6.54e-18	2.3e-17	2.39e-30	4.59e-27	2.45e-29	1.47e-30	7.1e-11	4.31e-11	2.5e-18	3.06e-19	3.86e-06	3.2e-06
Hapmap50757-BTA-69058	3	101353522	0.132	0.0803	0.000193	0.000276	0.000152	0.000148	0.00112	0.0045	1.53e-06	1.65e-05	5.67e-22	1.91e-21	8.34e-29	5.39e-28	5.67e-14	9.95e-12	7.23e-23	2.85e-18	5.63e-23	4.37e-23	2.82e-09	2.59e-09	1.58e-10	1.77e-10	7.3e-09	8.31e-09
Hapmap40460-BTA-69362	3	107779560	0.000177	0.000113	8.15e-16	7.21e-16	8.39e-14	3.68e-13	1.07e-10	1.01e-09	1.46e-14	3.64e-12	5.96e-35	4.17e-34	3.14e-28	8.52e-27	1.26e-07	3.21e-06	2.38e-16	5.04e-14	3.57e-55	3.81e-55	2.93e-21	2.09e-21	1.26e-37	1.25e-38	1.2e-05	1.34e-05
BTB-00154898	3	107830416	0.000212	0.000127	1.04e-15	9.1e-16	9.02e-14	3.66e-13	9.56e-11	9.75e-10	8.09e-15	2.27e-12	8.63e-35	4.7e-34	4.34e-28	8.82e-27	1.98e-07	5.01e-06	2.14e-16	5.59e-14	4.48e-55	5.93e-55	9.33e-22	7.59e-22	6.48e-38	7.41e-39	3.5e-06	3.79e-06
BFGL-NGS-112726	3	108483066	0.842	0.773	0.0352	0.0438	0.155	0.259	0.00279	0.00321	0.0017	0.00452	2.04e-08	1.6e-07	9.53e-10	1.64e-07	5.11e-09	2.27e-07	1.4e-11	1.09e-10	5.19e-26	6.12e-27	0.000199	0.000238	3.75e-32	4.38e-33	0.828	0.779
BFGL-NGS-118037	3	109036828	0.977	0.896	0.33	0.226	0.312	0.37	0.194	0.139	0.0387	0.0691	0.00106	0.00134	0.000924	0.000611	0.28	0.532	0.0164	0.0296	3.67e-19	8.8e-20	6.73e-09	6.52e-09	8.7e-42	3.63e-44	0.0418	0.0552
BTB-00156962	3	111214429	0.0069	0.00597	0.909	0.919	0.512	0.288	0.0012	0.00825	0.000137	0.000897	4.24e-11	2.07e-10	1.23e-25	3.04e-26	1.88e-14	7.6e-14	2.32e-26	3.09e-25	1.18e-14	3.09e-15	8.85e-05	4.81e-05	2.1e-08	5.23e-09	0.00083	0.000439
ARS-BFGL-NGS-10529	3	114766179	0.995	0.823	0.000182	6.69e-05	6.33e-05	2.19e-05	5.08e-07	1.2e-06	2.69e-15	1.24e-14	8.35e-27	2.33e-26	2.12e-30	3.99e-26	1.67e-25	2.29e-23	2.57e-29	1.16e-24	2.21e-22	2.21e-22	6.67e-12	4.56e-12	7.56e-10	1.45e-09	4.97e-09	2.95e-09
ARS-BFGL-NGS-38891	3	116193622	0.0134	0.0367	0.913	0.481	0.538	0.586	0.0029	0.00422	0.000584	0.00117	6.79e-09	3.42e-10	4.99e-16	3.84e-18	1.25e-06	6.09e-07	9.54e-13	2.05e-12	5.01e-06	2.97e-06	5.92e-06	3.09e-06	1.4e-07	3.82e-08	6.18e-22	5.02e-23
BTA-110951-no-rs	4	13630758	4.79e-14	2.23e-13	3.88e-14	1.07e-13	5.88e-15	3.51e-14	0.133	0.103	0.245	0.262	0.206	0.215	5.98e-09	1.72e-07	3.08e-05	6.47e-05	2.27e-12	1.49e-11	0.0569	0.0696	0.0285	0.0346	0.0589	0.0313	4.43e-06	2.52e-06
BTB-01202987	4	29677476	0.000169	8.86e-05	0.00711	0.00287	0.00556	0.00287	0.521	0.747	0.0914	0.15	0.0173	0.0512	2.21e-05	9.7e-05	5.64e-19	1.54e-17	7.58e-11	2.95e-09	4.31e-07	2.26e-07	0.00516	0.00349	1.02e-25	1.68e-27	0.00745	0.00456
BTB-00174283	4	33031489	0.0704	0.0931	1.8e-07	2.11e-06	2.95e-06	1.52e-05	7.66e-07	2.19e-05	4.9e-09	1.39e-07	7.34e-11	1.19e-09	1.08e-05	1.63e-05	0.00154	0.00128	0.000335	0.000173	6.03e-20	9.86e-21	2.82e-09	1.03e-09	2.04e-26	1.43e-27	0.159	0.162
BTB-01513732	4	33659806	0.0424	0.135	3.8e-07	4.28e-05	2.63e-06	0.000102	6.14e-06	0.00015	2.75e-08	8.16e-07	6.42e-17	3.55e-14	3.04e-12	2.68e-11	1.41e-06	8.3e-06	8.2e-10	1.02e-11	3.19e-23	1.06e-23	6.78e-14	5.69e-14	2.25e-30	6.03e-31	0.000891	0.0017
Hapmap44583-BTA-111987	4	49857470	2.2e-12	6.53e-14	0.000279	0.000168	3.24e-12	3.2e-13	0.00359	0.00219	0.684	0.782	7.11e-08	3.84e-08	0.01	0.0115	0.161	0.279	0.261	0.55	0.000593	0.000443	0.0215	0.0177	0.211	0.243	0.00586	0.00427
Hapmap51289-BTA-70566	4	51726432	3.22e-13	1.17e-13	4.28e-06	3.27e-06	6.55e-10	4.39e-10	0.0454	0.0637	0.112	0.144	6.08e-09	9.02e-09	0.0104	0.0258	0.000173	0.00056	0.831	0.709	0.00548	0.00616	0.000666	0.000926	0.948	0.914	0.197	0.22
BTB-00185806	4	52014692	8.39e-13	3.55e-13	2.71e-07	1.1e-06	2.17e-10	3.87e-10	0.264	0.188	0.294	0.226	1.59e-17	1.1e-16	3.58e-09	3.7e-08	1.01e-08	1.77e-07	0.00619	0.0134	0.0242	0.03	1.23e-06	1.04e-06	0.386	0.583	1.46e-16	6.19e-17
BTB-00196579	4	73367338	8e-18	1.01e-18	4.39e-27	1.92e-27	2.97e-31	2.73e-31	4.24e-06	1.21e-05	1.01e-10	1.24e-09	7.57e-22	3.73e-22	2.05e-07	1.62e-07	0.0222	0.00436	0.115	0.111	3.32e-15	8.42e-15	7.6e-10	1.1e-09	0.00907	0.0178	0.619	0.61
BTA-85995-no-rs	4	83708251	3.56e-11	4.49e-11	9.05e-26	5.42e-23	2.02e-26	7.02e-24	1.85e-10	6.26e-09	3.26e-17	1.8e-14	1.95e-30	7.89e-28	9.94e-10	3.55e-08	2.85e-05	0.000117	1.38e-05	7.17e-05	9.85e-40	1.43e-39	2.03e-15	1.29e-15	2.51e-21	3.26e-22	0.00362	0.0027
Hapmap50213-BTA-110976	4	84648999	3.38e-14	1.4e-13	1.32e-18	8.8e-18	1.72e-16	2.38e-15	0.00151	0.000615	0.0561	0.0825	6.62e-11	2.77e-10	0.204	0.469	0.213	0.286	0.0496	0.0397	1.25e-11	8.96e-12	5.23e-07	4.03e-07	5.57e-08	2.49e-08	0.0156	0.0166
BTB-01290382	4	87770622	0.0279	0.0134	4.83e-06	1.65e-06	3.63e-06	3.4e-06	0.000342	0.001	6.03e-07	4.31e-06	8.38e-29	2.83e-28	4.71e-30	4.46e-28	8.66e-20	2.81e-17	8.04e-19	5.91e-17	3.26e-19	1.28e-19	2.76e-15	1.24e-15	8.18e-13	7.34e-13	8.63e-12	5.95e-12
Hapmap44030-BTA-18247	4	87944727	0.000822	0.000706	7.59e-12	6.37e-12	1.14e-10	2.95e-10	1.13e-07	6.87e-07	4.22e-10	2.67e-09	7.84e-35	5.84e-34	3.02e-32	2.2e-31	1.46e-16	1.75e-14	1.55e-13	1.16e-12	1.26e-11	1.26e-11	5.66e-13	2.65e-13	1.37e-07	1.12e-07	1.03e-06	6.52e-07
BTB-01295144	4	92557035	0.747	0.551	0.00705	0.00343	0.65	0.636	7.17e-05	2.42e-05	0.141	0.147	3.29e-19	1.42e-18	1.45e-36	4.2e-35	5.86e-20	4.71e-17	2.93e-20	2.94e-19	4.91e-12	5.31e-12	1.21e-09	5.77e-10	1.15e-07	1.08e-07	1.51e-17	2.28e-18
BTA-71660-no-rs	4	94902406	0.0732	0.0481	1.37e-12	1.22e-12	3.76e-08	2.25e-08	3.18e-13	1.6e-12	6.59e-14	3.74e-13	4.1e-28	8.01e-28	5.84e-23	7.45e-21	1.57e-12	3.25e-11	3.44e-16	6.22e-14	2.17e-39	5e-40	3.68e-22	9.64e-23	3.25e-22	6.75e-23	4.04e-05	2.86e-05
BTA-71813-no-rs	4	98016975	3.31e-06	8.84e-07	3.43e-09	2.36e-09	4.16e-08	5.05e-09	0.0104	0.0274	0.0363	0.0768	1.33e-26	6.23e-26	2.54e-31	7.77e-29	5.87e-08	2.74e-06	5.75e-25	7.76e-25	2.64e-36	1.16e-36	1.12e-18	2.69e-19	3.48e-12	2.63e-12	0.327	0.309
Hapmap32860-BTA-158424	5	9837147	0.00052	0.00204	1.68e-08	6.91e-07	2.84e-11	1.32e-09	0.000337	0.00168	3.12e-11	3.76e-10	9.89e-32	7.67e-28	1.23e-29	1.85e-26	1e-13	5.22e-11	1.07e-19	7.69e-19	2.58e-26	1.08e-26	4.71e-13	5.95e-13	3.64e-26	1.6e-26	5.69e-08	1.47e-07
ARS-BFGL-NGS-84009	5	14481898	0.0705	0.0945	4.25e-05	0.000586	0.000366	0.00129	0.000452	0.00358	0.000332	0.00223	3.59e-19	1.08e-17	2.58e-16	1.8e-14	5.3e-25	5.14e-24	1.57e-15	1.74e-15	9.6e-13	3.91e-13	9.74e-05	8.92e-05	2.22e-07	9.67e-08	0.00848	0.00701
Hapmap55237-rs29010308	5	15083929	0.569	0.55	0.00388	0.00523	0.352	0.394	4.34e-06	8.46e-06	0.00358	0.00668	7.39e-18	9.69e-18	8.96e-26	1.85e-24	1.91e-31	2.4e-31	1.87e-22	9.08e-22	3.83e-08	1.11e-08	0.00766	0.00596	9.01e-07	2.64e-07	5.41e-05	3.33e-05
ARS-BFGL-NGS-51490	5	16522966	0.0984	0.116	0.276	0.307	0.0278	0.0316	0.644	0.668	0.221	0.153	4.67e-08	2.83e-08	1.14e-15	4.99e-16	1.62e-30	2.02e-32	6.63e-13	2.17e-12	0.12	0.0755	6.9e-06	4.44e-06	0.0344	0.0299	7.32e-19	2.63e-19
Hapmap33068-BTA-160954	5	16545450	3.02e-05	5.63e-05	4.22e-05	0.000134	6.35e-07	1.79e-06	0.481	0.602	0.0649	0.0438	0.00225	0.000766	2.3e-14	5.22e-15	6.91e-28	3.01e-30	1.41e-16	5.05e-16	0.765	0.584	0.0011	0.000679	0.306	0.226	1.55e-16	2.6e-17
ARS-USMARC-666	5	25643874	0.153	0.121	2.91e-12	3.17e-13	1.33e-12	3.53e-12	9.38e-15	3.4e-14	2.72e-29	1.05e-26	2.24e-25	2.65e-25	1.49e-14	3.5e-14	1.63e-14	4.1e-12	1.44e-17	3.92e-16	6.54e-33	2.8e-34	4.65e-13	2.03e-13	3.27e-14	8.85e-15	0.835	0.723
ARS-BFGL-NGS-5790	5	26986116	0.00604	0.00468	9.92e-16	2.06e-16	2.15e-16	6.38e-16	3.26e-14	3.16e-13	9.43e-28	4.02e-24	5.49e-27	5.89e-26	2.97e-14	1.43e-13	3.95e-11	4.52e-09	3.57e-15	4.31e-14	1.17e-35	5.65e-37	3.08e-13	1.35e-13	1.35e-15	1.54e-16	0.252	0.297
BFGL-NGS-119357	5	34989903	5.49e-07	6.18e-07	7.63e-22	5.63e-21	9.88e-26	1.08e-24	1.88e-12	6.75e-11	3.27e-28	2.84e-25	7.08e-19	3.99e-18	0.00137	0.00227	0.0192	0.0445	0.0051	0.00363	1.95e-24	3.22e-25	1.51e-12	8.05e-13	2.56e-06	1.54e-06	0.0971	0.113
BTA-21377-no-rs	5	35657214	1.92e-13	9.1e-14	1.8e-17	4.84e-17	7.66e-17	3.02e-17	0.00336	0.00798	0.0152	0.017	1.08e-15	1.17e-15	0.000659	0.001	0.0616	0.1	0.102	0.0652	1.2e-05	1.19e-05	3.1e-09	3.7e-09	0.507	0.69	0.0551	0.0935
ARS-BFGL-NGS-53817	5	39640565	5.11e-13	9.51e-14	1.69e-14	5.78e-15	2.28e-20	1.27e-20	0.044	0.0697	4.92e-06	2.09e-05	1.77e-17	5.57e-17	3.14e-06	7.1e-06	0.8	0.672	3.7e-05	0.000213	6.06e-12	2.27e-12	2.66e-09	2.05e-09	0.0611	0.072	0.534	0.54
BTB-00226565	5	44009723	4.01e-15	3.61e-16	4.5e-16	1.31e-15	3.26e-14	2.59e-14	0.0516	0.101	0.962	0.761	4.25e-11	3.16e-11	0.0404	0.0452	0.67	0.99	0.79	0.986	0.000752	0.000726	0.00218	0.0021	0.12	0.167	0.693	0.649
BTA-85562-no-rs	5	66083568	8.25e-09	1.13e-08	1.31e-25	2.74e-25	1.03e-15	1.52e-15	2.39e-13	1.41e-12	9.46e-07	5.03e-06	1.33e-18	2.62e-18	1.28e-05	6.3e-06	0.00836	0.0278	0.124	0.0463	2.29e-15	5.56e-16	5.71e-06	2.39e-06	1.95e-13	2.6e-14	0.000957	0.000675
ARS-BFGL-NGS-8241	5	67824220	0.0244	0.0285	2.34e-12	1.48e-12	5.81e-14	3.07e-13	1.04e-11	2.18e-10	9.12e-27	1.14e-24	3.65e-27	3.82e-25	2.03e-15	6.74e-13	2e-07	2.52e-06	6.26e-08	6.07e-07	2.86e-30	2.33e-30	4.54e-24	1.58e-24	1.14e-18	7.21e-19	0.0229	0.021
ARS-BFGL-NGS-88709	5	72691446	2.73e-05	2.21e-05	1.09e-23	1.33e-22	3.37e-21	1.86e-21	9.46e-18	8.86e-16	1.35e-26	1.56e-23	4.13e-39	1.57e-37	1.62e-20	2.27e-18	8.76e-08	5.21e-06	6.18e-09	7.31e-08	2.14e-50	7.4e-51	1.31e-21	4.28e-22	3.33e-22	1.81e-22	0.426	0.424
ARS-BFGL-NGS-103941	5	74062827	0.00734	0.00226	6.22e-07	1.58e-06	3.7e-10	4.79e-10	0.000314	0.00342	1.28e-13	1.64e-11	8.82e-18	1.15e-17	2.07e-09	8.38e-09	1.67e-07	2.71e-06	8.58e-08	1.46e-06	4.28e-41	8.53e-42	1.46e-20	1.23e-20	6.58e-18	5.94e-18	0.574	0.635
ARS-BFGL-NGS-29557	5	81612132	0.0324	0.0414	3.2e-13	4.87e-13	3.38e-13	1.2e-12	2.97e-13	1.1e-11	5.97e-25	2.22e-22	1.01e-27	3.08e-25	3.95e-16	2.97e-13	4.39e-07	6.17e-06	3.99e-08	1.2e-06	6.51e-32	6.46e-32	3.91e-22	1.66e-22	2.75e-19	1.93e-19	0.108	0.0849
Hapmap48069-BTA-74468	5	85614972	0.098	0.0976	4.93e-10	1.62e-10	1.05e-11	1.7e-11	2.05e-10	1e-08	6.4e-25	1.48e-22	2.8e-22	2.45e-20	1.31e-13	5.56e-11	2.26e-05	0.000175	2.39e-07	4.35e-06	5.02e-28	8.15e-29	1.8e-17	2.03e-18	2.47e-15	5.29e-16	0.559	0.367
BTB-01278306	5	88725393	0.0565	0.0393	0.000629	0.0019	0.000183	0.000429	0.0138	0.0305	0.000153	0.000985	2.33e-06	4.31e-06	0.00582	0.0219	0.0245	0.0213	0.00416	0.00636	5.2e-19	1.5e-19	5.3e-11	9.75e-12	6.55e-28	5.38e-29	0.165	0.173
ARS-BFGL-NGS-102831	5	88747918	0.0131	0.0283	0.0951	0.119	0.176	0.291	0.572	0.796	0.0434	0.0759	0.0011	0.00112	5.47e-06	5.21e-05	5.15e-12	2.34e-11	3.38e-11	3.46e-10	4.86e-13	6.2e-13	3.11e-07	1.75e-07	3.27e-28	2.18e-29	0.0311	0.0253
BTA-10187-rs29015749	5	89288565	0.00347	0.00518	2.55e-16	3.67e-15	1.7e-18	6.31e-17	2.83e-14	4.56e-12	3.7e-32	1.46e-29	1.04e-33	1.49e-30	5e-18	2.34e-14	4.83e-07	7.73e-06	5.97e-08	1.21e-06	8.07e-40	1.03e-39	3.53e-25	1.87e-25	3.28e-26	8.81e-26	0.0667	0.0581
BFGL-NGS-116999	5	93225456	0.971	0.902	2.78e-17	2.79e-17	1.13e-06	7.03e-07	1.05e-30	3.31e-29	3.16e-22	3.13e-20	4.81e-27	1.22e-26	9.88e-25	5.57e-24	0.000571	0.0044	2.65e-12	8.19e-11	1.28e-42	3.44e-43	1.17e-16	1.86e-17	1.58e-27	1.21e-28	0.0817	0.0615
Hapmap60021-ss46526426	5	95459836	5.72e-05	0.000109	0.00135	0.00123	0.0452	0.0745	1.7e-19	4.38e-18	0.000252	0.000368	0.000183	0.000178	6.95e-08	2.17e-07	0.0681	0.304	6.34e-06	3.08e-05	2.04e-08	2.93e-08	0.00113	0.00106	1.84e-08	8.39e-09	0.000127	6.6e-05
ARS-BFGL-NGS-15498	5	97115280	0.0506	0.054	1.75e-05	1.43e-06	0.159	0.16	3.62e-16	1.04e-16	0.272	0.402	0.887	0.635	0.638	0.872	0.52	0.559	0.146	0.307	0.0655	0.0501	0.56	0.632	0.0274	0.0136	6.99e-05	6.39e-05
UA-IFASA-6670	5	100206147	0.576	0.757	2.43e-18	1.92e-17	0.00768	0.0249	2.76e-29	3.83e-28	2.52e-05	8.23e-05	3.58e-11	1.88e-10	3.15e-06	1.4e-05	0.646	0.878	0.997	0.938	5.49e-21	4.69e-21	7.38e-08	4.57e-08	4.02e-13	1.17e-13	0.00444	0.00318
BTA-74798-no-rs	5	101271357	0.411	0.451	7.76e-14	8.08e-14	0.00128	0.00569	9.38e-20	1.03e-18	8.74e-07	1.99e-05	3.66e-07	3.53e-07	0.000757	0.000154	0.898	0.75	0.876	0.566	3.45e-13	3.79e-13	4.99e-05	3.48e-05	3.72e-10	1.43e-10	0.00631	0.0058
Hapmap40294-BTA-89295	5	102954266	0.0465	0.0485	7.69e-11	2.45e-10	6.08e-13	6.14e-13	7.46e-11	1.11e-09	4.45e-26	6.43e-25	5.29e-22	8.67e-21	7.38e-15	6.3e-13	0.00407	0.105	8.78e-10	4.42e-09	3.3e-27	4.82e-27	3.75e-08	4.92e-08	2.02e-11	5.17e-12	0.887	0.809
ARS-BFGL-NGS-3924	5	111709914	0.0936	0.115	2.85e-12	4.27e-12	1.97e-11	3.38e-10	1.23e-13	9.44e-13	2.49e-24	5.17e-22	3.62e-07	1.29e-06	0.221	0.33	0.476	0.352	0.67	0.76	2.63e-20	6.33e-21	3.58e-06	1.53e-06	3.57e-10	4.46e-11	9.26e-07	1.28e-06
ARS-BFGL-NGS-36745	5	113411233	0.0613	0.0554	7.26e-17	3.54e-15	2e-15	4.14e-15	1.55e-19	1.77e-16	4.31e-34	2.04e-30	2.22e-27	3.49e-25	1.68e-16	5.39e-15	0.00801	0.0584	3.35e-12	1.83e-10	1.45e-42	1.15e-42	3.12e-19	1.71e-19	8.39e-30	2.34e-30	0.185	0.212
BTA-75130-no-rs	5	113435256	0.278	0.375	1.67e-14	5.44e-13	9.15e-11	5.74e-10	1.61e-19	1.54e-16	1.58e-27	1.79e-24	3.18e-21	1.33e-18	7.99e-13	5.84e-11	1.79e-06	1.66e-05	2.62e-10	3.23e-09	8.55e-27	3.8e-27	2.91e-11	1.41e-11	2.11e-22	2.29e-23	0.129	0.126
ARS-BFGL-NGS-71946	5	113468743	0.0465	0.0406	3.68e-17	1.63e-15	2.04e-15	3.64e-15	2.21e-19	2.37e-16	6.58e-33	2.39e-29	5.89e-27	5.74e-25	7.36e-16	1.37e-14	0.0121	0.0738	5.81e-12	2.12e-10	2.01e-41	1.6e-41	1.46e-18	7.8e-19	2.91e-29	8.75e-30	0.174	0.199
ARS-BFGL-NGS-7380	5	113499150	0.412	0.427	1.88e-09	1.24e-08	2.9e-08	1.17e-07	1.39e-12	2.3e-10	2.84e-21	3.28e-18	5.11e-24	1.07e-21	8.7e-21	2.25e-18	2.42e-11	1.96e-09	2.76e-19	1.51e-17	3.13e-28	2.02e-28	6.45e-12	4.14e-12	1.26e-26	1.93e-27	0.59	0.579
ARS-BFGL-NGS-2337	5	113635679	0.000926	0.00319	4.33e-07	2.85e-06	2.39e-09	2.16e-08	0.00255	0.00172	4.73e-08	4.82e-08	2.7e-25	4.45e-24	3.34e-22	2.98e-20	5.31e-12	3.42e-09	5.92e-16	1.28e-16	1.17e-26	3.64e-27	5.66e-12	2.83e-12	1.01e-30	4.54e-31	0.000531	0.000482
ARS-BFGL-NGS-10101	5	115010779	3.02e-13	3.37e-12	2.24e-37	1.61e-34	4.43e-26	1.23e-23	3.19e-17	1.04e-15	7.68e-12	1.16e-10	7.38e-44	1.42e-41	2.42e-19	6.08e-18	1.4e-07	6.2e-06	5.44e-08	8.85e-09	7.74e-40	4.66e-40	1.25e-25	4.05e-26	2.23e-32	6.76e-33	0.0122	0.0133
ARS-BFGL-NGS-16613	6	4368614	0.000149	0.000175	3.4e-21	3.57e-18	4.27e-12	1.14e-10	2.31e-16	3.92e-13	8.76e-11	1.13e-08	1.76e-34	7.18e-34	8.81e-24	4.31e-25	2.42e-10	2.08e-09	7.42e-12	3.19e-13	2.38e-19	8.27e-20	1.76e-18	2.55e-19	2.45e-06	1.24e-06	1.02e-05	5.97e-06
ARS-BFGL-NGS-59370	6	6992427	2.18e-14	7.48e-14	1.22e-17	7.48e-15	2.56e-25	3.38e-22	0.00722	0.0466	5.46e-09	2.78e-07	7.89e-15	1.52e-12	0.0211	0.0577	0.572	0.745	0.766	0.674	5.15e-06	6.15e-06	0.137	0.15	0.00211	0.00181	0.00428	0.00198
ARS-BFGL-NGS-16874	6	7662835	6.78e-08	6.02e-07	1.04e-24	2.9e-20	8.21e-25	3.36e-21	1.76e-13	5.19e-11	1.46e-23	7.79e-20	4.62e-39	5.28e-36	8.9e-23	2.31e-23	0.00204	0.00568	5.29e-10	6.35e-11	2.15e-17	1.63e-17	4.63e-15	2.4e-15	9.42e-10	9.05e-10	8.19e-05	0.000113
BTB-01566622	6	8979081	1.1e-08	4.71e-08	2.79e-23	1.13e-18	1.33e-24	1.95e-21	4.4e-11	3.58e-08	9.76e-20	9.61e-16	5.34e-38	1.03e-34	2.17e-23	3.72e-24	0.000188	0.00129	5.15e-12	8.65e-13	7.02e-16	2.85e-16	1.68e-13	7.46e-14	6.72e-09	3.92e-09	0.00521	0.00547
ARS-BFGL-NGS-21524	6	18623696	0.013	0.0292	8.36e-05	0.000421	1.04e-05	7.82e-05	0.0151	0.0226	7.19e-05	0.000159	1.24e-15	3.49e-14	2.96e-10	9.96e-09	3.49e-24	4.44e-24	2.74e-08	1.8e-07	1.31e-08	3.04e-08	1.02e-07	1.11e-07	7.81e-06	1.23e-05	0.00294	0.00392
Hapmap39208-BTA-68393	6	61492196	0.00157	0.00203	9.42e-22	1.17e-22	3.71e-18	1.25e-17	2.1e-20	1.05e-20	8.81e-30	2.2e-27	1.52e-30	1.37e-29	5.66e-16	1.47e-15	1.17e-05	0.000102	3.35e-05	9.16e-05	1.83e-38	5.8e-38	8.42e-20	1.31e-19	6.29e-17	8.23e-17	0.122	0.154
BTB-00259424	6	62687106	1.19e-06	1.89e-06	8.92e-20	8.36e-19	2.7e-22	1.39e-21	4.33e-11	8.56e-10	1.33e-23	1.43e-21	5.23e-13	5.83e-11	0.242	0.606	0.501	0.797	0.461	0.829	3.42e-18	1.92e-18	3.67e-06	3.89e-06	4.9e-06	3.1e-06	7e-06	3.02e-06
Hapmap52735-rs29010988	6	68904846	0.121	0.109	0.0425	0.0719	0.000364	0.000564	5.57e-06	2.06e-05	2.2e-24	9.18e-24	0.00472	0.016	0.0594	0.18	0.659	0.343	0.0175	0.0727	1.01e-07	1.32e-07	0.27	0.302	0.0374	0.0327	0.104	0.0853
Hapmap26269-BTC-041695	6	71452210	0.315	0.408	4.27e-06	2e-05	1.81e-12	4.91e-12	3.95e-07	2.65e-06	4.48e-35	5.5e-33	5.12e-11	8.77e-10	8.28e-05	0.000581	0.0762	0.167	0.0808	0.171	2.32e-16	4.8e-16	2.01e-06	2.15e-06	2.23e-07	1.15e-07	0.106	0.0927
Hapmap32220-BTC-042831	6	71552977	0.178	0.251	1.65e-06	7.02e-06	3.07e-13	5.86e-13	8.04e-07	5.3e-06	3.94e-34	4.74e-32	1.24e-11	3.02e-10	7.49e-05	0.000609	0.103	0.22	0.108	0.223	6.97e-17	1.65e-16	1.95e-06	2.08e-06	1.38e-07	7.49e-08	0.121	0.112
Hapmap27516-BTC-042465	6	71910076	0.932	0.83	0.000409	0.00241	1.38e-08	1.01e-07	2.85e-06	2.15e-05	6.18e-30	7.95e-28	6.67e-10	9.9e-09	0.000162	0.0008	0.00147	0.00363	0.508	0.709	1.53e-14	2.66e-14	1.27e-10	1.58e-10	2.04e-08	1.48e-08	0.976	0.891
BFGL-NGS-119539	6	72531373	0.751	0.831	0.00246	0.00259	2.53e-07	1.95e-07	0.000203	0.000343	1.65e-22	1.27e-21	8.91e-09	9.37e-09	2.71e-06	4.23e-06	0.011	0.0493	0.000231	0.000244	1.82e-15	1.13e-15	1.29e-08	7.51e-09	0.000492	0.000157	0.193	0.209
BTB-00263615	6	74140844	0.196	0.195	0.0178	0.0559	0.000167	0.000251	2.69e-06	3.74e-05	6.9e-24	3.09e-22	0.00295	0.0119	0.323	0.687	0.199	0.422	0.297	0.116	0.000631	0.000686	0.00355	0.00326	0.109	0.109	0.0487	0.0444
BTB-00264414	6	79843283	0.0114	0.0195	1.09e-07	1.6e-07	1.32e-09	1.24e-08	3.6e-05	7.05e-05	6.87e-13	5.29e-12	4.11e-25	1.25e-23	5.63e-16	6.41e-15	1.63e-14	1.32e-12	6.75e-10	2.81e-08	2.04e-24	1.46e-24	1.48e-27	7.42e-28	3.55e-05	2.64e-05	0.0452	0.0446
Hapmap43417-BTA-96760	6	83416784	0.00784	0.0144	0.000205	0.000685	8.93e-08	6.11e-07	0.0638	0.139	2.91e-08	3.71e-07	4.54e-18	2.99e-16	3.18e-10	1.39e-08	5.07e-16	2.93e-14	0.0013	0.0127	1.7e-16	3.24e-16	1.56e-25	5.14e-26	2.03e-06	3.34e-06	0.0177	0.0173
BFGL-NGS-114609	6	84713584	7.48e-06	7.34e-06	2e-16	2.18e-15	1.44e-14	3.87e-13	4.79e-09	6.33e-08	2.18e-11	2.7e-09	7.22e-33	1.99e-31	4.69e-17	6e-17	3.39e-16	3.19e-14	8.31e-09	3.66e-08	2.55e-30	4.41e-31	7.6e-34	8.96e-35	3.18e-13	1.54e-13	0.000171	0.000167
Hapmap60224-rs29001782	6	85178107	0.247	0.155	0.229	0.203	0.00678	0.00662	0.738	0.987	0.00161	0.00389	8.57e-25	2.78e-25	1.22e-36	1.45e-36	5.12e-31	2.39e-28	3.38e-20	8.71e-19	8.3e-16	2.94e-16	3.02e-26	3.61e-27	0.000725	0.000463	2.7e-18	3.51e-19
ARS-BFGL-NGS-82008	6	87600892	0.259	0.21	0.0543	0.0316	2.41e-05	1.79e-05	0.197	0.213	6.62e-10	1.6e-09	9.32e-25	7.16e-26	3.61e-30	5.41e-31	4.03e-23	2.13e-21	1.56e-22	2.03e-21	5.84e-17	8.79e-18	2.82e-23	2.75e-24	0.00312	0.00139	4.52e-14	9e-15
Hapmap33210-BTA-144234	6	87838493	0.981	0.766	0.0944	0.23	0.0631	0.169	0.03	0.0483	0.000257	0.000344	2.4e-13	1.46e-12	1.99e-14	2.43e-14	2.85e-26	3.31e-26	7.87e-09	5.23e-09	0.000316	0.000238	2.21e-06	1.59e-06	0.0715	0.0822	0.00425	0.0043
BFGL-NGS-118182	6	88592295	0.0913	0.103	0.00158	0.00263	0.000101	0.000198	0.0213	0.0334	4.99e-06	1.59e-05	5.58e-20	2.51e-18	1.08e-16	8.56e-14	1.23e-29	1.96e-25	4.17e-06	0.000343	1.75e-12	7.9e-13	3.01e-22	7.3e-23	2.08e-06	1.36e-06	3.03e-12	9.14e-13
BTB-00133212	6	88656290	0.33	0.225	0.0255	0.00909	0.00206	0.0023	0.0601	0.0599	3.59e-05	0.000157	7.64e-20	9.93e-20	7.25e-22	1.41e-20	3.04e-26	7.54e-24	3.66e-19	5.53e-16	1.34e-19	2.92e-20	1.74e-19	4.73e-20	2.17e-05	1.23e-05	4.12e-05	4.07e-05
ARS-BFGL-NGS-17376	6	88822266	3.82e-06	4.72e-06	4.72e-13	4.13e-13	3.86e-14	1.98e-13	1.8e-05	2.46e-05	1.55e-09	9.78e-09	4.49e-35	4.65e-33	2.9e-21	3.87e-18	6.34e-32	2.42e-28	1.18e-06	0.000124	1.22e-25	2.01e-26	3.54e-28	3.26e-29	5.25e-08	3.35e-08	0.0421	0.0408
BTB-01654826	6	88891318	0.000109	0.000156	1.38e-05	1.26e-05	1.09e-07	2.02e-07	0.168	0.153	0.00198	0.00215	6.64e-24	1.45e-22	5.59e-16	2.97e-13	1.11e-33	1.05e-30	2.87e-05	0.000761	1.04e-10	4.72e-11	4.92e-22	1.3e-22	0.00146	0.00144	1.11e-08	9.3e-09
BTB-00707501	6	90075383	7.75e-10	9.63e-10	2.13e-26	9.47e-26	1.46e-21	4.52e-20	2e-12	2.02e-11	1.29e-12	4.85e-11	6.05e-40	3.19e-38	9.48e-15	1.16e-13	8.67e-21	4.42e-18	0.000128	0.00048	4.32e-32	9.67e-33	6.28e-30	5.78e-31	1.91e-13	1.56e-13	0.113	0.107
ARS-BFGL-NGS-105242	6	98980025	7.44e-07	2.11e-07	6.32e-21	2.67e-21	3.29e-21	1.05e-20	5.63e-12	1.97e-10	2.17e-20	1.48e-17	7.72e-36	6.49e-36	3.49e-22	7.67e-22	3.17e-06	6.22e-05	8.87e-13	8.3e-13	2.75e-37	1.36e-37	8.54e-17	4.47e-17	9.13e-22	2.33e-22	0.124	0.121
ARS-BFGL-NGS-36173	6	104587477	0.779	0.81	0.982	0.579	0.952	0.678	0.704	0.681	0.775	0.847	4.22e-13	4e-14	8.82e-22	3.57e-20	5.84e-19	9e-16	4.45e-25	2.27e-22	7.41e-11	3.42e-11	3.21e-11	1.38e-11	8.95e-08	7.1e-08	2.79e-26	1.83e-27
BTB-00281245	6	112204503	7.55e-12	3.43e-12	6.18e-22	1.18e-22	2.37e-22	2.22e-22	5.58e-07	1.96e-06	8.55e-10	7.99e-09	8.08e-21	2.54e-21	2.18e-08	6.46e-09	0.32	0.199	0.00154	0.000714	1.62e-14	3.98e-15	5.38e-13	2.91e-13	0.00928	0.00567	0.0237	0.0214
BTB-01899984	6	112357369	3.87e-19	6.8e-19	9.56e-30	3.11e-27	1.9e-33	1.12e-31	2.23e-06	3.67e-05	7.06e-11	9.85e-10	1.81e-26	6.92e-26	9.67e-06	8.4e-06	0.0824	0.249	0.0211	0.017	2.55e-29	9.9e-30	6.32e-19	1.22e-19	7.34e-09	9.2e-09	0.0059	0.00753
BFGL-NGS-119662	6	118292328	4.2e-12	7.44e-11	5.96e-25	5.78e-23	6.58e-23	3.66e-22	1.03e-08	3.39e-08	1.73e-10	1.7e-10	1.19e-08	6.74e-07	0.167	0.025	0.049	0.0205	0.00121	0.00035	7.04e-09	1.57e-08	2.31e-05	1.95e-05	0.00216	0.00299	7.46e-10	1.51e-10
ARS-BFGL-NGS-107429	7	4835132	0.621	0.933	0.00219	0.0107	0.0535	0.108	0.00031	0.000416	0.00369	0.0039	3.43e-09	4.7e-10	4.87e-23	6.82e-22	1.56e-24	1.22e-22	7.34e-27	2.51e-25	0.0348	0.0474	3.48e-08	5e-08	0.26	0.333	3.35e-21	2.02e-21
ARS-BFGL-NGS-87958	7	5303928	0.211	0.301	0.000957	0.00289	0.0414	0.0647	0.00202	0.00306	0.0893	0.105	1.06e-09	2.76e-10	3.38e-24	1.47e-23	1.19e-25	1.37e-23	2.8e-29	8.6e-27	0.137	0.164	5.78e-08	7.92e-08	0.166	0.224	1.41e-24	1.48e-24
ARS-BFGL-NGS-39029	7	5400415	0.0814	0.111	7.48e-05	0.000103	6.36e-05	0.000117	0.000547	0.000349	3.95e-06	4.64e-06	0.000127	8.27e-05	5.64e-17	1.29e-15	8.7e-21	1.43e-19	6.67e-16	7.81e-15	0.239	0.261	0.00245	0.00146	0.914	0.946	1.69e-21	1.01e-22
ARS-BFGL-NGS-79649	7	8401856	0.752	0.72	0.0102	0.00923	0.00824	0.0106	0.00238	0.00332	3.59e-06	1.21e-05	1.86e-31	4.16e-31	8.76e-42	2.12e-38	2.97e-34	4.91e-32	1.65e-42	9.99e-39	9.09e-16	2.62e-16	7.27e-19	1.67e-19	1.91e-10	1.01e-10	6.73e-15	4.06e-15
BFGL-NGS-111321	7	12234576	0.297	0.344	0.613	0.583	0.816	0.711	0.638	0.884	0.133	0.212	5.13e-14	3.45e-14	3.06e-22	6.83e-22	6.99e-26	1.47e-24	8e-23	3.09e-22	1e-07	4.53e-08	4.72e-16	1.61e-16	0.00394	0.0024	3.53e-16	6.87e-17
Hapmap30832-BTA-144704	7	12492323	0.106	0.123	0.627	0.553	0.837	0.724	0.262	0.353	0.00848	0.0164	1.11e-14	3.87e-14	1.71e-30	1.44e-26	6.27e-24	1.4e-22	9.46e-34	1.13e-29	0.00246	0.00153	0.000219	0.000125	0.00305	0.00193	9.43e-09	6.53e-09
BFGL-NGS-112671	7	12889689	0.0366	0.0441	0.0726	0.0717	0.193	0.306	1.23e-06	2.59e-06	3.99e-11	1.07e-09	8.36e-24	9.1e-24	1.33e-39	3.71e-38	4.76e-26	5.75e-23	6.63e-40	4.16e-35	5.31e-12	3.03e-12	2.74e-11	9.56e-12	1.02e-09	4.82e-10	2.6e-07	9.19e-08
BFGL-NGS-111315	7	13584721	0.104	0.11	7.03e-12	9.2e-11	1.3e-12	1.09e-11	1.01e-13	6.42e-12	4.9e-29	3.07e-26	9.13e-43	1.37e-40	2.52e-42	1.69e-40	6.58e-18	2.1e-14	6.2e-34	9.26e-32	1.42e-35	3.5e-36	1.28e-14	5.27e-15	1.65e-23	5.17e-24	0.0882	0.0865
ARS-BFGL-NGS-109534	7	13608935	0.954	0.974	8.59e-06	4.33e-05	4.69e-06	2.82e-05	1.94e-09	3.93e-08	8.42e-20	1.06e-17	8.98e-27	1.42e-25	5.8e-33	2.79e-32	1.43e-13	1.8e-11	4.56e-27	1.12e-25	1.03e-14	7.08e-15	5.17e-06	2.64e-06	2.61e-12	1.18e-12	0.26	0.222
BFGL-NGS-119066	7	13632174	0.947	0.958	4.46e-06	2.27e-05	5.26e-06	2.77e-05	7.48e-10	1.66e-08	9.49e-20	1.05e-17	1.36e-26	1.66e-25	2.6e-32	1.38e-31	3.3e-13	3.51e-11	2.83e-26	5.9e-25	1.19e-14	7.04e-15	1.08e-05	5.28e-06	5.47e-12	2.39e-12	0.298	0.258
ARS-BFGL-NGS-4774	7	17403976	0.842	0.753	0.0178	0.0542	0.0442	0.102	0.00069	0.00389	8.37e-06	5.62e-05	5.4e-38	2.95e-35	2.07e-57	4.17e-52	7.09e-44	9.18e-38	1.07e-48	5.62e-43	2.8e-20	4.82e-21	1.65e-22	1.83e-23	1.97e-15	3.54e-16	8.91e-20	1.03e-20
ARS-BFGL-NGS-25855	7	21972429	0.424	0.396	0.951	0.982	0.636	0.637	0.403	0.258	0.0145	0.00884	1.06e-10	9.25e-11	8.71e-21	1.07e-20	6.98e-12	3.92e-10	7.27e-18	4.42e-17	0.00102	0.000815	1.89e-09	5.56e-10	0.0237	0.0181	3.5e-23	3.88e-25
Hapmap47105-BTA-78550	7	22145136	0.0263	0.0638	0.000632	0.00324	2.34e-05	8.1e-05	0.0379	0.0465	3.36e-05	4.62e-05	0.00093	0.000372	2.85e-10	3.22e-09	7.55e-19	3.26e-18	2.37e-18	3.11e-15	0.0229	0.0209	0.00507	0.00503	0.385	0.38	2.18e-24	2.9e-25
ARS-BFGL-NGS-29084	7	22524899	0.00127	0.000143	0.173	0.0428	0.0668	0.0135	0.064	0.0872	0.0158	0.0227	3.42e-12	4.92e-11	5.54e-31	4.42e-31	3.07e-18	4.66e-16	2.65e-28	2.85e-28	1.01e-05	7.39e-06	0.00121	0.000924	5.47e-09	2.63e-09	4.06e-13	8.91e-14
ARS-BFGL-NGS-8112	7	22578202	0.000216	3.11e-05	0.221	0.0743	0.024	0.00557	0.00895	0.0159	0.0135	0.0215	3.17e-13	3.21e-12	6.62e-33	4.93e-33	3.05e-22	9.77e-20	2.86e-32	9.02e-32	1.02e-06	6.42e-07	0.000295	0.000211	1.24e-09	5.23e-10	2.57e-13	4.53e-14
BFGL-NGS-117268	7	22681472	0.0045	0.00117	0.513	0.24	0.208	0.0916	0.016	0.0314	0.00372	0.00678	6.78e-16	1.15e-14	5.51e-32	3.69e-31	4.56e-24	6.97e-22	7.42e-31	9.08e-30	9.73e-08	7.44e-08	7.98e-06	5.49e-06	6.03e-10	3.06e-10	7.56e-16	1.37e-16
BFGL-NGS-112444	7	23275178	0.422	0.335	0.355	0.578	0.745	0.59	0.752	0.904	0.0298	0.00999	3.02e-12	4.22e-12	2.11e-21	1.25e-19	5.41e-10	4.36e-08	3.24e-18	2.47e-17	1.33e-06	7.85e-07	1.45e-10	5.22e-11	3.93e-09	2.02e-09	1.16e-23	2.58e-25
Hapmap50931-BTA-31235	7	31136178	0.00173	0.000314	0.042	0.00904	0.0416	0.00827	0.41	0.651	0.0334	0.0667	8.08e-07	5.51e-05	4.63e-14	1.54e-10	6.06e-31	9.14e-30	5.27e-16	7.49e-12	0.00144	0.00163	0.00274	0.00346	1.6e-10	1.59e-10	2.25e-07	2.11e-07
ARS-BFGL-NGS-98924	7	31217950	0.00348	0.000919	0.132	0.0723	0.01	0.00317	0.171	0.191	0.656	0.73	0.00186	0.0105	5.24e-06	5.13e-05	8.18e-31	5.32e-31	1.16e-13	8.82e-12	3.42e-06	4e-06	0.199	0.189	1.48e-06	1.26e-06	0.387	0.388
ARS-BFGL-NGS-108411	7	31973748	0.0213	0.0109	0.0256	0.00901	0.0291	0.0148	0.744	0.666	0.943	0.988	0.0514	0.168	0.00103	0.011	3.88e-23	8.22e-23	3.19e-10	2.8e-07	0.000307	0.000344	0.567	0.601	2.16e-08	1.63e-08	0.687	0.724
BTB-01571406	7	32517519	0.0288	0.00893	0.388	0.167	0.234	0.104	0.171	0.242	0.0747	0.0739	9.72e-05	0.00198	1.58e-06	5.63e-05	9.58e-30	1.02e-27	2.79e-10	6.11e-07	2.37e-05	2.37e-05	0.0025	0.0031	2.04e-08	2.13e-08	0.143	0.178
ARS-BFGL-NGS-12141	7	32814810	2.12e-11	2.05e-11	1.48e-30	2.33e-30	2.07e-26	1.54e-25	2.19e-14	1.12e-13	4.29e-16	9.09e-15	5.79e-46	7.3e-46	1.31e-23	3.5e-23	2.51e-06	1.11e-05	2.25e-14	6.74e-14	2.28e-44	1.13e-44	1.02e-22	6.55e-23	1.61e-23	1.82e-23	0.00402	0.00415
Hapmap44527-BTA-17793	7	35192245	0.403	0.523	0.00467	0.0101	0.0771	0.107	0.00514	0.011	0.062	0.0896	1.24e-13	2.86e-12	1.29e-13	8.23e-11	4.34e-26	3.42e-25	3.67e-15	4.58e-13	5.38e-15	2.83e-15	1.12e-10	8.08e-11	4.19e-11	2.79e-11	0.00236	0.00224
ARS-BFGL-NGS-76638	7	40513886	0.224	0.243	0.104	0.199	0.137	0.224	0.000357	0.00259	9.84e-08	8.7e-07	1.47e-10	5.48e-09	8.21e-09	6.92e-06	4.94e-25	1.29e-23	1.83e-12	1.18e-09	4.1e-10	2.72e-10	2.23e-06	2.25e-06	1.31e-07	4.9e-08	0.00153	0.00132
BTA-78638-no-rs	7	40598898	0.176	0.201	0.161	0.279	0.195	0.292	0.000652	0.0042	1.91e-07	1.5e-06	3.83e-10	1.1e-08	1.24e-08	9.02e-06	1.32e-25	5.22e-24	6.97e-13	6.56e-10	5.22e-10	2.8e-10	2.72e-06	2.52e-06	1.88e-07	6.66e-08	0.00128	0.00102
BTB-00631103	7	41163996	0.121	0.122	0.426	0.341	0.461	0.438	0.00476	0.00744	6.38e-06	5.45e-06	5.26e-08	2.29e-07	4.98e-07	2e-05	2.53e-23	5.91e-23	2.32e-13	5.81e-12	1.55e-07	1.22e-07	7.61e-05	4.36e-05	0.00091	0.000564	0.00734	0.00523
BTB-01651416	7	41525995	1.66e-09	9.14e-10	2.05e-25	6.24e-25	2.29e-16	8.22e-16	3.34e-12	8.18e-11	1.64e-06	3.08e-05	6.44e-30	1.04e-28	2.06e-11	5.61e-10	2.6e-06	3.5e-05	0.000705	0.000891	1.5e-24	4.96e-25	5.86e-24	7.27e-25	1.08e-12	7.47e-13	0.044	0.0474
ARS-BFGL-NGS-1457	7	49794088	3.64e-05	1.01e-05	0.244	0.115	0.0108	0.00359	0.00131	0.00645	0.00348	0.00659	2.25e-05	0.000286	4.48e-10	1.5e-07	5.79e-25	1.37e-25	1.45e-16	3.98e-15	0.000552	0.000808	0.00654	0.00534	1.09e-10	2.76e-11	0.00125	0.000668
ARS-BFGL-NGS-43186	7	50448202	0.00223	0.00111	6.61e-12	7.06e-12	4.91e-07	4.66e-07	9.7e-09	4.92e-08	2.77e-05	0.000244	6.85e-24	5.38e-23	7.63e-17	3.61e-15	6.79e-12	6.95e-11	9.53e-10	4.29e-09	1.19e-30	3.43e-31	8.42e-27	1.02e-27	3.99e-17	1.04e-17	0.0148	0.0136
Hapmap42803-BTA-110000	7	53664924	3.56e-07	1.3e-07	2.11e-19	1.92e-18	5.09e-13	1.12e-12	4.14e-10	7.68e-09	2.84e-06	5.09e-05	2.18e-20	3.62e-19	8.35e-07	7.43e-06	0.000277	0.00151	0.00593	0.0173	2.67e-28	1.56e-28	2.69e-26	6.48e-27	3.64e-13	3.48e-13	0.263	0.281
ARS-BFGL-NGS-3967	7	55792363	7.21e-06	4.85e-06	1.83e-14	9.01e-13	1.06e-09	2e-09	3.2e-07	1.15e-05	0.000253	0.00429	4e-30	8.3e-28	1.24e-19	2.64e-18	4.45e-11	9.04e-10	7.38e-11	1.9e-10	2.9e-33	1.34e-33	4.58e-28	9.56e-29	1.1e-17	8.23e-18	9.08e-06	1.12e-05
Hapmap58545-rs29022947	7	58033649	0.00261	0.00143	8.89e-12	3.29e-12	2.85e-07	2.29e-07	1.21e-08	4.86e-08	6.85e-06	4.53e-05	1.02e-25	1.24e-24	9.7e-18	2.91e-16	1.7e-12	5.95e-11	3.47e-11	1.45e-10	3.64e-31	3.55e-32	3.16e-29	1.96e-30	1.05e-15	2.53e-16	0.00218	0.00159
BTB-01130079	7	58255324	0.00147	0.000999	2.21e-13	7.15e-14	1.66e-08	1.63e-08	7.53e-10	1.27e-09	1.97e-07	1.21e-06	1.11e-24	6.36e-24	2.92e-16	4.59e-15	3.05e-11	4.01e-10	2.61e-10	2.16e-10	7.39e-30	9.08e-31	8.78e-25	1.46e-25	2.41e-17	7.41e-18	0.146	0.168
BTB-01130157	7	58333017	4.62e-07	2.99e-07	1.24e-18	2.89e-17	1.79e-13	3.07e-13	1.68e-09	1.46e-08	3.56e-07	4.71e-06	8.27e-33	1e-30	1.06e-17	2.08e-15	2.25e-11	1.81e-09	1.7e-10	8.57e-10	2.87e-36	4.51e-37	5.85e-29	8.51e-30	1.11e-19	4.97e-20	0.00152	0.00188
ARS-BFGL-NGS-18460	7	61118860	3.06e-06	1.84e-06	9.76e-22	2.29e-20	1.04e-12	3.66e-12	6.01e-14	1.34e-12	1.38e-07	5.27e-06	8.96e-31	2.32e-29	1.18e-16	1.28e-15	3.68e-09	1.06e-07	3.97e-08	1.86e-08	1.74e-35	2.02e-36	1.77e-27	2.04e-28	7.36e-17	2.98e-17	0.0411	0.0495
BTA-79386-no-rs	7	63519073	5.5e-07	3.44e-07	2.4e-25	2.3e-24	7.71e-14	1.87e-13	4.13e-16	2.17e-14	1.05e-07	3.46e-06	2.41e-28	9.49e-27	4.72e-12	1.14e-10	1.77e-07	3.41e-06	3.07e-05	6.06e-05	1.88e-39	1.25e-40	1.27e-26	2.34e-27	1.5e-15	2.21e-16	0.0602	0.0608
ARS-BFGL-NGS-104629	7	63539655	0.0048	0.00337	2.26e-13	1.11e-13	5.61e-07	6.45e-07	3.99e-11	1.84e-10	3.4e-06	2.48e-05	4.38e-23	1.11e-21	4.04e-15	5.48e-13	1.42e-11	1e-09	2.82e-08	3.19e-07	4.61e-32	5e-33	1.49e-27	2.04e-28	5.18e-15	4.54e-16	0.00127	0.000856
BTB-00315902	7	64414652	1.01e-05	8.94e-06	2.35e-18	2.03e-16	3.41e-11	9.78e-11	3.91e-11	2.77e-09	1.37e-06	4.58e-05	8.23e-28	6.93e-26	2.84e-16	3.74e-15	5.53e-08	6.27e-07	1.87e-07	1.21e-07	4.81e-35	1.53e-35	1.01e-25	3.32e-26	1.32e-14	8.28e-15	0.0013	0.00125
ARS-BFGL-NGS-84686	7	64451610	2.73e-05	2.98e-05	8.83e-24	3.66e-22	1.83e-10	7.36e-10	3.8e-18	9.26e-17	3.17e-06	3.32e-05	2.11e-17	2.75e-16	0.000113	0.00058	0.0207	0.0305	0.307	0.308	2.32e-25	8.13e-26	4.1e-14	4.09e-14	1.69e-18	6.91e-19	0.0488	0.0679
BFGL-NGS-114649	7	71892762	3.56e-07	1.28e-06	5.9e-21	5.85e-19	3.16e-14	4.54e-13	3.68e-11	4.31e-10	1.21e-07	1.57e-06	1.86e-25	2.81e-23	1e-11	8.01e-11	8.52e-05	0.000241	0.000319	7.08e-05	1.44e-34	3.03e-35	4.57e-26	2.21e-26	3.89e-15	1.57e-15	0.517	0.651
BTB-00319289	7	73777772	6.61e-09	1.08e-07	1.34e-28	1.46e-24	1.69e-14	4.62e-12	6.92e-16	5.27e-14	4.74e-05	0.000644	1.5e-23	3.16e-20	8.86e-08	1.91e-06	0.00279	0.00536	0.156	0.128	3.36e-23	2.73e-23	5.34e-17	2.99e-17	3.98e-13	2.9e-13	0.415	0.451
ARS-BFGL-NGS-20384	7	82473566	0.00181	0.003	1.62e-15	1.07e-14	1.24e-10	4.64e-10	2.26e-12	5.24e-12	2.32e-11	5.37e-10	2.3e-23	1.58e-21	3.93e-16	1.03e-13	2.88e-05	0.00039	8.25e-07	2.6e-05	5.13e-40	4.38e-40	2.78e-16	1.22e-16	5.99e-15	3.48e-15	0.16	0.122
BTA-19330-no-rs	7	93289032	0.373	0.42	0.00193	0.00647	0.0421	0.0624	0.00211	0.00661	0.0246	0.0543	3.86e-09	1.34e-08	3.37e-07	2.23e-07	0.0332	0.0855	0.000836	0.00175	0.552	0.504	3.26e-06	2.51e-06	0.297	0.302	1.22e-26	9.17e-27
ARS-BFGL-NGS-1078	7	97072141	1.42e-06	3.74e-07	1.83e-22	4.74e-22	3.92e-23	5.54e-23	1.03e-13	2.5e-12	3.92e-25	1.66e-22	9.31e-42	9.79e-42	5.05e-29	7.55e-28	1.24e-07	4.24e-06	7.21e-19	3.81e-18	8.16e-49	1.39e-48	3.01e-23	3.42e-23	5.23e-25	9.77e-25	0.124	0.132
BTA-49168-no-rs	7	111727311	0.652	0.981	0.17	0.0847	0.27	0.465	0.0188	0.0224	0.246	0.215	0.000104	0.000174	6.79e-09	6.83e-10	0.222	0.685	0.000116	8.71e-05	0.725	0.71	0.0156	0.0185	0.987	0.88	3.06e-22	8.85e-23
BTA-82891-no-rs	8	10968744	0.852	0.741	0.608	0.666	0.924	0.838	0.616	0.795	0.603	0.257	2.4e-08	3.05e-08	1.86e-12	8.22e-13	4.79e-05	0.000519	2.1e-08	8.96e-08	4.02e-05	3.12e-05	3.82e-06	2.67e-06	2.22e-07	8.67e-08	9.08e-23	9.96e-24
Hapmap43614-BTA-54308	8	19835789	0.039	0.0468	0.133	0.169	0.563	0.57	0.701	0.631	0.00442	0.00394	0.00062	0.00117	0.0118	0.0272	0.00981	0.0305	0.0121	0.00729	0.974	0.924	0.0194	0.0178	0.483	0.38	2.04e-22	3.69e-23
Hapmap42685-BTA-81134	8	49723924	8.86e-18	4.16e-16	2.06e-06	3.34e-05	1.51e-15	1.45e-13	0.000769	0.00047	0.624	0.7	4.48e-05	0.000648	0.561	0.962	0.385	0.0888	0.0345	0.0126	0.000116	0.000186	0.00164	0.00177	0.158	0.202	0.884	0.869
BTB-00357814	8	73680263	3.12e-12	1.82e-10	1.61e-27	1.65e-24	1.36e-22	8.82e-20	9.95e-11	3.34e-10	1.46e-09	1.34e-08	2.63e-22	2.49e-20	2.82e-08	5.72e-08	0.304	0.262	0.00553	0.00259	1.48e-08	1.74e-08	2.59e-05	2.93e-05	0.077	0.113	0.826	0.696
ARS-BFGL-NGS-108358	8	84178715	0.0092	0.00474	2.58e-05	1.05e-05	0.0153	0.0129	0.00791	0.00596	0.905	0.594	2.68e-19	2.29e-20	1.21e-26	3.17e-26	9.75e-17	5.57e-18	6.98e-24	2.41e-24	0.00351	0.00298	0.000158	0.000115	0.162	0.21	1.1e-07	6.1e-08
ARS-BFGL-NGS-57673	8	84474299	0.127	0.0676	0.0569	0.0608	0.0771	0.067	0.417	0.568	0.588	0.93	2.32e-22	5.42e-22	1.84e-36	3.44e-33	4.68e-30	1.49e-26	2.93e-35	1.04e-33	5.84e-14	1.03e-14	2.2e-08	4.22e-09	8.26e-13	2.33e-13	1.26e-10	8.53e-12
ARS-BFGL-NGS-20324	8	86384898	7.13e-06	3.12e-06	7.96e-22	2.54e-21	1.57e-19	8.18e-19	3.8e-14	4.94e-13	8.31e-20	2.96e-17	1.75e-38	3.06e-38	3.45e-27	2.01e-27	1.04e-07	2.56e-06	6.01e-19	5.68e-17	6.41e-38	1.7e-39	2.67e-17	4.53e-18	1.3e-15	2.87e-16	0.0893	0.0877
ARS-BFGL-NGS-105601	8	90007976	0.44	0.32	0.0619	0.122	0.0465	0.0852	0.00064	0.000773	6.64e-08	6.41e-08	1.63e-05	1.09e-05	2.2e-10	8.48e-10	1.79e-14	5.45e-13	3.92e-10	3.28e-10	0.0045	0.00354	3e-09	1.98e-09	8.52e-08	8.47e-08	1.31e-31	2.38e-32
ARS-BFGL-NGS-29059	8	90282154	9.41e-14	5.06e-14	3.59e-20	1.36e-19	2.72e-23	5.42e-22	0.000222	0.000947	9.2e-08	1.66e-06	1.01e-20	1.82e-19	3.86e-07	4.03e-06	0.000868	0.00272	3.22e-05	9.44e-05	8.02e-28	6.83e-28	7.26e-09	4.84e-09	9.94e-10	5.25e-10	6.34e-06	6.71e-06
ARS-BFGL-NGS-109639	8	91852447	2.25e-13	5.03e-13	3.68e-15	1.28e-14	5.15e-13	3.77e-12	0.0339	0.0477	0.701	0.887	2.69e-09	4.81e-09	0.114	0.0708	0.202	0.071	0.849	0.6	1.14e-20	1.54e-21	4.6e-12	2.32e-12	1.17e-09	2.23e-10	0.37	0.466
BTB-01864543	8	93404723	0.0557	0.0499	1.37e-07	1.41e-07	1.18e-07	4.51e-07	1e-06	2.29e-06	3.95e-12	1.41e-10	3.01e-28	8.59e-28	4.13e-33	1.16e-31	4.91e-13	6.1e-12	1.62e-24	1.83e-22	4.06e-25	7.13e-26	1.77e-10	6.14e-11	9.1e-19	3.72e-19	1.74e-05	6.76e-06
Hapmap41495-BTA-28967	8	93506193	0.000182	3.76e-05	2.38e-08	6.09e-09	2.76e-10	1.03e-10	0.00148	0.00532	9.15e-08	2.61e-06	2.79e-31	1.97e-31	2.57e-31	8.36e-31	5.63e-11	2.06e-09	3.34e-28	9.66e-26	8.73e-36	2.4e-36	9.69e-17	3.37e-17	2.12e-22	8.15e-23	2.45e-06	1.41e-06
BTA-28965-no-rs	8	93558076	0.000726	0.000158	1.67e-07	6.57e-08	5.15e-09	2.6e-09	0.00173	0.00893	3.19e-07	1.36e-05	9.71e-30	1.89e-29	2.36e-31	2.66e-30	4.33e-11	1.27e-09	4.68e-28	2.62e-25	1.57e-33	7.03e-34	8.17e-16	3.94e-16	1.88e-21	7.1e-22	2.09e-06	1.09e-06
BTA-101737-no-rs	8	93867246	0.281	0.469	0.107	0.0557	0.119	0.114	0.000769	0.00122	3.35e-07	3.49e-06	1.46e-12	8.61e-14	6.32e-26	5.85e-28	3.46e-09	1.24e-08	4.93e-18	9.4e-17	1.38e-10	6.31e-11	0.0474	0.045	8.91e-09	1.89e-09	0.00574	0.00468
BTA-84773-no-rs	9	12632125	1.71e-15	4.08e-15	2.51e-35	1.91e-31	1.62e-27	2.34e-25	2.23e-13	2.21e-11	4.26e-10	2.18e-08	1.08e-35	3.87e-34	6.81e-12	1.74e-11	9.52e-07	5.31e-06	0.00411	0.00221	2.19e-32	8.08e-33	9.4e-14	2.79e-14	2.86e-21	5.45e-22	0.713	0.593
ARS-BFGL-NGS-26226	9	16342252	0.0111	0.00977	4.4e-18	5.21e-18	1.82e-17	3.82e-17	5.71e-18	1.1e-16	4.73e-33	3.61e-30	3.28e-20	2.23e-19	5.63e-09	7.05e-09	0.0192	0.0675	0.000151	0.000558	2.08e-23	1.77e-23	2.12e-07	2.14e-07	1.33e-16	6.32e-17	0.199	0.156
BTB-02006729	9	22567113	3.01e-11	9.39e-13	4.12e-16	5.11e-18	1.35e-21	2.04e-23	0.00102	0.00167	3.53e-10	1.86e-09	3.34e-22	3.91e-24	2.15e-10	1.97e-11	0.144	0.306	1.29e-05	1.54e-05	4.33e-14	1.26e-14	5.2e-10	2.1e-10	0.0267	0.0269	0.00396	0.00397
Hapmap49959-BTA-32153	9	36002535	3.6e-14	1.73e-13	1.87e-16	5.09e-15	5.79e-15	4.46e-14	0.015	0.0374	0.242	0.378	9.49e-11	3.43e-10	0.0174	0.021	0.375	0.393	0.651	0.274	8.93e-10	1.15e-09	0.00027	0.000181	0.00696	0.00719	0.00015	9.85e-05
ARS-BFGL-NGS-20610	9	38385371	4e-07	6.15e-07	8.7e-32	9.03e-29	6.59e-21	7.47e-20	6.08e-23	1.6e-20	3.22e-19	4.51e-17	5.82e-33	8.02e-31	2.63e-11	1.31e-09	1.04e-07	8.03e-07	4.11e-06	3.71e-05	1.47e-43	9.19e-44	1.06e-16	6.47e-17	7e-21	7.12e-21	0.226	0.184
BFGL-NGS-118865	9	39310652	2.08e-15	3.9e-15	1.72e-11	2.26e-10	2.67e-12	3.14e-11	0.997	0.652	0.277	0.145	5.14e-07	1.69e-06	0.0594	0.0457	0.206	0.126	0.133	0.531	8.18e-06	1.49e-05	0.000192	0.000185	0.758	0.902	0.00339	0.00198
ARS-BFGL-NGS-21330	9	42706961	7.81e-06	5.2e-05	1.19e-18	1.4e-16	4.86e-13	1.02e-11	2.46e-11	2.51e-10	4.11e-09	1.94e-08	6.64e-27	3.12e-25	3.57e-13	4.92e-13	3.06e-08	2.22e-07	0.000783	0.00015	4.04e-38	3.48e-38	4.29e-31	3.66e-32	8.77e-29	8.95e-30	0.0622	0.061
BTA-83605-no-rs	9	46739973	4.67e-18	1.14e-16	1.63e-35	3.71e-31	1.24e-21	4.31e-19	3.13e-11	2.15e-09	0.0143	0.0707	3.33e-24	2.02e-22	3.89e-07	3.53e-07	0.0176	0.0501	0.675	0.251	9.61e-27	3.94e-27	1.14e-11	3.69e-12	4.09e-14	2.53e-14	0.0387	0.0293
Hapmap54273-rs29023608	9	50591670	1.51e-16	2.8e-16	1.41e-25	3.57e-24	5.36e-22	5.11e-21	5.84e-06	0.000112	0.000651	0.00518	7.31e-26	8.77e-26	1.15e-15	3.54e-17	0.263	0.459	0.00122	0.000129	2.77e-25	9.48e-26	1.73e-12	5.11e-13	8.64e-07	3.11e-07	0.0691	0.0684
BTB-00391825	9	50632294	3.84e-17	1.07e-16	1.48e-27	6.36e-26	2.55e-22	2.56e-21	8.38e-07	2.28e-05	0.00118	0.00807	3.47e-27	7.17e-27	7.72e-16	2.77e-17	0.17	0.35	0.001	8.02e-05	3.53e-25	1.38e-25	5.62e-13	1.85e-13	1.07e-06	4.43e-07	0.0934	0.0876
BTB-00391835	9	50652338	1.43e-14	2.67e-14	3.1e-28	8.39e-27	2.14e-20	1.6e-19	3.38e-09	1.69e-07	0.000209	0.0024	3.41e-26	9.7e-26	5.77e-14	3.85e-15	0.166	0.385	0.00112	0.000151	3.25e-29	1.04e-29	1.46e-13	4.45e-14	2.12e-09	6.7e-10	0.121	0.119
BTB-00394801	9	59383405	1.25e-10	2.69e-10	1.07e-27	1.2e-25	3.22e-19	1.28e-17	7.93e-13	5.31e-11	5.29e-08	2.61e-06	2.09e-27	2.12e-25	1.63e-11	2.71e-11	0.0187	0.0962	0.0249	0.00755	1.63e-28	6.93e-29	6.75e-19	2.9e-19	8.37e-16	3.15e-16	0.463	0.526
Hapmap43702-BTA-84086	9	69956436	0.00689	0.0168	1.28e-16	1.19e-14	2.66e-15	1.29e-13	1.67e-15	4.29e-13	2.78e-26	2.79e-23	3.75e-30	3.07e-26	9.48e-18	2.58e-14	9.03e-06	0.000587	1.33e-13	4.56e-12	1.98e-43	8.7e-44	6.61e-26	2.45e-26	7.55e-21	3.86e-21	0.522	0.495
BTA-19965-no-rs	9	74961950	0.000194	0.000251	1.78e-17	5.47e-16	1.11e-17	4.25e-16	1.6e-12	2.42e-10	2.1e-23	3.77e-20	6.47e-35	4.51e-32	4.69e-23	4.36e-20	1.86e-06	7.68e-05	3.49e-11	4.24e-10	2.55e-38	3.43e-39	4.51e-25	4.97e-26	1.7e-19	5.57e-20	0.584	0.57
Hapmap50799-BTA-84323	9	77162640	0.029	0.0311	5.13e-14	2.06e-13	3.66e-09	1.23e-08	3.52e-14	6.82e-13	5.26e-14	2.13e-12	2.95e-16	1.86e-14	5.59e-09	1.3e-06	0.00374	0.0249	1.23e-05	0.000239	1.84e-40	2.85e-41	4.61e-16	1.18e-16	4.92e-15	1.67e-15	4.64e-07	3.66e-07
ARS-BFGL-NGS-64241	9	77234828	6.49e-05	6.52e-05	8.03e-22	6.9e-21	1.59e-16	1.42e-15	1.55e-16	1.76e-14	3.32e-18	7.15e-16	8.41e-28	3.98e-25	2.72e-13	4.41e-10	1.06e-05	0.000275	5.08e-07	2.78e-05	1.33e-42	2.9e-43	1.06e-17	4.17e-18	2.52e-17	1.06e-17	7.23e-05	4.97e-05
ARS-BFGL-NGS-44418	9	81098768	0.575	0.68	6.86e-08	1.49e-06	6.54e-06	1.4e-05	4.3e-11	2.1e-09	3.03e-15	5.56e-14	1.9e-26	1.42e-25	3.98e-29	1.08e-28	1.67e-11	3.22e-10	3.59e-17	7.87e-17	1.49e-22	3.81e-23	2.83e-16	1.08e-16	2.07e-06	1.66e-06	0.00541	0.00539
Hapmap57618-rs29026831	9	81166662	0.0239	0.041	0.0131	0.0816	4.02e-05	0.000239	0.498	0.859	7.55e-05	0.000249	1.24e-12	3.62e-11	1.87e-08	7.7e-08	9.01e-06	3.32e-05	7.51e-05	0.00015	0.163	0.134	4.15e-09	1.33e-09	0.183	0.199	1.88e-24	1.16e-25
Hapmap48493-BTA-84616	9	86681677	6.45e-06	1.23e-05	8.59e-17	9.55e-14	1.85e-16	8.27e-15	2.65e-09	6.02e-07	1.19e-14	3.57e-12	2.34e-40	4.4e-37	4.16e-29	4.4e-28	6.57e-20	1.25e-18	1.24e-12	5.37e-12	9.33e-17	4.2e-17	1.51e-15	6.14e-16	0.0497	0.0606	0.000257	0.000239
Hapmap56489-rs29022968	9	87038862	0.00177	0.00248	1.04e-17	2.52e-15	1.4e-15	1.33e-14	2.95e-15	4.77e-12	6.05e-23	1.49e-20	4.42e-36	8.76e-34	3.24e-26	4.62e-26	2.34e-12	7.18e-11	3.54e-09	1.28e-08	5.92e-15	7.34e-15	2.67e-11	3.34e-11	0.161	0.174	0.00176	0.00199
Hapmap47116-BTA-84683	9	90002616	0.379	0.607	0.00694	0.0217	0.00473	0.0191	0.0105	0.0216	0.000101	0.000236	1.71e-13	1.98e-11	1.08e-11	8.49e-10	2.41e-10	1.17e-08	2.02e-08	2.66e-07	0.0613	0.0528	1.69e-07	8.21e-08	0.02	0.0219	2.18e-22	5.49e-23
BFGL-NGS-117568	9	91555038	0.217	0.091	0.0253	0.0462	0.449	0.702	1.09e-05	2.72e-05	0.000136	0.000468	7.1e-14	7.88e-13	2.51e-22	1.59e-22	2.62e-13	1.22e-11	5.5e-23	9.5e-25	4.31e-10	5.09e-10	4.14e-09	2.89e-09	0.00112	0.000994	1.81e-10	7.44e-11
BTB-00406164	9	92490764	0.0856	0.042	0.243	0.0825	0.037	0.0131	0.697	0.918	0.359	0.234	0.00536	0.0152	4.58e-07	1.11e-07	0.0462	0.0635	2.37e-05	3.37e-05	0.231	0.253	0.00242	0.00191	0.719	0.695	1.91e-27	2.38e-28
BTA-84755-no-rs	9	92773202	0.732	0.973	0.556	0.844	0.891	0.66	0.712	0.811	0.359	0.284	3.98e-05	0.000111	3.19e-08	1.47e-08	0.326	0.471	1.54e-05	1.56e-05	0.812	0.806	0.000701	0.000509	0.618	0.628	3.13e-24	6.9e-25
BTA-84792-no-rs	9	96513569	7.8e-06	4.39e-06	4.07e-12	8.35e-13	1.27e-10	1.96e-10	2.46e-05	2.97e-05	2.78e-05	4.33e-05	0.00803	0.00517	0.0809	0.0931	0.0864	0.0504	0.00104	0.00046	6.35e-11	3.18e-11	0.852	0.789	0.0193	0.012	2.66e-23	6.46e-23
ARS-BFGL-NGS-55675	9	100163987	0.000208	0.000202	7.78e-19	1.21e-18	7.88e-18	1.22e-16	3.01e-14	1.01e-12	1.31e-23	9.19e-22	2.33e-28	2.88e-27	4.35e-16	1.37e-15	0.00127	0.005	3.44e-05	0.000142	2.62e-25	1.39e-25	4.48e-20	1.28e-20	7.77e-07	5.13e-07	0.595	0.554
ARS-BFGL-NGS-58052	9	102811076	0.000203	4.5e-05	0.00578	0.00253	0.00046	0.000227	0.517	0.581	0.989	0.873	0.876	0.853	0.000476	5.61e-05	0.377	0.275	0.00899	0.00633	0.249	0.23	0.21	0.218	0.735	0.733	3.91e-22	7.18e-23
BTB-00411816	10	11899342	0.00209	0.0021	6.55e-17	2.08e-16	2.84e-16	1.35e-15	2.71e-14	9.1e-14	3.45e-25	8e-24	3.3e-18	1.66e-17	1.61e-07	3.71e-05	2.49e-07	7.76e-07	3.63e-08	3.2e-07	1.11e-28	5.39e-29	1.24e-07	1e-07	5.28e-13	2.63e-13	9.03e-06	6.47e-06
ARS-BFGL-NGS-79056	10	20030762	0.0372	0.0328	1.57e-09	1.49e-09	9.55e-14	3.89e-13	1.09e-08	1.06e-07	1.19e-27	8.8e-25	7.39e-23	1.52e-22	4.13e-16	5.1e-15	0.000116	0.000446	2.59e-08	3.06e-07	7.2e-23	6.4e-23	1.67e-20	4.54e-21	9.96e-08	1.03e-07	0.0428	0.0362
Hapmap41316-BTA-62253	10	26885064	2.49e-14	6.71e-14	2.04e-08	1.92e-07	1.35e-12	4.39e-12	0.24	0.149	0.715	0.534	9.2e-29	3.52e-29	2.48e-21	4.98e-22	1.99e-08	1.41e-07	1.51e-06	1.59e-07	4e-19	2.5e-19	4.72e-19	3.37e-19	2.86e-06	4.29e-06	1.56e-08	3.73e-08
BTB-00418112	10	34084113	0.0175	0.0152	2.3e-16	5.2e-16	8.88e-14	1.53e-12	1.36e-16	5.78e-15	4.33e-25	3.47e-22	1.33e-33	3.76e-32	7.06e-23	6.65e-22	3.5e-13	3.24e-11	1.14e-18	3e-16	4.53e-47	1.23e-47	6.41e-23	3.42e-23	1.48e-28	2.37e-29	0.0185	0.0255
ARS-BFGL-NGS-503	10	34705386	0.128	0.138	0.678	0.809	0.22	0.154	0.0202	0.0519	0.601	0.966	1.1e-09	9.27e-09	4.26e-16	3.26e-14	4.45e-26	2.82e-25	6.55e-15	1.01e-13	9.9e-06	8.08e-06	1.51e-07	8.08e-08	2.89e-10	1.65e-10	1.76e-11	7.23e-12
ARS-BFGL-NGS-59292	10	36486868	0.257	0.268	0.0388	0.0651	0.942	0.956	4.2e-05	0.000315	0.018	0.0574	1.81e-15	4.94e-14	3.12e-23	2.15e-20	8.61e-28	3.71e-25	2.66e-17	3.06e-16	3.11e-05	3.86e-05	4.13e-07	4.51e-07	2.4e-09	2.28e-09	3.03e-10	2.52e-10
BFGL-NGS-111984	10	37656583	0.0131	0.0442	0.181	0.274	0.907	0.809	0.279	0.462	1.27e-05	0.000125	3.3e-07	1e-06	6.7e-17	2.46e-14	4.91e-15	3.18e-13	1.01e-28	3.28e-24	8.98e-13	2.85e-13	0.000862	0.000548	4.73e-14	1.65e-14	1.14e-05	1.24e-05
Hapmap34362-BES11_Contig425_1305	10	43669993	0.0425	0.0977	0.942	0.862	0.984	0.915	0.0283	0.125	0.000104	0.000638	1.91e-12	6.35e-12	5.84e-27	5.77e-25	3.18e-18	1.65e-15	1.81e-27	7.92e-25	0.0027	0.00219	0.00619	0.0043	0.00013	8.99e-05	3.46e-07	8.93e-08
ARS-BFGL-NGS-31641	10	44481175	0.00674	0.0158	0.384	0.366	0.861	0.885	0.0468	0.0905	3.31e-08	3.23e-07	6.08e-10	1.13e-09	3.11e-20	2.08e-18	1.87e-18	9.26e-17	2.23e-27	1.81e-24	4.67e-08	3.75e-08	0.000637	0.000469	3.09e-09	1.59e-09	7.63e-07	7.2e-07
Hapmap26429-BTA-150727	10	53790650	0.0664	0.051	0.17	0.146	0.0588	0.0241	0.798	0.87	0.809	0.502	0.000235	0.00053	4.25e-08	5.14e-07	1.31e-22	2.46e-23	7.82e-13	3.22e-11	0.0309	0.0351	0.0758	0.0725	1.13e-06	1.2e-06	4.01e-06	3.92e-06
BTA-76281-no-rs	10	78905418	0.00245	0.00213	0.655	0.78	0.237	0.179	4e-05	0.000204	0.000762	0.00265	0.000154	0.000457	3.07e-06	1.15e-05	5.66e-06	2.38e-05	8.38e-05	0.000466	5.78e-10	5.14e-10	4.18e-06	2.41e-06	1.05e-25	1.01e-26	2.93e-05	2.84e-05
Hapmap41666-BTA-86780	10	79455690	0.00447	0.00279	0.183	0.266	0.507	0.354	3.62e-07	1.45e-06	4.03e-05	0.000111	0.000267	0.000714	1.3e-05	3.15e-05	0.00392	0.0091	0.00533	0.00993	1.88e-13	1.13e-13	2.87e-08	1.53e-08	5.41e-26	5.05e-27	0.000172	0.000155
ARS-BFGL-NGS-101487	10	82290325	0.0244	0.0101	0.0493	0.075	0.993	0.698	1.18e-07	2.96e-07	1.13e-05	3.24e-05	0.0147	0.0718	0.0131	0.0832	0.935	0.467	0.343	0.681	7.39e-11	4.09e-11	0.00379	0.00236	3.53e-28	7.65e-30	0.0445	0.0282
ARS-BFGL-NGS-19142	10	90279946	1.12e-17	2.03e-17	3.45e-23	6.79e-23	6.82e-19	2.46e-18	0.00049	0.000733	0.243	0.277	2.81e-06	4.01e-07	0.865	0.375	1.11e-09	1.63e-09	0.000167	0.016	0.147	0.152	0.121	0.104	0.156	0.133	0.00379	0.00491
BFGL-NGS-112358	10	91398665	1.06e-13	1.22e-13	1.88e-14	3.32e-14	1.11e-12	1.32e-12	0.0704	0.0821	0.882	0.915	0.904	0.736	7.59e-06	0.000171	3.14e-18	2.02e-18	3.83e-13	1.09e-10	0.308	0.273	0.0194	0.027	0.000354	0.000254	1.68e-07	2.74e-07
Hapmap50620-BTA-21279	10	95490805	3.08e-14	2.69e-14	2.6e-12	6.94e-11	3.24e-11	4.86e-11	0.431	0.674	0.197	0.129	2.82e-07	1.01e-06	0.00178	0.00305	0.285	0.078	0.0429	0.0171	0.000657	0.000691	0.986	0.96	0.0073	0.00927	0.193	0.176
Hapmap39357-BTA-81356	10	95629821	3.46e-15	1.59e-13	2.33e-21	8.2e-18	6.79e-15	5.17e-13	0.000206	0.00112	0.7	0.927	2.92e-17	2.34e-15	2.39e-07	2.13e-07	0.988	0.434	0.0205	0.00495	4.97e-15	4.58e-15	2.39e-05	1.54e-05	2.86e-08	2.4e-08	0.446	0.481
Hapmap48692-BTA-24694	11	14241827	0.261	0.243	8.2e-12	7.23e-11	3.99e-10	1.44e-10	2.55e-15	2.94e-13	5.5e-25	3.33e-23	4.08e-19	2.67e-16	3.04e-11	7.12e-08	2e-06	4.13e-05	1.12e-05	0.000272	1.01e-21	2.02e-21	1.28e-12	9.8e-13	2.57e-18	1.93e-18	0.439	0.443
BTB-01766447	11	17484533	0.731	0.671	3.61e-11	2.88e-11	0.000444	0.000694	4.51e-18	5.57e-17	8.9e-11	3.3e-09	0.00102	0.00304	0.859	0.878	0.494	0.616	0.11	0.0153	4.52e-08	7.51e-08	0.012	0.0124	0.00232	0.00154	0.00097	0.000985
ARS-BFGL-NGS-20053	11	20032403	3.23e-15	1.87e-16	7.41e-18	1.32e-19	3.51e-22	2.96e-24	0.0128	0.0101	3.99e-05	9.1e-05	4.99e-16	1.14e-16	4.09e-05	0.000137	0.367	0.143	0.000158	0.000247	1.69e-26	9.39e-27	1.87e-12	6.74e-13	1.02e-06	7.18e-07	0.447	0.481
Hapmap42711-BTA-87541	11	21994682	3.63e-11	2.09e-11	2.02e-14	1.19e-14	1.91e-21	3.01e-22	0.00802	0.00633	9.19e-10	2.76e-09	7.98e-07	2.67e-07	0.872	0.748	0.00621	0.00563	0.768	0.889	1.43e-08	2.23e-08	0.000929	0.00069	0.722	0.815	0.00512	0.0045
ARS-BFGL-NGS-100459	11	22128569	0.0313	0.0185	7.98e-08	2.02e-07	2.75e-13	5.49e-14	4.08e-06	1.95e-05	1.03e-24	6.7e-24	7.29e-10	1.8e-09	0.00234	0.0199	0.0643	0.133	1.01e-06	9.17e-06	3.52e-20	6.59e-20	0.00296	0.00298	5.08e-09	7.54e-09	0.0174	0.0164
ARS-BFGL-NGS-43804	11	22588525	4.55e-14	2.87e-13	2.85e-26	6.47e-24	1.16e-21	4.75e-21	5.15e-08	5.37e-07	5.91e-06	3.39e-05	3.47e-09	2.47e-08	0.509	0.454	0.000103	4.85e-05	0.0121	0.0314	2.82e-10	3.99e-10	0.00027	0.000262	0.00228	0.0031	0.254	0.213
BFGL-NGS-116483	11	22666445	8.07e-10	1.62e-09	4.89e-22	6.42e-21	1.6e-24	8.47e-25	1.14e-08	4.22e-08	5.12e-17	3.67e-16	9.46e-19	2.52e-17	0.001	0.0112	0.145	0.248	0.013	0.0203	8.05e-15	8.37e-15	3.22e-09	2.15e-09	0.00931	0.0121	0.121	0.113
Hapmap59290-rs29022016	11	23599074	0.619	0.694	6.28e-05	0.000857	7.11e-08	9.32e-08	1.97e-06	3.92e-05	1.87e-22	1.07e-21	6.76e-05	0.000919	0.351	0.798	0.259	0.476	0.46	0.947	1.08e-07	1.75e-07	0.00864	0.0126	0.00131	0.00232	0.262	0.165
BFGL-NGS-115431	11	24379969	1.2e-13	5.67e-13	2.73e-25	1.04e-22	3.18e-29	5.6e-29	1.92e-07	2.52e-06	5.74e-15	1.81e-14	4.21e-13	1.81e-11	0.974	0.618	0.0955	0.157	0.178	0.151	1.3e-06	1.86e-06	0.00243	0.00237	0.548	0.695	7.42e-05	3.34e-05
BTB-00470332	11	27519615	1.41e-05	6.31e-06	3.66e-09	1.87e-09	1.25e-08	1.42e-08	0.00412	0.00592	0.00405	0.0135	2.82e-29	3.42e-27	2.17e-23	2.25e-18	1.87e-40	4.08e-37	2.28e-18	3.13e-16	2.69e-14	2.57e-14	1.88e-10	1.23e-10	1.56e-10	1.75e-10	0.0158	0.0192
Hapmap48940-BTA-90883	11	27670747	0.0205	0.0133	0.000206	0.000156	0.000956	0.000486	0.0246	0.0227	0.0434	0.0715	1.14e-17	2.97e-17	4.33e-19	3.05e-17	2.34e-23	2.66e-23	3.98e-13	6.17e-12	1.33e-07	1.6e-07	9.67e-06	1.01e-05	0.000236	0.000287	0.00516	0.00672
ARS-BFGL-NGS-39693	11	28032517	2.47e-12	1.06e-13	2.54e-10	2.18e-10	3.05e-16	8.45e-18	0.631	0.91	0.00529	0.0129	8.51e-09	1.95e-08	0.131	0.371	0.0155	0.0362	0.0699	0.111	0.0651	0.0692	0.563	0.607	0.122	0.117	0.264	0.251
Hapmap48121-BTA-90945	11	30575025	3.21e-05	3.55e-06	0.00219	0.000576	0.0037	0.000834	0.458	0.387	0.0241	0.022	0.00492	0.00353	3.8e-13	1.43e-15	0.0114	0.0107	7.36e-08	9.19e-09	2.14e-05	1.88e-05	3.19e-06	2.87e-06	6.39e-06	4.55e-06	6.82e-25	9.08e-26
BTB-00470654	11	31130270	0.36	0.232	0.726	0.915	0.962	0.689	0.13	0.119	0.139	0.176	0.538	0.968	0.712	0.15	0.0194	0.122	0.552	0.704	3.87e-12	2.17e-12	0.146	0.138	1.34e-25	6.92e-27	0.0749	0.0655
ARS-BFGL-NGS-18624	11	37261133	2.43e-12	1.89e-11	2.21e-29	3.07e-26	4.52e-24	3.15e-22	5.41e-12	7.02e-10	2.26e-11	3.23e-10	6.82e-23	2.44e-21	0.000686	0.00155	0.00911	0.016	0.639	0.986	2.45e-22	5.2e-22	2.76e-20	1.66e-20	4.4e-10	1.42e-09	0.874	0.775
ARS-BFGL-NGS-100655	11	39328123	0.41	0.364	0.135	0.0387	0.555	0.334	0.317	0.104	0.687	0.78	0.000454	0.000644	2.08e-10	1.49e-11	0.129	0.255	0.000137	8.3e-05	0.000699	0.000717	0.00252	0.00192	1.28e-09	9.22e-10	1.61e-21	8.93e-23
ARS-BFGL-NGS-37630	11	46590323	0.0155	0.00975	0.0143	0.0165	0.015	0.0171	0.639	0.723	0.89	0.991	0.00084	0.000266	1.1e-15	3.09e-18	0.227	0.211	7.18e-08	2.65e-08	0.124	0.0945	7.69e-06	6.64e-06	0.0188	0.0127	1.56e-28	2.02e-29
Hapmap42399-BTA-102134	11	68972281	0.479	0.544	2.02e-08	5.17e-08	1.16e-09	6.09e-09	1.92e-11	2.75e-10	3.93e-26	2.8e-23	1.7e-10	6.74e-10	0.000719	0.00292	0.026	0.03	0.0554	0.0703	2.45e-21	2.41e-22	1.04e-10	3.35e-11	8.81e-09	1.76e-09	0.645	0.718
ARS-BFGL-NGS-3456	11	78377128	1.67e-09	1.95e-09	3.38e-26	7.13e-25	1.98e-13	1.28e-12	8.42e-13	6.75e-12	0.0019	0.00745	3.5e-11	8.78e-11	0.316	0.324	0.934	0.976	0.4	0.454	4.33e-07	4.95e-07	6.54e-06	5.32e-06	0.0025	0.00234	0.00643	0.00788
ARS-BFGL-NGS-32722	11	92785424	0.0375	0.0272	0.000497	0.000214	0.000184	0.000162	0.0188	0.0211	0.000523	0.000816	0.721	0.574	0.000144	9.82e-06	0.217	0.218	3.23e-07	1.85e-09	0.00119	0.000743	0.231	0.294	0.191	0.112	1.98e-24	8.39e-25
BFGL-NGS-118517	11	93546324	2.69e-12	7.5e-11	2.09e-25	2.17e-22	8.99e-18	1.87e-15	3.45e-09	4.44e-08	0.000244	0.0016	1.83e-33	1.98e-31	1.36e-15	7.5e-15	7.39e-09	1.32e-07	1.73e-06	1.61e-07	3.67e-42	1.16e-42	9.66e-23	2.84e-23	1.83e-25	5.98e-26	0.981	0.98
ARS-BFGL-NGS-54803	11	100283991	1.01e-05	9.15e-06	3.73e-08	2.5e-08	1.68e-10	3.77e-10	0.0176	0.00966	1.62e-05	1.47e-05	0.865	0.827	5.06e-06	1.31e-06	0.00756	0.0101	3.07e-09	2.74e-09	2.53e-06	2.2e-06	0.532	0.553	0.103	0.0823	2.12e-30	4.45e-31
BFGL-NGS-110096	11	103410170	2.2e-10	1.03e-09	4.23e-13	1.59e-12	2.4e-13	1.25e-12	0.0145	0.0117	0.02	0.0182	0.0645	0.172	8.98e-06	1.55e-07	0.331	0.297	8.73e-06	2.23e-06	0.000319	0.000405	0.339	0.282	0.00282	0.00222	3.06e-22	1.48e-22
BTA-31554-no-rs	12	11987741	4.13e-05	0.000101	8.7e-12	7.66e-11	7.92e-12	2.66e-10	8.05e-06	5e-05	6.84e-09	6.96e-07	1.77e-25	5.87e-23	1.89e-15	1.15e-13	1.39e-09	9.13e-08	2.47e-10	1.25e-08	2.97e-31	1.69e-31	1.77e-13	2.35e-13	6.96e-26	1.57e-26	0.0012	0.00219
Hapmap43554-BTA-31822	12	22481119	2.55e-06	3.83e-06	2e-09	9.86e-09	2.5e-10	4.25e-09	0.00764	0.0228	0.000277	0.00246	1.13e-23	1.83e-20	3.28e-13	1.73e-10	7.27e-15	3.55e-11	1.34e-12	6.94e-12	3.86e-46	8.75e-47	1.76e-24	1.02e-24	4.83e-31	8.54e-32	0.00889	0.00924
Hapmap40891-BTA-115072	12	23577169	0.0025	0.0019	0.000258	0.000156	2.53e-06	7.54e-06	0.15	0.178	0.000526	0.00287	4.13e-18	4.16e-18	8.07e-18	4.32e-18	2.39e-07	1.23e-05	1.57e-18	2.43e-17	8.18e-41	9.1e-42	3.64e-14	2.39e-14	4.63e-25	1.27e-25	0.000743	0.00111
ARS-BFGL-NGS-13041	12	25114300	2.57e-08	2.68e-08	2.26e-12	7.91e-13	3.96e-17	2.03e-15	0.00294	0.00643	2.35e-09	9.47e-08	1.08e-16	3.75e-16	4.85e-08	1.28e-08	0.367	0.799	0.00824	0.0172	3.28e-33	1.37e-33	2.28e-11	2.17e-11	4.46e-26	1.38e-26	0.828	0.645
ARS-BFGL-NGS-2584	12	44351981	0.000109	2.06e-05	2.33e-10	1.65e-11	3.34e-06	1.88e-06	5.94e-05	4.41e-05	0.0645	0.188	1.27e-26	1.42e-26	5.92e-19	1.52e-16	5.81e-26	2.94e-23	2.83e-18	2.05e-16	9.91e-41	1.35e-41	5.12e-20	2.67e-20	5.84e-21	1.39e-21	1.21e-06	3.26e-06
Hapmap45915-BTA-22734	12	46867626	2.12e-07	1.71e-07	4.95e-21	9.54e-19	2.16e-17	1.56e-16	5.02e-11	7.43e-09	3.49e-12	7.3e-10	8.83e-35	5.5e-33	8.43e-22	2.31e-20	2.07e-06	7.21e-05	1.38e-10	1.39e-10	2.39e-44	2.65e-45	1.41e-24	6.95e-25	8.77e-33	2.03e-33	0.402	0.46
BTB-00776345	12	47985472	4.58e-15	1.29e-15	3.02e-05	0.00011	7.44e-13	6.08e-12	0.00107	0.000204	0.537	0.369	4.29e-09	9.92e-09	0.0248	0.0112	0.717	0.962	0.117	0.128	1.64e-07	9.54e-08	4e-06	4.22e-06	0.00127	0.00132	7.71e-06	2.28e-05
BTB-01406729	12	49522021	4.29e-06	1.06e-05	7.44e-16	2.99e-13	1.95e-17	2.63e-16	4.93e-08	4.67e-06	1.52e-15	2.16e-12	3.53e-32	1.88e-28	3.07e-21	1.43e-18	2.76e-05	0.00155	1.19e-10	3.38e-09	2.12e-41	1.43e-41	5.21e-24	1.55e-24	1.14e-25	3.93e-26	0.869	0.819
BTA-89348-no-rs	12	49547622	3e-07	1.6e-07	8.66e-17	9.28e-16	1.6e-16	1.14e-16	1.57e-07	5.41e-06	4.44e-11	4.39e-09	4.61e-28	7.61e-27	9.6e-22	4.04e-21	0.0299	0.191	9.18e-14	6.43e-14	9.67e-41	5.31e-41	3.34e-14	2.82e-14	1.62e-23	2.34e-24	0.198	0.197
BFGL-NGS-110965	12	50676062	0.00591	0.0139	4.74e-06	1.33e-05	0.00875	0.028	0.00373	0.00641	0.898	0.603	1.03e-20	4.67e-19	2.47e-15	7.04e-13	1.6e-25	4.18e-24	1.77e-10	3.25e-10	4.37e-16	1.46e-16	1.08e-19	5.37e-20	1.57e-15	1.45e-15	1.8e-15	1.58e-15
BTB-00494575	12	50838618	0.222	0.301	0.000104	0.000274	0.00025	0.000558	0.000121	0.000165	4.84e-07	9.16e-07	0.0502	0.0702	3.48e-05	0.00187	1.88e-23	4.77e-23	1.17e-11	2.22e-09	0.349	0.333	0.828	0.871	0.111	0.163	6.91e-07	1.24e-06
ARS-BFGL-NGS-103962	12	51461607	0.235	0.339	0.0182	0.05	3.86e-05	8.54e-05	0.0702	0.138	3.41e-09	3.22e-09	0.00211	0.00274	6.47e-08	6.34e-06	2.02e-29	4.55e-29	7.55e-10	1.32e-07	0.151	0.136	0.0462	0.0481	0.05	0.0612	1.03e-10	1.77e-10
BTB-00495300	12	52240216	3.23e-08	1.75e-08	5.66e-34	3.9e-33	1.45e-28	7.2e-28	1.64e-22	1.49e-20	2.81e-29	5.87e-25	2.35e-46	1.17e-44	1.14e-25	1.09e-24	0.000295	0.0028	1.1e-12	1.02e-10	1.17e-65	5.17e-66	6.74e-28	4.04e-28	9.87e-34	1.89e-34	0.529	0.582
ARS-BFGL-NGS-96681	12	56418392	0.0402	0.0282	0.753	0.601	0.065	0.0307	0.0645	0.0924	0.795	0.979	1.19e-11	2.07e-10	6.55e-21	9.49e-17	1.14e-27	2.93e-26	4.85e-22	2.9e-22	3.96e-06	3.6e-06	3.62e-06	3.72e-06	5.08e-10	4.33e-10	2.71e-12	1.91e-12
Hapmap38889-BTA-30928	12	83696121	0.129	0.119	0.969	0.571	0.0475	0.0311	0.0895	0.206	0.261	0.182	9.53e-06	2.92e-05	7.83e-11	2.74e-10	4.33e-07	2.06e-06	4.24e-07	9.47e-08	0.000644	0.000782	2.56e-06	2.13e-06	6.52e-09	8.32e-09	1.38e-23	7.89e-24
BFGL-NGS-118171	12	84180733	0.502	0.479	9.05e-13	2.58e-11	1.07e-10	7.88e-10	2.06e-18	7.26e-16	2.78e-31	8.32e-28	7.83e-16	2.28e-14	7.44e-12	8.42e-11	0.661	0.691	2.62e-10	7.56e-09	3e-34	1.88e-34	6.75e-06	9.57e-06	1.93e-23	3.06e-24	0.18	0.138
Hapmap52431-ss46526792	13	533391	9.8e-15	7.66e-14	1.05e-10	1.8e-09	3.13e-14	1.17e-12	0.903	0.663	0.715	0.781	9.2e-10	1.23e-08	0.0439	0.137	0.373	0.878	0.355	0.378	2.33e-09	2.89e-09	3.15e-07	2.41e-07	9.57e-10	1.03e-09	0.625	0.653
BTB-01141508	13	679009	2.95e-21	4.82e-20	2.54e-18	3.17e-16	6.25e-21	4.11e-19	0.359	0.582	0.499	0.57	2.02e-11	3.88e-10	0.181	0.352	0.703	0.831	0.000519	0.000941	6.9e-08	9.12e-08	6.76e-06	5.33e-06	2.59e-07	2.65e-07	0.448	0.489
BTA-122179-no-rs	13	1098463	4.4e-21	1.56e-19	3.9e-20	2.15e-17	1.63e-23	1.13e-21	0.117	0.295	0.0582	0.0871	3.72e-19	2.8e-17	0.000148	0.000339	0.236	0.688	0.18	0.279	9.29e-08	1.05e-07	6.26e-08	3.91e-08	7.94e-07	6.92e-07	0.326	0.273
Hapmap40953-BTA-33887	13	2553974	4.18e-16	1.2e-14	5.25e-11	4.25e-11	1.3e-10	2.81e-10	0.665	0.829	0.00799	0.0153	0.000283	0.00012	0.446	0.882	0.595	0.823	1.17e-10	2.76e-08	8.23e-05	9.53e-05	0.279	0.249	5.68e-06	2.41e-06	0.593	0.614
ARS-BFGL-NGS-103952	13	5239814	0.002	0.0193	6.14e-09	2.85e-07	4.49e-06	3.86e-05	2.43e-05	1.76e-05	0.000923	0.000529	9.32e-05	2.47e-05	1.08e-18	2.08e-16	2.47e-31	1.67e-29	9.02e-31	9.45e-27	0.0308	0.0314	0.0661	0.0612	0.000717	0.000526	4.43e-28	1.11e-29
BTA-91096-no-rs	13	6434606	0.107	0.28	0.568	0.867	0.849	0.693	0.275	0.469	0.000569	0.00225	2.64e-14	6.6e-15	1.54e-27	1.79e-26	1.71e-18	3.02e-16	5.13e-32	1.11e-30	5.71e-06	4.19e-06	2.83e-07	2.08e-07	0.00014	8.43e-05	3.83e-16	6.48e-17
ARS-BFGL-NGS-19638	13	35974760	0.0123	0.0452	4.66e-17	6.42e-15	9.97e-10	6.89e-09	5.4e-17	1.01e-16	2.3e-13	1.71e-13	0.00345	0.00989	0.00325	0.00254	0.0126	0.00277	0.0095	0.0529	3.42e-05	2.96e-05	0.127	0.141	0.721	0.735	1.33e-10	2.05e-11
BTA-32100-no-rs	13	36008671	2.99e-11	4.49e-12	4.29e-17	1.73e-16	1.24e-25	3.11e-25	0.000213	0.00156	1.61e-15	1.44e-13	6.96e-26	9.61e-27	2.03e-16	3.15e-18	0.849	0.54	2.32e-09	4.03e-10	1.75e-35	2.06e-36	1.18e-14	3.07e-15	9.92e-12	2.85e-12	0.0703	0.0556
Hapmap38304-BTA-32098	13	36043347	2.76e-14	3.74e-14	5.88e-23	5.01e-21	1.73e-25	1.21e-24	6.43e-06	6.36e-05	1.31e-09	2.2e-08	3.51e-22	2.02e-22	6.13e-10	1.13e-11	0.28	0.126	0.002	5.82e-05	4.08e-26	1.1e-26	7.19e-10	5.68e-10	7.06e-09	2.28e-09	0.213	0.17
BTB-00517773	13	36079542	0.043	0.0621	9.15e-16	1.44e-15	6.13e-07	8.81e-07	2e-17	6.18e-18	1.4e-09	4.46e-09	5.59e-06	7e-06	0.691	0.691	0.626	0.379	0.725	0.97	4.13e-09	2.47e-09	0.000176	0.000198	0.0279	0.0196	0.000743	0.000344
ARS-BFGL-NGS-36574	13	40031719	1.46e-05	3.34e-05	8.48e-27	3.02e-24	5.64e-14	1.99e-12	1.39e-20	2.92e-18	6.9e-11	7.09e-09	1.85e-15	8.58e-14	0.00297	0.0151	0.796	0.882	0.904	0.912	3.79e-08	2.86e-08	9.06e-13	5.03e-13	7.31e-05	6.63e-05	0.202	0.21
Hapmap51967-BTA-118944	13	50417385	1.06e-06	3.79e-07	1.23e-21	8.58e-24	1.91e-22	6.95e-24	1.38e-12	1.58e-11	6.45e-23	1.08e-20	2.04e-39	9.95e-40	6.2e-27	2.35e-27	0.000838	0.012	1.74e-18	6.6e-18	7.38e-39	1.66e-38	3.22e-20	5.12e-20	1.31e-20	2.84e-20	0.0127	0.0156
ARS-BFGL-BAC-16372	13	52303334	3.32e-14	5.58e-14	4.11e-25	7.37e-25	5.93e-16	1.99e-14	3.38e-07	1.1e-06	0.109	0.392	8.47e-24	1.8e-23	1.27e-09	4.53e-10	0.0173	0.0176	0.0065	0.00143	7.15e-17	4.84e-17	1.27e-13	6.95e-14	4.47e-08	2.21e-08	0.396	0.426
Hapmap41228-BTA-32897	13	52531127	1.08e-13	3.19e-13	2.05e-20	8.62e-18	1.47e-16	2.41e-15	0.000115	0.0016	0.0293	0.109	2.62e-09	2.16e-08	0.349	0.373	0.0172	0.00676	0.312	0.703	0.0045	0.00583	0.216	0.234	0.165	0.18	0.00709	0.00485
ARS-BFGL-NGS-32055	13	56571555	2.29e-12	6e-11	8.06e-30	2.93e-26	1.29e-24	1.38e-21	3.17e-12	8.94e-11	2.45e-11	1.4e-10	5.98e-30	2.07e-26	5.74e-09	1.92e-06	7.33e-07	1.33e-05	1.15e-05	9.77e-06	4e-21	5.65e-21	1.54e-10	1.48e-10	4.98e-08	5.54e-08	0.569	0.473
ARS-BFGL-NGS-13201	13	57051358	0.0475	0.0249	0.482	0.337	0.35	0.194	0.22	0.188	0.0815	0.0684	4.16e-07	1.41e-06	5.91e-12	5.04e-10	1.11e-23	8.06e-23	5.51e-15	9.19e-13	0.000313	0.000321	9.9e-06	9.22e-06	0.0405	0.0572	8.59e-08	9.43e-08
BTA-32998-no-rs	13	58043371	1.51e-20	4.61e-19	5.19e-46	2.6e-44	1.74e-35	4.06e-32	4.49e-16	8.97e-15	2.92e-11	2.16e-10	2.87e-55	3.16e-53	5.74e-22	5.05e-21	1.72e-12	5.15e-11	1.22e-09	6.93e-11	1.83e-36	3.66e-36	5.83e-22	2.76e-22	9.6e-16	7.15e-16	0.0474	0.0481
ARS-BFGL-BAC-12583	13	58070117	1.84e-27	1.04e-25	2.8e-49	3.01e-47	2.05e-41	6.3e-39	8.76e-13	6.94e-12	7.31e-09	3.04e-08	2.33e-52	1.14e-50	2.14e-18	4.95e-18	1.73e-09	1.57e-08	1.26e-06	5e-08	2.48e-40	3.17e-40	1.68e-20	7.92e-21	1.75e-18	6.5e-19	0.198	0.209
BTA-33000-no-rs	13	58099969	2.18e-19	3.85e-18	2.14e-45	1.53e-44	3.17e-34	2.85e-31	6.34e-17	1.05e-15	1.68e-11	9.1e-11	9.48e-53	2.74e-51	4.37e-21	2.89e-20	7.26e-12	1.5e-10	9.34e-10	8.38e-11	2.69e-35	4.5e-35	2.44e-20	1.23e-20	3.87e-15	2.56e-15	0.087	0.0887
BFGL-NGS-119420	13	59101909	3.2e-11	8.49e-11	2.08e-38	1.65e-38	1.56e-27	1.38e-26	1.14e-21	9.34e-22	3.49e-18	3.36e-17	5.79e-32	5.21e-31	1.31e-11	2.52e-10	5.94e-08	3.23e-07	2.59e-05	2.41e-05	9.24e-28	8.82e-28	4.08e-07	3.32e-07	2.18e-12	5.89e-13	0.00149	0.00146
ARS-BFGL-NGS-66442	13	60094367	5.06e-08	1.89e-07	4.09e-26	7.88e-25	1.18e-16	2.69e-15	5.39e-15	5.45e-14	3.26e-09	2.11e-08	2.33e-34	5.67e-33	8.48e-19	1.04e-17	6.67e-10	8.2e-09	1.89e-11	3.5e-12	8.67e-22	8.05e-22	1.85e-16	7.81e-17	1.24e-14	4.31e-15	1.03e-06	8.4e-07
Hapmap42184-BTA-33116	13	60896947	1.87e-10	7.18e-10	6.87e-29	4.67e-29	1.8e-21	5.84e-20	7.19e-14	1.15e-13	3.06e-11	2.09e-10	1.05e-14	1.98e-14	0.00297	0.00183	0.152	0.187	0.166	0.347	2.78e-13	6.05e-14	5.18e-07	2.54e-07	0.0145	0.00749	2.05e-05	2.59e-05
BTB-00537519	13	65661023	1.62e-08	8.49e-08	1.39e-26	2.59e-25	1.96e-14	7.35e-13	7.13e-15	2.92e-14	1.85e-05	7.03e-05	1.15e-16	2.06e-16	0.000264	7.51e-05	1.21e-05	9.42e-06	0.079	0.0149	2.89e-11	2.34e-11	0.000666	0.000359	0.000716	0.000462	0.000141	0.000217
BTA-98290-no-rs	13	72757236	0.0627	0.0559	0.162	0.166	0.404	0.471	0.858	0.855	0.0536	0.0549	8.19e-15	3.34e-15	3.83e-20	1.38e-20	4.49e-15	1.9e-12	1.11e-15	2.41e-16	3.96e-06	2.93e-06	4.15e-13	2.14e-13	4.16e-06	4.42e-06	2.83e-24	6.21e-25
ARS-BFGL-NGS-103887	13	72948344	4.63e-07	7.51e-07	0.00493	0.00698	5.82e-05	7.62e-05	0.0526	0.0852	0.116	0.142	0.531	0.551	0.00048	0.00137	0.435	0.613	3.94e-05	0.000204	0.439	0.453	0.0108	0.0119	0.611	0.657	4.17e-25	3.23e-25
Hapmap43471-BTA-114689	13	73369210	0.0544	0.0883	0.000563	0.00117	1.89e-05	1.47e-05	0.015	0.0127	1.14e-06	1.03e-06	0.0592	0.0277	4.03e-09	1.63e-10	4.07e-07	2.34e-06	6.03e-12	4.93e-13	0.67	0.603	0.00284	0.00216	0.0244	0.0257	1.02e-27	1.71e-28
BFGL-NGS-114029	13	73653480	0.2	0.252	0.000744	0.000827	0.000606	0.000588	0.00186	0.000842	1.54e-05	6.85e-06	0.0537	0.0375	8.97e-07	5.28e-08	0.0001	0.000209	5.36e-05	1.67e-05	0.0259	0.0283	0.000688	0.000648	0.1	0.12	2.79e-30	1.17e-30
ARS-BFGL-NGS-18191	13	74919430	2.35e-05	7.46e-05	0.00694	0.00525	0.00217	0.00404	0.266	0.445	0.0536	0.104	0.114	0.122	3.93e-05	0.000111	0.0145	0.0356	1.62e-05	8.52e-05	0.367	0.398	0.00599	0.00638	0.17	0.164	5.44e-26	8.57e-26
ARS-BFGL-NGS-33300	13	75409647	3.44e-09	5.16e-09	5.79e-32	1.22e-30	1.1e-22	2.42e-21	1.34e-18	7.97e-17	1.8e-15	6.22e-14	1.9e-28	9.84e-29	8.74e-10	8.53e-11	0.0105	0.0133	1.46e-06	8.82e-08	4e-27	5.16e-28	2.1e-14	1.4e-15	1.34e-09	1.17e-10	0.51	0.638
ARS-BFGL-NGS-30910	13	75432478	3.9e-10	5.89e-10	5.18e-33	9.94e-32	1.75e-23	5.06e-22	4.7e-18	2.49e-16	2.74e-14	8.41e-13	1.2e-30	5.75e-31	7.23e-11	8.24e-12	0.00388	0.00514	1.09e-06	8.11e-08	3.36e-28	3.91e-29	5.1e-15	2.92e-16	6.71e-10	5.31e-11	0.744	0.894
BFGL-NGS-115269	13	75716874	9.84e-08	5.34e-08	3.21e-28	4.34e-28	1.74e-26	1.74e-26	9.92e-18	1.27e-16	6.03e-27	6.24e-26	6.38e-18	3.83e-17	0.000296	0.00208	0.566	0.334	0.00177	0.00842	8.81e-24	1.9e-23	0.000212	0.000237	7.66e-05	9.68e-05	0.006	0.00491
Hapmap32551-BTA-128831	13	81743652	0.572	0.297	0.00683	0.0031	0.0299	0.0174	0.00208	0.00376	0.00153	0.0114	9.24e-22	1.42e-22	4.6e-26	4.57e-26	1.49e-15	3.45e-14	6.03e-23	1.03e-20	5.84e-20	1.55e-20	1.37e-23	3.31e-24	1.33e-14	8.37e-15	3.86e-26	1.13e-26
Hapmap30381-BTC-005750	14	1463676	0.679	0.831	1.69e-12	1.82e-11	0.00328	0.0069	9.98e-20	1.63e-18	3.2e-07	1.81e-06	1.15e-06	5.81e-06	0.0153	0.0115	0.201	0.157	0.122	0.116	2.07e-08	1.58e-08	1.21e-09	5.08e-10	1.83e-05	1.02e-05	0.115	0.117
Hapmap30383-BTC-005848	14	1489496	0.00485	0.00605	5.59e-11	4.72e-12	0.935	0.785	1.07e-34	1.17e-34	2.15e-08	6.96e-08	0.0395	0.047	0.52	0.478	0.00638	0.00781	0.00131	0.000363	0.000229	0.000214	0.00288	0.00179	0.01	0.00632	0.604	0.66
ARS-BFGL-NGS-57820	14	1651311	1.48e-11	1.08e-11	0.000118	6.57e-05	1.85e-06	4.44e-06	4.28e-40	4.05e-40	0.000632	0.00122	0.539	0.586	0.0531	0.0214	0.95	0.829	0.275	0.215	0.493	0.452	0.741	0.674	0.287	0.256	0.0222	0.0169
ARS-BFGL-NGS-34135	14	1675278	7.37e-13	4.76e-13	0.0789	0.0474	6.54e-14	4.14e-14	5.3e-09	1.05e-08	0.273	0.216	0.0342	0.0226	0.616	0.483	0.0482	0.035	0.467	0.451	0.0408	0.0373	0.743	0.694	0.723	0.734	3.23e-06	2.53e-06
ARS-BFGL-NGS-94706	14	1696470	7.04e-14	4.82e-14	0.038	0.0207	4.77e-15	8.71e-15	8.41e-09	1.83e-08	0.243	0.191	0.0142	0.00902	0.648	0.511	0.0963	0.0794	0.547	0.526	0.0267	0.0229	0.998	0.954	0.564	0.568	1.1e-05	8.15e-06
ARS-BFGL-NGS-4939	14	1801116	4.3e-11	3.1e-11	4.82e-06	1.68e-06	1.55e-05	2.2e-05	4.21e-45	1.35e-45	6.44e-05	0.000159	0.312	0.319	0.0648	0.0239	0.941	0.79	0.0943	0.0631	0.428	0.412	0.48	0.408	0.242	0.204	0.0199	0.0143
ARS-BFGL-NGS-107379	14	2054457	1.62e-08	2.41e-08	0.000405	5.64e-05	9.34e-05	0.000286	1.02e-30	1.32e-31	0.00212	0.00187	0.14	0.187	0.371	0.696	1.13e-05	3.33e-05	2.63e-05	1.44e-05	0.0175	0.015	0.197	0.228	0.0382	0.0489	0.532	0.588
Hapmap25384-BTC-001997	14	2217163	1.62e-05	9.46e-06	0.00168	0.00505	0.0695	0.0447	1.59e-20	1.63e-19	4.38e-06	2.05e-05	0.0253	0.0298	0.000325	6.06e-05	0.917	0.998	0.024	0.018	0.0323	0.0362	0.106	0.0896	0.0178	0.0165	0.0584	0.0554
Hapmap24715-BTC-001973	14	2239085	2.37e-05	1.43e-05	0.000689	0.00203	0.0989	0.0642	1.25e-21	9.97e-21	1.82e-06	9.56e-06	0.0211	0.024	0.000284	5.39e-05	0.573	0.63	0.0527	0.0391	0.0464	0.0526	0.149	0.129	0.0164	0.0156	0.0469	0.0451
Hapmap30086-BTC-002066	14	2524432	0.254	0.36	4.62e-17	4.13e-15	2.27e-05	8.63e-05	1.22e-23	3.19e-21	3.72e-10	7.69e-09	1.37e-14	1.84e-12	5.21e-08	5.4e-07	0.000369	0.00155	0.0544	0.0669	5.72e-08	5.39e-08	1.7e-08	1.18e-08	2.46e-08	1.34e-08	0.105	0.13
Hapmap30646-BTC-002054	14	2553525	0.522	0.622	3.26e-16	2.67e-15	0.000227	0.000534	4.97e-25	1.7e-23	5.58e-10	4.49e-09	4.84e-11	8.81e-10	6.73e-06	2.61e-05	0.217	0.357	0.795	0.874	4.77e-06	5.18e-06	3.14e-07	2.59e-07	8.01e-06	4.4e-06	0.388	0.451
ARS-BFGL-NGS-18858	14	2909929	0.000333	0.000153	3.04e-09	6.54e-09	0.783	0.566	3.48e-35	3.56e-35	3.41e-10	4.08e-09	4.08e-06	3.87e-06	1.62e-06	1.26e-07	0.0702	0.0571	0.049	0.046	0.0104	0.012	0.00315	0.0026	6.58e-06	4.24e-06	0.000606	0.000576
ARS-BFGL-NGS-74378	14	3640788	0.491	0.463	5.59e-11	5.01e-11	0.00845	0.0119	2.28e-22	7.65e-22	7.64e-11	9.98e-10	8.53e-12	8.89e-12	5.35e-12	5.04e-13	0.0555	0.0689	0.000176	0.000787	1.19e-06	1.15e-06	0.000713	0.000676	6.51e-05	5.61e-05	0.0872	0.0979
UA-IFASA-9288	14	3956956	0.818	0.8	3.05e-12	6.37e-12	0.00107	0.00192	1.01e-22	3.78e-21	1.99e-12	7.13e-11	5.39e-12	1.9e-11	5.58e-11	1.38e-11	0.303	0.453	0.000286	0.0012	0.00141	0.00151	0.039	0.0379	3.34e-05	2.23e-05	0.284	0.297
Hapmap26072-BTC-065132	14	4149375	0.239	0.189	2.2e-10	3.38e-10	0.0253	0.0362	2.27e-23	5.45e-23	7.91e-12	3.26e-11	0.000807	0.00183	0.0729	0.0924	0.00354	0.00335	0.436	0.269	0.00015	0.000145	0.0092	0.00578	0.000432	0.000218	0.0183	0.0142
Hapmap26527-BTC-005059	14	4176618	0.975	0.862	1.81e-10	1.56e-09	0.0139	0.0335	7.21e-18	9.92e-17	5.21e-07	2.44e-06	0.00134	0.00478	0.121	0.191	0.00111	0.000664	0.125	0.0675	9.21e-05	8.92e-05	0.00806	0.00541	2.61e-05	1.29e-05	0.00481	0.00285
ARS-BFGL-NGS-56327	14	4336714	0.42	0.458	5.55e-27	4.42e-26	1.9e-11	1.35e-10	5.54e-43	5.4e-40	9.13e-34	1.3e-29	2.23e-26	1.2e-24	8.92e-17	2.13e-16	9.82e-05	0.000313	4.41e-09	1.3e-07	2.61e-14	2.64e-14	0.000114	9.03e-05	2.2e-12	5.88e-13	0.0571	0.0516
ARS-BFGL-NGS-100480	14	4364952	0.311	0.332	7.53e-17	1.23e-16	0.000516	0.00113	1.78e-36	6.11e-34	1.32e-19	5.62e-17	1.77e-15	2.33e-14	9.78e-12	4.4e-11	0.00283	0.00585	2.7e-06	6.1e-05	1.17e-10	9.67e-11	6.9e-05	4.27e-05	7.29e-13	1.18e-13	0.606	0.598
UA-IFASA-5306	14	4468478	0.628	0.615	1.03e-10	2.42e-10	0.00411	0.0068	5.82e-21	1.2e-19	2.39e-11	5.78e-10	9.73e-11	2.67e-10	2.52e-10	4.94e-11	0.274	0.406	0.000218	0.000936	0.00309	0.00331	0.0664	0.0652	3.41e-05	2.4e-05	0.233	0.249
Hapmap22692-BTC-068210	14	4767039	0.988	0.92	1.97e-10	1.62e-10	0.00125	0.0019	3.16e-18	8.92e-18	1.04e-10	1.06e-09	9.17e-11	1.58e-10	3.22e-10	5.38e-11	0.246	0.364	0.000444	0.000848	0.00153	0.00177	0.0424	0.0387	5.22e-05	3.64e-05	0.387	0.37
BFGL-NGS-110993	14	4808166	0.338	0.251	4.52e-12	8.23e-11	0.000142	0.000469	6.38e-26	2.39e-24	2.45e-21	1.01e-19	3.1e-07	2.4e-06	0.000585	0.00189	0.266	0.419	0.000323	0.0011	7.94e-07	7.24e-07	0.563	0.514	5.48e-10	2.26e-10	8.99e-05	6.06e-05
Hapmap23302-BTC-052123	14	4848750	0.795	0.871	2.12e-11	4.55e-11	0.000354	0.000645	9.11e-19	4.75e-18	3.36e-11	5.93e-10	8.37e-12	2.67e-11	1.56e-10	4e-11	0.0933	0.161	0.000239	0.000588	0.00156	0.0021	0.078	0.0739	1.55e-05	1.36e-05	0.473	0.457
Hapmap23620-BTC-064278	14	11931937	0.162	0.175	8.84e-15	6.74e-14	3.84e-07	4.45e-07	7.75e-19	3.79e-17	1.01e-13	8.18e-12	3.41e-18	3.94e-17	1.45e-10	2.9e-10	6.39e-08	7.24e-06	5.86e-08	3.41e-08	2.35e-20	5.08e-21	5.17e-09	2.74e-09	1.56e-10	6.99e-11	0.479	0.558
ARS-BFGL-NGS-70236	14	12877549	0.0663	0.0403	2.43e-19	2.2e-19	2.01e-10	1.11e-10	6.26e-23	2.48e-21	2.14e-20	9.18e-18	1.7e-22	5.07e-22	1.37e-12	1.92e-11	1.14e-06	8e-06	2.59e-06	2.24e-05	1.69e-23	5.28e-24	9.43e-13	2.62e-13	7.04e-09	2.24e-09	0.112	0.0846
ARS-BFGL-NGS-82479	14	13488780	0.0682	0.0453	1.6e-19	5.01e-19	4.78e-10	7.6e-10	2.57e-23	9.27e-22	2.7e-19	9.31e-17	6.69e-25	5.12e-24	3.51e-15	2.56e-13	2.37e-09	3.02e-08	1.9e-07	3.19e-06	1.95e-25	6e-26	5.27e-14	2.78e-14	5.12e-08	3.09e-08	0.0896	0.0863
ARS-BFGL-NGS-3198	14	21933950	0.00307	0.00306	2.53e-15	7.27e-14	4.17e-16	7.97e-16	1.45e-12	2.8e-10	1.21e-25	2.92e-22	7.47e-16	4.43e-13	2.78e-06	0.000315	0.131	0.544	0.0197	0.179	2.3e-28	7.42e-29	3.01e-08	2.44e-08	1.37e-12	1.9e-13	0.138	0.123
Hapmap32241-BTC-054753	14	25962036	0.0383	0.0193	0.0136	0.00453	0.00842	0.00368	0.351	0.271	0.182	0.157	0.567	0.67	8.46e-05	2.28e-05	0.892	0.969	0.00213	0.00327	0.0227	0.0212	0.286	0.255	0.14	0.15	2.56e-22	1.53e-23
Hapmap24966-BTC-054594	14	26080801	0.0249	0.0121	0.00442	0.000684	0.00276	0.0006	0.213	0.168	0.0846	0.0724	0.81	0.896	0.000131	2.67e-05	0.805	0.868	0.00105	0.00192	0.0151	0.0153	0.251	0.221	0.144	0.15	3.08e-24	3.13e-25
UA-IFASA-8415	14	26223437	0.0121	0.00522	0.00319	0.00088	0.00174	0.000609	0.273	0.217	0.134	0.114	0.887	0.984	0.000161	3.47e-05	0.872	0.916	0.000788	0.00149	0.00613	0.00591	0.355	0.305	0.0427	0.051	4.23e-23	3.18e-24
BTA-34452-no-rs	14	30361887	0.000199	0.000302	0.0042	0.00886	0.0228	0.0363	0.707	0.68	0.00696	0.00741	0.0983	0.165	2.04e-05	0.000427	1.96e-09	4.4e-08	4.04e-08	7.33e-06	6.68e-10	4.25e-10	0.0244	0.0225	6.76e-28	1.95e-30	0.789	0.656
UA-IFASA-1789	14	34352081	4.39e-14	2.48e-14	9.35e-15	2.73e-14	2.61e-17	1.19e-16	0.0762	0.105	0.023	0.0825	2.06e-17	2.37e-16	4.6e-05	0.000211	0.027	0.227	0.499	0.546	3.7e-17	1.81e-17	8.9e-13	1.43e-12	0.00161	0.0028	0.0413	0.0745
Hapmap61004-rs29017348	14	35518739	0.0918	0.107	0.322	0.52	0.671	0.427	0.00119	0.00526	0.0158	0.0605	4.52e-13	1.39e-13	7.7e-25	4.54e-27	6.79e-24	4.7e-24	1.23e-24	1.08e-25	0.00117	0.00142	3.08e-05	2.14e-05	0.433	0.429	9.8e-11	3.9e-11
BTB-00564573	14	36307035	6.53e-13	1.95e-13	4.46e-11	3.79e-11	2.22e-16	4.17e-17	0.549	0.615	0.0139	0.0243	5.26e-09	1.78e-09	0.136	0.0969	0.126	0.0707	0.679	0.854	1.89e-19	4.54e-20	1.49e-06	1.03e-06	1.59e-14	1.85e-14	0.000112	5.19e-05
UA-IFASA-9658	14	38248644	0.0195	0.0253	0.0169	0.035	0.915	0.95	4.07e-09	5.07e-08	1.99e-06	1.58e-05	2.19e-13	2.67e-13	1.16e-22	8.69e-23	1.31e-10	1.42e-08	4.1e-26	4.65e-25	9.18e-15	2.39e-15	2.91e-06	2.13e-06	3.18e-07	1.46e-07	3.5e-08	2.07e-08
ARS-BFGL-NGS-77389	14	38344250	0.0432	0.0808	0.634	0.563	0.576	0.621	0.1	0.105	0.00335	0.00512	0.00039	0.000548	4.55e-06	1.15e-05	2.88e-08	7.56e-07	1.92e-06	5.27e-05	2.36e-17	5.95e-18	1.75e-06	1.75e-06	1.48e-36	7.27e-39	0.0352	0.0238
BTA-18646-no-rs	14	44051654	0.00011	0.000207	0.128	0.233	0.00206	0.00353	0.0188	0.012	0.157	0.206	0.00785	0.00681	8.81e-08	1.45e-07	1.29e-07	2.19e-06	8.03e-12	3.88e-11	9.24e-24	2.03e-24	1.63e-05	1.03e-05	2.17e-31	2.69e-33	0.0269	0.0127
Hapmap52122-rs29020455	14	44254668	0.397	0.22	0.00227	0.0013	0.00342	0.00403	0.00169	0.00241	1.54e-05	0.000102	1.46e-20	1.38e-21	3.79e-27	3.08e-27	3.51e-16	7.02e-14	1.61e-26	4.41e-26	5.28e-17	7.36e-18	2.34e-07	1.09e-07	7.28e-07	2.71e-07	5.47e-12	5.14e-13
ARS-BFGL-NGS-108612	14	45945108	0.247	0.449	0.000127	0.000186	0.0467	0.0293	6.08e-11	1.27e-09	2.46e-10	4.18e-09	4.2e-16	2.83e-17	5.19e-28	1.56e-29	5.25e-08	2.21e-07	9.09e-25	4.72e-28	6.49e-13	1.72e-13	0.000255	0.000142	3.17e-06	1.43e-06	6.56e-06	3.01e-06
BFGL-NGS-117407	14	51230877	0.659	0.752	0.16	0.276	0.216	0.487	0.174	0.248	0.09	0.173	1.66e-08	1.34e-07	5.95e-09	2.93e-08	8.43e-09	1.75e-07	3.76e-07	8.52e-07	6.39e-30	9.38e-31	7.05e-09	5.97e-09	4.76e-35	9.58e-37	5.21e-05	3.37e-05
BTB-00332985	14	54779831	0.0328	0.0457	1.42e-06	1.39e-05	0.000312	0.000787	6.95e-05	0.000512	0.00196	0.00754	1.74e-07	3.62e-06	0.00169	0.0155	0.00208	0.00223	0.222	0.371	1.05e-17	2.66e-17	0.000105	0.000152	9.08e-36	1.44e-35	0.475	0.478
Hapmap41515-BTA-35210	14	63777156	0.0597	0.0959	0.000257	0.000395	0.00194	0.00712	0.00579	0.00663	0.0155	0.0285	7.83e-07	1.75e-05	0.000998	0.0081	4.51e-07	7.03e-06	0.00478	0.0415	3.86e-21	1.27e-21	1.27e-06	1.12e-06	1.36e-27	3.34e-29	0.0304	0.0234
BFGL-NGS-116269	15	2922907	3.14e-07	3.99e-07	4.11e-26	4.36e-24	1.72e-19	8.7e-18	2.97e-16	6e-14	9.28e-16	1.99e-13	1.63e-38	2.29e-36	8.88e-19	1.49e-17	1.25e-08	5.81e-07	6.64e-08	1.91e-06	3.55e-46	1.02e-46	1.03e-27	1.04e-28	1.4e-31	1.89e-32	0.00183	0.00124
BTB-01576078	15	2988789	2.95e-09	2.7e-09	1.96e-22	2.75e-20	2.27e-21	4.3e-20	1e-09	1.41e-07	4.99e-14	1.17e-11	4.25e-32	2.33e-29	1.89e-14	1.16e-12	0.000174	0.00476	0.000844	0.00555	6.22e-36	1.71e-36	2.9e-23	6.07e-24	8.97e-30	1.2e-30	0.45	0.443
BTB-01830390	15	11197384	0.00032	0.000714	1.56e-21	9.27e-20	4.6e-17	6.83e-16	5.02e-18	7.84e-17	1.21e-22	4.52e-21	2.79e-32	3.95e-30	4.26e-16	4.88e-15	2.3e-07	5.55e-06	8.96e-09	5.79e-07	6.67e-39	2.98e-40	7.8e-24	3.93e-25	2.31e-35	8.91e-37	0.00052	0.00032
Hapmap41192-BTA-16797	15	21445154	0.00176	0.0031	3.91e-21	4.78e-20	1.01e-09	6.19e-09	3.45e-19	2.93e-18	5.16e-10	8.11e-09	1.16e-13	3.81e-12	0.00186	0.0126	3.05e-05	0.000124	0.004	0.00777	7.78e-18	2.09e-18	3.13e-06	1.08e-06	8.9e-10	3.51e-10	0.428	0.399
BFGL-NGS-118358	15	42960757	1.76e-14	1.03e-14	6.75e-29	6.72e-27	3.15e-32	8.25e-31	1.96e-09	3.63e-08	3.32e-17	2.23e-14	4.14e-27	2.4e-25	4.49e-09	1.14e-07	0.0176	0.0413	1.63e-08	1.19e-08	3.93e-39	1.52e-39	1.68e-12	1.05e-12	1.8e-12	5.07e-13	9.98e-08	3.96e-08
ARS-BFGL-NGS-40224	15	54617640	8.09e-12	4.57e-12	3.15e-11	6.43e-11	2.07e-15	5.58e-15	0.306	0.327	0.00692	0.00992	3.08e-16	4.89e-15	4.76e-08	5.24e-06	0.00151	0.0105	0.00201	0.0114	1.02e-18	2.67e-18	3.45e-06	3.7e-06	3.31e-26	3.79e-27	0.884	0.855
Hapmap34185-BES7_Contig323_940	15	56135629	0.309	0.38	0.386	0.687	0.997	0.949	0.024	0.0972	0.057	0.141	7.61e-09	3.45e-08	8.31e-17	1.14e-13	0.000104	0.000607	1.11e-16	7.23e-15	0.00146	0.000838	2.99e-06	3.04e-06	2.92e-08	1.34e-08	5.54e-26	1.66e-25
Hapmap43566-BTA-37197	15	59333016	0.0162	0.0312	0.00262	0.00193	0.00512	0.00521	0.178	0.117	0.299	0.166	2.34e-20	1.22e-21	1.15e-33	2.57e-34	3.62e-12	1.8e-10	2.23e-19	1.04e-21	2.61e-10	1e-10	2.7e-07	2.23e-07	2.64e-14	4.99e-15	4.4e-12	3.23e-12
ARS-BFGL-NGS-37842	15	59661438	2.49e-05	1.32e-05	0.000143	7.85e-05	1.22e-05	5.42e-06	0.808	0.865	0.568	0.565	0.0942	0.129	1e-05	0.000144	7.67e-07	6.3e-06	4.51e-11	3.57e-10	0.21	0.209	0.00106	0.00142	5.86e-05	2.5e-05	2.87e-26	5.82e-26
BTB-00566468	15	60612367	6.31e-05	0.000394	1.03e-24	1.27e-22	1.48e-13	7.57e-12	1.2e-19	1.05e-18	2.76e-12	1.82e-11	6.08e-34	5.5e-31	1.57e-18	1.36e-15	1.66e-10	4.71e-09	2.19e-09	1.08e-08	8.54e-30	2.57e-30	3.67e-21	7.7e-22	1.02e-23	1.01e-24	7.18e-06	5.66e-06
ARS-BFGL-NGS-26950	15	75749702	0.365	0.336	0.417	0.23	0.603	0.475	0.915	0.636	0.528	0.795	2.77e-11	1.02e-10	1.77e-22	1.5e-22	3.36e-10	6.35e-09	2.48e-15	7.64e-14	0.00468	0.0037	4.39e-13	2.95e-13	0.0253	0.0445	1.13e-38	2.73e-39
ARS-BFGL-NGS-38254	15	76350223	0.0967	0.0878	0.493	0.711	0.0287	0.0528	0.317	0.146	0.247	0.433	4.38e-15	1.35e-14	5.04e-23	1.47e-22	1.17e-11	1.99e-10	3.92e-11	4.69e-10	0.00111	0.00104	1.38e-10	1.77e-10	0.00205	0.00503	6.02e-28	2.86e-28
BTA-37724-no-rs	15	77169139	0.203	0.11	0.0423	0.0127	0.047	0.0201	0.184	0.137	0.128	0.193	0.0906	0.187	0.000346	0.000379	9.09e-06	7.73e-06	0.073	0.151	0.00454	0.00495	0.165	0.138	0.0221	0.0166	2.59e-26	1.15e-27
ARS-BFGL-NGS-60500	16	20099741	0.0519	0.0378	0.0397	0.0549	0.0246	0.0357	0.59	0.9	0.456	0.828	1.58e-10	3.1e-09	9.98e-10	1.73e-08	2.67e-09	5.2e-08	2.72e-06	6.71e-05	1.87e-24	1.18e-24	3.75e-12	2.79e-12	2.04e-26	5.27e-27	0.00359	0.00487
Hapmap52580-rs29010915	16	20521527	0.366	0.471	0.073	0.214	0.377	0.629	0.188	0.428	0.981	0.692	9.12e-12	3.76e-10	7.79e-15	1.86e-12	1.95e-26	5.09e-24	2.07e-10	1.07e-09	1.76e-14	1.01e-14	6.21e-08	2.78e-08	5.07e-11	1.12e-11	0.678	0.62
ARS-BFGL-BAC-4819	16	20663521	0.165	0.158	0.00204	0.00304	0.0265	0.0485	0.0102	0.024	0.0698	0.173	5.67e-18	4.11e-17	2.37e-21	1.42e-19	3.43e-27	1.81e-24	1.15e-10	5.24e-10	1.65e-14	1.09e-14	1.27e-15	9.45e-16	8.09e-07	7.8e-07	4.08e-05	6.6e-05
ARS-BFGL-NGS-15281	16	21741980	0.616	0.577	0.00292	0.00714	0.0298	0.065	0.000573	0.00512	0.000655	0.00587	4.11e-19	8.92e-18	5.84e-19	1.32e-17	2.36e-35	3.67e-33	9.12e-18	2.07e-17	1.2e-29	2.35e-29	2.5e-18	2.94e-18	1.43e-16	5.56e-16	5.18e-05	4.76e-05
BTA-40390-no-rs	16	22272329	0.0244	0.0302	0.172	0.137	0.889	0.825	1.16e-05	2.52e-05	7.51e-05	0.000526	4.79e-11	9.2e-11	1.63e-19	6.95e-18	1.9e-24	6.17e-23	1.46e-25	6.93e-24	6.49e-26	1.58e-26	5.85e-08	2.82e-08	7.9e-18	6.98e-19	0.07	0.045
BFGL-NGS-118157	16	23162818	0.722	0.739	0.0449	0.0982	0.279	0.373	0.023	0.103	0.144	0.251	2.76e-14	5.05e-14	2.34e-17	1.26e-17	4.03e-23	6.24e-23	4.56e-14	7.53e-16	6.79e-15	8.76e-15	5.4e-12	3.87e-12	2.43e-08	6.23e-08	2.08e-06	1.32e-06
ARS-BFGL-NGS-4245	16	24750363	1.11e-05	9.62e-05	8.85e-07	2.49e-05	3.37e-06	2.08e-05	0.118	0.145	0.382	0.415	7.43e-05	2.73e-05	4.77e-17	1.37e-15	1.1e-25	3.22e-24	1.24e-25	3.69e-22	0.00349	0.00383	2.33e-07	2.29e-07	0.000671	0.00073	1.36e-24	3.71e-25
Hapmap42927-BTA-38151	16	24810362	0.154	0.271	0.819	0.852	0.933	0.944	0.173	0.316	0.013	0.037	1.62e-12	1.79e-12	2.61e-19	3.2e-18	4.73e-30	1.12e-27	2.33e-21	1.9e-19	2.92e-28	1.11e-28	2.86e-15	1.72e-15	1.17e-17	8.59e-18	0.000275	0.000296
Hapmap47932-BTA-38182	16	25185581	0.00064	0.00268	0.0248	0.0299	0.0213	0.0233	0.335	0.62	0.0506	0.163	7.11e-09	2.94e-09	4.14e-23	2.25e-23	1.97e-25	2.11e-24	7.81e-27	8.02e-27	1.5e-21	1.07e-22	1.89e-11	9.06e-12	2.29e-21	2.59e-22	0.000757	0.000611
BTB-01990434	16	32681586	9.25e-06	2.79e-06	0.0162	0.00387	0.000611	7.52e-05	0.066	0.106	0.0972	0.144	0.378	0.627	0.00066	0.00207	9.73e-09	3.55e-08	0.000256	0.000421	7.53e-09	4.84e-09	0.94	0.993	1.59e-31	4.44e-33	0.649	0.693
Hapmap54632-rs29021962	16	34519715	0.331	0.454	0.262	0.213	0.083	0.0932	0.74	0.464	0.126	0.0588	0.000143	4.17e-05	1.83e-11	6.08e-13	9.64e-07	4.55e-07	4.23e-10	1.74e-12	0.018	0.0109	2.56e-05	2.62e-05	1.73e-05	1.68e-05	4.9e-25	1.67e-25
Hapmap43255-BTA-38548	16	36744747	0.00654	0.0225	1.97e-07	4.05e-06	3.86e-05	0.000227	0.000148	0.000394	0.00268	0.00604	0.00745	0.00399	5.07e-14	1.77e-13	3.7e-19	2.99e-18	2.95e-21	5.61e-19	0.974	0.837	0.0071	0.00565	0.0302	0.0196	1.94e-21	7.72e-23
Hapmap40529-BTA-39188	16	53606090	0.28	0.452	1.9e-13	2.4e-13	2.36e-07	7.49e-07	8.63e-18	1.36e-17	1.59e-16	3.46e-16	1.49e-08	6.39e-08	0.00441	0.0122	0.241	0.421	0.598	0.341	0.0112	0.00789	0.654	0.599	0.0816	0.0666	0.0327	0.0268
BFGL-NGS-111268	16	54046062	2.23e-16	2.64e-16	2.67e-12	6.66e-12	1.1e-21	4.32e-21	0.962	0.842	0.00124	0.00221	8.2e-09	1.47e-08	0.242	0.348	0.104	0.133	0.00258	0.0051	0.0907	0.105	0.0034	0.00455	0.571	0.472	0.00172	0.000709
BTB-00659722	16	72633056	0.00156	0.00171	0.188	0.149	0.123	0.0971	0.0669	0.171	0.00245	0.00565	0.129	0.26	0.0139	0.0299	2.21e-07	1.37e-06	0.000198	0.000436	2.79e-09	1.82e-09	0.000526	0.000633	3.03e-30	2.7e-31	0.785	0.903
ARS-BFGL-NGS-85980	16	76091078	0.0168	0.0345	6.53e-09	8.84e-08	2.4e-07	2.47e-06	6.46e-07	7.52e-06	8.33e-09	3.98e-07	6.71e-32	1.22e-28	1.54e-34	4.3e-32	1.22e-17	2.22e-15	1.19e-18	1e-16	2.07e-07	2.58e-07	5.05e-07	6.35e-07	7.49e-10	1.31e-09	5.55e-05	0.000116
ARS-BFGL-NGS-17574	16	76311292	0.0471	0.056	2.02e-08	6.54e-08	9.24e-06	3.26e-05	2.45e-07	2.8e-06	3.41e-07	7.73e-06	2.25e-32	3.05e-30	1.06e-36	6.67e-35	8.97e-22	2.45e-19	1.46e-22	8.49e-21	2.93e-08	2.83e-08	1.19e-07	1.28e-07	5.98e-10	7.98e-10	1.21e-05	2.38e-05
Hapmap60939-rs29010093	16	79820088	1.16e-06	1.87e-06	0.00786	0.00519	0.00555	0.002	0.0529	0.12	0.000361	0.000638	0.0186	0.0447	2.43e-05	0.000189	5.21e-18	1e-16	1.11e-11	9.12e-10	2.73e-08	1.66e-08	0.00471	0.00557	1.27e-25	1.51e-26	0.00496	0.00774
BTB-00664618	17	5221649	8.67e-15	9.68e-15	8.65e-08	1.41e-07	3.94e-11	6.92e-11	0.0799	0.0945	0.103	0.111	0.285	0.293	5.49e-11	4.14e-11	1.27e-09	1.54e-08	4.2e-08	3.55e-07	9.84e-07	6.25e-07	0.158	0.126	1.83e-24	3.99e-26	3.69e-13	6.65e-14
ARS-BFGL-NGS-104962	17	5487182	0.313	0.451	0.00368	0.00238	0.0301	0.0221	4.72e-07	2.55e-06	4.53e-10	2.99e-08	6.43e-18	1.58e-16	1.6e-25	5.2e-22	5.33e-12	1.13e-09	7.33e-25	2.72e-19	5.33e-34	3.44e-34	3.73e-15	1.14e-15	1.57e-26	1.91e-27	4.13e-10	8.25e-11
ARS-BFGL-NGS-24849	17	5511241	0.328	0.477	0.00381	0.00252	0.028	0.0199	5.93e-07	3.43e-06	4.67e-10	3.1e-08	5.53e-18	1.29e-16	1.36e-25	4.13e-22	5.33e-12	1.13e-09	5.2e-25	1.65e-19	3.78e-34	2.42e-34	3.42e-15	1.04e-15	1.74e-26	2.13e-27	3.77e-10	7.49e-11
Hapmap42932-BTA-40423	17	5590969	0.565	0.434	0.00438	0.00457	0.0121	0.0151	0.00188	0.00668	0.000123	0.00254	1.73e-21	1.91e-20	1.02e-31	2.02e-29	7.57e-11	1.03e-09	1.81e-22	1.15e-19	1.08e-25	3.26e-26	5.08e-19	1.01e-19	2.62e-25	3.64e-26	1.94e-21	1.41e-22
ARS-BFGL-NGS-80692	17	6921190	2.19e-08	7.47e-08	0.000975	0.000661	4.86e-06	1.16e-05	0.0414	0.0723	0.1	0.0992	0.183	0.187	2.46e-08	2.16e-08	0.0195	0.0634	0.00185	0.0109	0.0342	0.029	0.0229	0.019	2.93e-08	1.57e-08	2.08e-23	3.47e-24
ARS-BFGL-BAC-31505	17	12218477	0.0201	0.0103	3.03e-13	7.66e-12	1.82e-12	3.46e-12	1.31e-12	5.42e-10	6.17e-22	2.11e-17	2.87e-42	5.56e-40	7.13e-39	2.33e-37	2.28e-12	1.21e-09	2.27e-29	5.11e-27	5.66e-56	7.57e-57	2.31e-41	1.91e-42	1.67e-21	3.89e-22	1.02e-07	6.67e-08
ARS-BFGL-NGS-20640	17	12258111	0.00736	0.00308	1.04e-15	2.67e-14	2.93e-15	4.88e-15	2.73e-14	2.98e-11	1.93e-26	3.54e-21	5.73e-43	2.9e-40	5.51e-36	2.27e-33	2.91e-11	1.11e-08	5.58e-25	3.23e-21	1.88e-59	3.17e-60	4.41e-38	4.73e-39	3.5e-20	1.02e-20	9.3e-07	6.04e-07
BTB-00671736	17	12288221	0.0153	0.0148	2.77e-13	1.69e-11	7.5e-12	5.93e-11	3.83e-12	2.3e-09	9.92e-20	7.43e-16	7.34e-42	2.43e-38	4.81e-39	1.38e-36	5.69e-15	1.17e-11	6.1e-27	6.24e-25	1.96e-47	7.08e-48	1.48e-35	2.6e-36	3.02e-19	1.33e-19	3.61e-07	2.29e-07
BTB-01297598	17	14080531	9.31e-15	7.54e-15	8.97e-38	1.84e-34	8.8e-38	4.38e-36	8.56e-16	5.44e-13	2.82e-25	5.1e-21	2.76e-50	6.74e-46	1.72e-21	9.03e-19	2.49e-07	6.08e-05	6.78e-13	1.21e-11	6e-61	5.22e-61	1.92e-25	1.97e-25	2.22e-22	3.88e-22	0.0108	0.0077
Hapmap39897-BTA-18318	17	14357124	0.0333	0.0555	4.46e-08	5.73e-07	6.66e-08	1.4e-06	9.84e-07	3.07e-05	2.81e-11	8.12e-09	1.04e-27	8.42e-25	1.44e-23	3.04e-22	1.25e-10	8.49e-09	7.97e-16	2.62e-14	8.12e-44	2.37e-44	4.05e-36	2.99e-37	2.12e-20	7.34e-21	0.000441	0.000349
BTB-00673952	17	15052590	3.51e-09	2.14e-09	3.58e-29	1.05e-27	9.27e-28	8.32e-27	6.99e-16	1.43e-13	1.55e-24	6.81e-21	2.11e-37	2.8e-34	6.92e-15	8.63e-13	1.06e-06	0.000122	1.43e-11	7.78e-10	3.29e-54	6.14e-55	7.95e-30	1.87e-30	8.24e-19	4.51e-19	0.00615	0.0061
ARS-BFGL-NGS-16708	17	15107947	3.27e-07	4.04e-07	1.46e-32	2.24e-29	2.1e-30	1.82e-28	2.32e-23	9.46e-20	2.27e-38	1.86e-32	5.56e-54	2.66e-48	4.1e-26	4.73e-22	7.55e-09	9.69e-06	8.64e-11	2.01e-08	4.96e-81	1.39e-81	2.48e-45	3.95e-46	5.39e-34	4.89e-34	0.818	0.814
BTA-106183-no-rs	17	15271899	0.0596	0.0719	9.92e-06	0.000123	4.74e-08	7.23e-07	0.000198	0.00425	2.91e-13	2.1e-10	6.16e-20	5.67e-17	1.83e-14	4.65e-13	1.33e-10	9.94e-09	3.22e-12	8.24e-11	4.09e-37	3.35e-37	4.11e-29	1.95e-29	1.61e-11	1.2e-11	0.637	0.713
BTA-106195-no-rs	17	15298798	0.171	0.164	9.86e-05	0.000319	2.68e-06	1.24e-05	0.000324	0.00374	1.27e-11	2.24e-09	1e-19	2.75e-17	5.05e-16	3.07e-14	4.12e-13	1.07e-10	1.13e-14	6.83e-13	2.82e-33	1.86e-33	1.36e-27	3.93e-28	1.28e-13	5.02e-14	0.0584	0.0626
BTA-05721-rs29019877	17	15340860	5.7e-06	5.6e-06	1.18e-15	2.25e-13	2.2e-16	4.28e-15	3.05e-08	4.47e-06	2.5e-14	6.17e-11	9.59e-28	3.64e-24	2.41e-13	1.92e-11	6.94e-10	6.55e-08	5.71e-09	1.05e-07	2.29e-45	1.83e-45	1.8e-28	8.51e-29	9.71e-18	1.29e-17	0.128	0.0951
Hapmap30759-BTA-123220	17	16415781	0.000179	0.00025	7.71e-20	1.11e-18	4.46e-13	1.38e-12	4.5e-15	2.47e-13	4.93e-13	2.69e-11	4.65e-42	1.9e-40	1.84e-32	4.17e-32	4.54e-08	1.83e-05	3.13e-17	2.71e-17	1.76e-44	5.26e-45	4.54e-29	8.56e-30	5.3e-25	1.03e-25	1.68e-07	9.4e-08
Hapmap30342-BTA-40411	17	17378423	2.63e-08	1.69e-07	4.08e-34	1.87e-32	8.94e-26	1.87e-23	2.47e-22	4.57e-21	7.72e-24	3.79e-21	1.72e-42	1.73e-39	2.31e-23	5.61e-23	1.58e-05	0.000295	1.28e-08	2.92e-09	7.89e-50	2.22e-50	1.78e-27	5.37e-28	3.06e-25	1.02e-25	0.674	0.65
ARS-BFGL-NGS-59842	17	18243977	3.06e-07	4.34e-07	3.79e-27	6.41e-25	3.34e-22	4.51e-21	2.54e-17	2.25e-15	2.91e-20	1.12e-17	2.37e-31	1.03e-28	1.02e-15	2.99e-14	0.00176	0.0414	2.63e-08	1.11e-07	8.22e-49	1.15e-48	4.57e-15	4.16e-15	1.07e-18	1.83e-18	0.000226	0.000161
ARS-BFGL-BAC-34040	17	18764770	0.00257	0.00203	6.54e-24	2.95e-22	7.26e-22	3.26e-21	1.48e-23	1.43e-20	8.64e-41	2.07e-35	2.75e-54	2.28e-51	6.42e-38	9.93e-36	5.76e-11	4.11e-08	1.16e-22	8.99e-20	2.13e-71	2.64e-72	1.3e-37	1.84e-38	1.92e-30	6.68e-31	0.0163	0.013
ARS-BFGL-NGS-45739	17	22106196	0.515	0.522	1.2e-10	1.81e-10	2.07e-07	1.48e-07	2.79e-15	2.18e-14	2e-19	4.85e-17	2.82e-18	1.23e-17	7.21e-15	2.03e-14	0.0695	0.272	7.9e-12	8.1e-11	1.26e-39	9.41e-40	6.57e-16	3.05e-16	2.91e-24	2.88e-25	0.0234	0.0219
ARS-BFGL-BAC-35968	17	22713714	0.719	0.858	8.24e-12	3.48e-12	3.56e-07	1.79e-07	7.98e-22	2.67e-22	9.83e-28	3.41e-26	1.11e-09	5.2e-10	0.000296	0.000315	5.6e-05	0.000212	7.88e-05	0.000842	9.85e-18	3.04e-18	0.000758	0.000799	2.24e-09	7.07e-10	1.83e-05	1.4e-05
ARS-BFGL-NGS-107195	17	26398481	0.722	0.862	1.09e-10	1.04e-10	2.13e-09	1.79e-09	1.39e-19	2.74e-18	2.98e-37	8.6e-34	2.06e-22	2.52e-22	1.6e-17	1.47e-16	1.62e-06	3.53e-05	8.54e-15	2.06e-12	1.29e-25	8.26e-26	3.93e-12	3.6e-12	4.88e-14	1.7e-14	0.0198	0.0253
BTA-46636-no-rs	17	26418537	0.0407	0.0308	3.14e-19	3.09e-18	8.13e-17	2.89e-16	4.57e-22	9.1e-19	2.82e-37	1.56e-32	4.18e-35	8.34e-33	8.56e-21	9.75e-19	1.11e-06	4.18e-05	6.44e-17	2.77e-14	1.09e-41	4.95e-42	1.34e-19	4.72e-20	1.64e-23	2.25e-24	0.14	0.138
BTA-40742-no-rs	17	28071496	0.0364	0.0272	1.24e-15	1.09e-14	4.07e-13	2.16e-12	1.55e-16	2.78e-14	4.65e-25	3.17e-21	8.8e-33	3.83e-31	1e-22	1.22e-21	2.17e-08	1.43e-06	3.8e-18	8.4e-16	2.28e-41	2.29e-42	2.56e-32	9.86e-34	1.63e-24	1.73e-25	4.67e-06	2.73e-06
ARS-BFGL-NGS-25718	17	28254430	8.53e-05	3.92e-05	3.37e-25	1.16e-24	1.34e-22	4.93e-22	1.92e-20	1.02e-17	5.99e-32	5.38e-27	9e-43	2.4e-40	7.78e-23	9.8e-21	3.07e-06	0.000184	4.14e-16	1.48e-13	3.97e-61	8.21e-61	2.04e-34	1.32e-34	7.19e-31	4.65e-31	0.00337	0.00448
Hapmap58414-rs29020894	17	32601443	0.14	0.106	7.51e-08	5.61e-08	1.05e-09	2.08e-09	4.28e-08	3.48e-07	3.51e-20	3.93e-17	8.56e-26	1.57e-24	3.64e-19	5.48e-17	4e-13	7.93e-11	3.35e-13	5.42e-11	3.27e-32	2.25e-32	7.8e-28	3.6e-28	1.33e-14	1.86e-14	0.00148	0.00267
BFGL-NGS-112636	17	32679701	0.0115	0.00983	1.41e-11	3.73e-11	2.21e-13	8.79e-13	1.02e-09	5.72e-08	4.17e-22	2.5e-18	6.26e-30	8.36e-28	1.61e-18	9.87e-17	9.32e-11	6.81e-09	3.76e-12	3.23e-10	4.44e-46	5.63e-46	5.98e-36	2.25e-36	2.71e-22	2.82e-22	0.111	0.15
ARS-BFGL-NGS-98604	17	33024168	0.234	0.191	1.17e-07	1.06e-07	1.69e-08	4.24e-08	1.21e-08	1.14e-07	9.16e-19	8.85e-16	1.31e-22	1.54e-21	1.59e-16	7.95e-15	2.16e-11	1.6e-09	8.34e-12	6.12e-10	1.41e-28	4.86e-29	1.29e-25	4.34e-26	7.24e-12	6.34e-12	0.0114	0.0156
BTB-01308199	17	33827641	5.07e-07	5.97e-07	1.8e-26	3.24e-24	1.87e-25	8.86e-24	5.45e-17	2.4e-14	4.97e-28	2.07e-23	2.25e-52	6.6e-49	9.72e-30	1.56e-26	1.21e-11	2.01e-09	1.36e-16	3.68e-14	3.01e-66	1.67e-66	8.64e-44	2.17e-44	1.74e-30	7.75e-31	0.0548	0.0667
BTB-01307961	17	33925677	0.00106	0.00166	8.56e-20	2.83e-18	6.46e-15	1.75e-13	5.82e-17	1.31e-14	6e-20	1.18e-15	1.77e-38	1.37e-35	1.65e-25	2.35e-23	5.1e-08	2.88e-06	1.86e-15	3.26e-13	1.64e-44	7.48e-46	1.04e-31	1.59e-32	1.79e-24	2.14e-25	0.0252	0.0243
ARS-BFGL-BAC-32721	17	34377274	5.4e-07	1.13e-06	1.31e-27	5.41e-25	1.26e-25	2.15e-23	3.05e-18	1.65e-15	3.46e-28	1.45e-23	2.87e-51	8.65e-48	6.82e-28	2.28e-25	5.67e-10	2.68e-08	6.07e-15	1.4e-12	3.5e-61	7.71e-62	4.96e-44	1.11e-44	1.96e-29	1.19e-29	0.0186	0.0218
BFGL-NGS-115988	17	45356254	0.177	0.203	0.711	0.595	0.734	0.828	0.291	0.528	0.00151	0.00452	6.11e-07	8.35e-07	1.36e-09	6.83e-10	6.11e-24	3.66e-25	2.51e-09	1.32e-09	0.000161	0.000183	2.21e-05	2.44e-05	0.00228	0.00304	0.00139	0.00142
BTA-117207-no-rs	17	47268519	0.0757	0.114	0.134	0.074	0.0837	0.062	5.49e-05	0.000143	8.89e-12	1.47e-10	2.78e-22	3.41e-22	1.17e-33	2.11e-33	4.05e-24	4.99e-21	1.2e-36	8.54e-31	3.77e-17	7.26e-18	3.16e-17	7.05e-18	8.53e-15	2.7e-16	3.67e-15	6.54e-16
BTA-41203-no-rs	17	55519655	0.0834	0.0418	0.0186	0.0138	0.000148	3.67e-05	0.249	0.393	2.79e-05	0.000111	5.33e-21	4.5e-22	3.9e-30	8.12e-31	5.72e-08	7.11e-07	2.76e-20	8.54e-20	2.8e-18	1.9e-18	8.93e-19	1.39e-19	2.88e-14	8.44e-15	1.43e-09	7.29e-10
BTB-00682411	17	61891068	0.845	0.901	0.286	0.624	0.00245	0.0053	0.243	0.448	2.65e-08	3.15e-08	0.00356	0.000996	3.28e-08	1.69e-08	1.22e-07	7.95e-08	1.66e-09	8.35e-09	0.000312	0.000291	4.31e-09	2.59e-09	1.57e-11	6.88e-12	1.5e-24	1.37e-25
ARS-BFGL-NGS-17192	17	66236750	2.97e-15	1.54e-13	1.67e-05	0.000239	1.3e-12	5.59e-11	0.000975	0.00105	0.394	0.506	7.07e-07	2.13e-06	0.0274	0.0226	0.432	0.321	0.705	0.387	0.00828	0.00865	0.102	0.0879	0.785	0.869	0.153	0.104
ARS-BFGL-NGS-34106	17	66619908	0.911	0.583	3.68e-14	3.34e-13	6.22e-05	0.000117	4.65e-25	6.76e-26	1.67e-16	1.29e-17	8.17e-07	6.14e-07	0.0498	0.0312	0.816	0.821	0.405	0.0663	5.08e-10	3.53e-10	0.012	0.0112	5.73e-07	6.9e-07	0.0103	0.00546
Hapmap40427-BTA-41914	17	66671839	3.88e-05	2.5e-05	0.00261	0.00132	0.538	0.563	6.15e-19	1.74e-20	3.07e-11	1.87e-11	0.752	0.665	0.502	0.441	0.641	0.5	0.652	0.948	0.0886	0.0906	0.348	0.413	0.315	0.389	7.64e-05	3.44e-05
ARS-BFGL-NGS-84420	17	66725091	0.0119	0.00624	0.000173	0.000104	0.312	0.415	7.96e-16	6.83e-17	1.07e-11	1.09e-11	0.232	0.296	0.534	0.325	0.0735	0.0491	0.257	0.211	0.0189	0.0179	0.122	0.15	0.191	0.213	1.68e-07	6.11e-08
BTA-90512-no-rs	17	68732546	0.0062	0.00835	2.61e-05	1.78e-05	0.314	0.383	6.81e-19	1.82e-17	4.33e-13	2.67e-11	1.5e-13	1.49e-12	4.37e-15	3.83e-13	9.49e-14	2.89e-12	5.65e-10	5.34e-09	1.55e-11	8.6e-12	3.55e-07	1.42e-07	1.45e-11	6.32e-12	0.115	0.0736
BFGL-NGS-113436	17	72710280	4.42e-13	3.02e-14	0.00039	8.87e-05	2.18e-05	1.16e-05	0.000371	0.000669	1.8e-07	4.74e-07	0.000169	1.54e-05	0.00569	0.00134	0.0054	0.00978	0.783	0.607	0.0038	0.00292	0.000402	0.000273	0.0596	0.0424	0.0163	0.016
Hapmap52899-rs29009847	18	3499387	0.00831	0.00824	5.99e-08	5.79e-08	1.88e-11	9.53e-11	2.9e-05	0.000108	1.46e-16	1.37e-14	6.55e-20	1.9e-19	3.7e-10	8.61e-10	9.35e-07	1.48e-05	3.15e-07	4.92e-07	3.24e-47	8.57e-48	1.96e-27	4.7e-28	1.25e-19	5.67e-20	0.777	0.881
ARS-BFGL-NGS-62981	18	5655435	7.42e-13	2.31e-12	7.57e-31	8.31e-30	2.16e-33	3.31e-31	1.7e-12	7.47e-11	3.73e-23	4.92e-20	8.4e-43	1.54e-40	1.69e-16	1.57e-14	3.33e-08	3.84e-07	4.49e-07	1.69e-06	4.69e-55	4.07e-55	1.57e-27	4.56e-28	3.39e-22	3.74e-22	0.02	0.0143
BTA-03029-rs29010796	18	6752549	1.29e-14	1.64e-13	3.53e-40	3.41e-37	9.03e-38	2.44e-34	1.06e-17	5.34e-16	1.83e-25	5.8e-22	9.19e-48	5.56e-44	4.53e-19	1.43e-17	2.94e-07	8.94e-06	4.54e-10	1.51e-09	1.01e-70	1.36e-70	1.23e-25	7.46e-26	2.13e-25	3.54e-25	0.00333	0.00236
BTA-44411-no-rs	18	7725422	5.73e-09	1.72e-08	7.04e-25	1.89e-24	2.21e-22	2.21e-20	4.38e-12	1.5e-11	5.46e-16	4.66e-14	6.87e-17	2.87e-16	6.02e-05	2.5e-05	0.391	0.324	0.475	0.441	5.19e-36	3.94e-36	7.62e-12	6.11e-12	6.76e-10	3.01e-10	2.94e-05	2.08e-05
ARS-BFGL-NGS-31386	18	14208633	5.17e-15	5.4e-15	1.84e-13	1.23e-12	2.21e-18	5.09e-18	0.351	0.637	0.0211	0.0456	9.25e-15	1.96e-15	0.000399	2.26e-05	0.211	0.226	0.0389	0.000964	5.58e-14	2.9e-14	9.93e-11	4.79e-11	0.00116	0.0016	0.22	0.174
ARS-BFGL-NGS-107284	18	14302556	6.03e-15	5.86e-15	1.78e-13	7.78e-13	3.54e-18	4.3e-18	0.338	0.617	0.0244	0.0516	2.47e-14	4.73e-15	0.000591	3.27e-05	0.274	0.286	0.0449	0.00117	4.34e-13	2.33e-13	2.51e-10	1.18e-10	0.00467	0.00621	0.176	0.14
ARS-BFGL-NGS-72034	18	14626788	6.36e-13	1.84e-13	2.89e-21	1.98e-20	3.68e-20	6.09e-20	1.3e-05	0.000105	1.03e-05	0.000114	5.2e-21	3.57e-21	3.27e-06	2.07e-06	0.00368	0.0163	0.011	0.00503	1.77e-30	5.27e-31	4.52e-15	1.31e-15	3.3e-10	2.1e-10	4.1e-05	2.78e-05
Hapmap52930-rs29019965	18	22728849	0.257	0.182	0.834	0.863	0.659	0.671	0.135	0.0801	0.2	0.123	5e-06	2.73e-06	1.62e-08	1.27e-09	0.000155	0.000297	2.14e-08	1.46e-08	0.424	0.407	1.09e-06	1.07e-06	0.581	0.7	1.38e-22	7.38e-23
ARS-BFGL-NGS-94891	18	24286893	0.00283	0.00461	1.14e-21	2.18e-21	6.29e-20	6.86e-19	4.88e-21	4.8e-21	1.1e-35	3.26e-33	5.81e-28	3.63e-28	3.41e-19	2.77e-18	0.46	0.761	1.19e-06	2.43e-06	2.43e-49	2.24e-49	6.56e-13	3.85e-13	1.98e-20	1.53e-21	0.0548	0.0539
BFGL-NGS-113937	18	25191690	0.161	0.0868	0.0526	0.0393	0.117	0.0946	0.32	0.258	0.815	0.944	0.00069	0.00109	9.99e-08	8.72e-08	9.33e-08	9.12e-08	1.04e-07	1.45e-08	0.144	0.144	1.99e-06	1.71e-06	0.000375	0.000452	1.01e-22	3.8e-23
BTA-29270-no-rs	18	28425238	0.862	0.928	6.32e-09	5.14e-09	5.33e-09	2.47e-09	1.97e-14	8.67e-14	7.31e-30	5.49e-28	1.68e-14	8.05e-14	3.52e-13	1.37e-12	0.673	0.69	1.67e-07	2.43e-07	6.61e-33	6.16e-33	5.82e-06	6.29e-06	2.82e-15	2.21e-16	0.0143	0.0127
ARS-BFGL-NGS-107749	18	33986486	2.6e-06	5.09e-07	1.88e-21	1.49e-21	1.74e-19	8.39e-20	2.54e-13	2.91e-12	3.55e-18	1.3e-16	1.96e-41	2.05e-43	4.54e-30	2.37e-31	2.84e-08	3.35e-07	3.61e-20	1.32e-19	2.13e-45	3.09e-45	1.4e-24	9.83e-25	8.2e-22	1.51e-21	0.0113	0.0116
BTA-43256-no-rs	18	43502109	0.189	0.269	0.901	0.801	0.296	0.402	0.0827	0.11	3.63e-06	9.54e-06	5.33e-17	7.36e-17	5.56e-29	2.33e-26	2.44e-19	1.62e-17	9.19e-35	6.86e-32	2.21e-15	2.02e-15	1.28e-11	1.44e-11	2.32e-07	2.33e-07	1.48e-13	1.95e-13
ARS-BFGL-NGS-4463	18	49167271	4e-09	2.89e-09	6.42e-25	7.69e-24	2.11e-22	1.71e-21	2.21e-12	1.66e-11	2.11e-15	6.93e-14	8.6e-55	6.91e-53	2.83e-33	1.11e-29	1.16e-13	1.92e-11	9.1e-19	3.99e-16	5.6e-60	5.13e-61	1.71e-29	7.88e-30	7.89e-28	2.24e-28	7.08e-06	4.78e-06
ARS-BFGL-NGS-86321	18	49525635	7.66e-16	2.18e-16	1.34e-22	2.71e-22	6.37e-27	1.17e-26	0.000167	0.000523	1.16e-08	3.54e-07	5.77e-31	7.71e-31	2.39e-17	3.22e-17	0.226	0.521	6.97e-07	9.03e-07	8.56e-38	1.59e-38	2.06e-22	4.49e-23	2.3e-12	9.28e-13	0.116	0.0991
ARS-BFGL-NGS-63460	18	49966162	0.00337	0.000446	2.45e-08	6.43e-09	1.36e-08	3.29e-09	3.55e-05	0.000295	1.77e-08	5.76e-07	3.29e-39	5.38e-37	7.19e-32	7.34e-26	1.23e-25	1.92e-22	5.42e-21	1.39e-15	1.74e-32	4.06e-33	1.08e-31	4.24e-32	1.3e-19	2.54e-20	1.54e-17	6.43e-18
ARS-BFGL-NGS-7137	18	51369666	1.27e-05	2.2e-05	2.18e-21	2.28e-19	1.18e-13	5.81e-12	2.87e-14	1.92e-12	1.23e-10	4.69e-09	3.91e-45	2.55e-43	6.97e-33	8.96e-32	8.16e-16	5.34e-15	1.32e-19	8.77e-18	3.22e-44	1.35e-44	2.68e-29	5.89e-30	5.54e-26	1.63e-26	4.4e-05	2.37e-05
ARS-BFGL-NGS-54290	18	51571629	0.593	0.643	0.00479	0.014	0.0371	0.0596	1e-05	0.000158	1.6e-07	7.82e-07	7.78e-14	6.24e-12	1.45e-11	2.06e-09	1.56e-11	8.56e-10	4.89e-06	4.17e-05	8.4e-14	1.69e-14	5.3e-08	4.39e-08	1.83e-25	7.76e-28	5.52e-05	5.41e-05
BFGL-NGS-117685	18	51592949	0.632	0.688	0.00581	0.0165	0.0387	0.0555	1.88e-05	0.000254	3.23e-07	1.71e-06	6.05e-14	4.62e-12	5.99e-12	8.84e-10	2.61e-11	1.31e-09	4.81e-06	6.47e-05	1.57e-13	3.46e-14	1.2e-07	1.07e-07	1.27e-26	5.73e-29	3.36e-05	3.51e-05
ARS-BFGL-NGS-22987	18	51644121	0.694	0.8	0.00636	0.0149	0.038	0.0552	3.65e-05	0.000549	6.79e-07	3.75e-06	5.72e-14	3.56e-12	5.23e-12	8.55e-10	9.32e-11	5.23e-09	1.72e-06	2.47e-05	2.62e-14	5.54e-15	2.52e-08	2.09e-08	9.04e-26	3.55e-28	1.63e-05	1.67e-05
BFGL-NGS-117985	18	53948569	1.71e-19	1.46e-19	9.83e-55	2.56e-51	1.43e-49	4.85e-48	7.86e-24	4.93e-21	2.79e-31	7.35e-28	4.03e-88	5.68e-85	2.76e-42	2.78e-39	1.43e-12	3.98e-10	2.6e-21	3e-19	1.64e-98	4.77e-100	1.48e-52	2.08e-53	2.53e-44	9.23e-45	0.0966	0.0908
Hapmap41540-BTA-43915	18	53970861	9.02e-07	2.13e-06	3.07e-18	7.27e-16	5.56e-13	1.29e-11	2.19e-09	6.97e-08	5.94e-07	2.08e-05	6.32e-34	2.65e-32	7.63e-25	4.7e-25	8.68e-08	5.03e-07	7.48e-11	2.38e-10	2.74e-38	7.44e-39	8.1e-28	7.04e-28	5.45e-25	1.58e-25	0.000661	0.000889
Hapmap47618-BTA-43817	18	55892476	0.208	0.16	2.09e-06	2.14e-06	4.56e-05	3.3e-05	1.06e-06	1.11e-05	1.07e-08	1.08e-07	9.15e-28	7.67e-28	1.4e-26	1.24e-26	8.85e-15	5.6e-13	4.03e-28	1.65e-27	6.33e-20	1.02e-20	1.14e-17	3.15e-18	1.12e-09	4.73e-10	1.66e-10	7.66e-11
ARS-BFGL-BAC-36087	18	56824366	0.812	0.878	0.591	0.368	0.806	0.688	0.297	0.201	0.343	0.212	0.000111	0.000237	3.36e-08	9.15e-08	0.000221	0.000525	8.45e-06	3.12e-05	0.465	0.507	0.0078	0.00671	0.942	0.9	9.53e-23	3.14e-23
ARS-BFGL-NGS-98028	18	57174711	0.0117	0.019	1.45e-20	4.42e-19	1.04e-10	1.84e-09	1.4e-21	9.74e-21	1.76e-15	2.36e-14	1.27e-22	4.27e-20	3.02e-12	1.15e-09	5.59e-07	1.64e-05	5.66e-10	3.07e-07	1.01e-13	2.14e-14	1.07e-05	6.12e-06	1.58e-09	3.59e-10	0.272	0.219
BTA-29287-no-rs	18	58696066	5.39e-08	1.32e-08	5.13e-31	1.92e-31	1.07e-23	1.23e-23	6.94e-20	3.75e-18	6.71e-21	3.73e-18	6.44e-77	1.34e-76	1.7e-58	1.5e-54	8.16e-22	1.91e-18	1.62e-40	7.69e-37	8.61e-86	3.73e-88	8e-52	1.69e-53	1.19e-51	1.32e-53	7.03e-13	2.39e-13
ARS-BFGL-NGS-17877	18	60377508	8.37e-14	1.69e-13	1.98e-14	3.44e-12	5.57e-16	5.96e-16	0.109	0.408	0.0548	0.113	5.71e-17	2.23e-16	5.09e-09	2.89e-09	0.359	0.452	0.0538	0.00993	1.98e-08	1.5e-08	4.07e-05	3.62e-05	0.00548	0.00331	0.00784	0.00814
ARS-BFGL-NGS-20095	18	62658789	5.96e-17	2.08e-16	2.78e-19	2.82e-17	2.25e-26	5.92e-26	0.0145	0.0643	9.52e-07	7.12e-06	3.08e-20	6.46e-20	1.27e-05	6.05e-06	0.381	0.463	0.104	0.0686	4.81e-15	4.59e-15	2.45e-08	7.73e-09	0.178	0.194	0.919	0.877
BFGL-NGS-111782	18	63029071	0.0011	0.000623	5.77e-05	3.08e-05	3.82e-07	7.5e-07	0.111	0.246	0.000121	0.000837	2.14e-35	7.03e-36	4.21e-39	1.15e-38	1.36e-19	1.68e-17	4.15e-34	1.07e-33	1.2e-37	1.33e-38	3.4e-31	6.27e-32	5.44e-19	2.55e-19	1.51e-13	5.49e-14
BFGL-NGS-112365	18	64548360	0.114	0.0483	0.000115	1.85e-05	6.78e-06	6.28e-06	0.000894	0.00371	3.69e-09	6.48e-07	8.7e-40	1.43e-38	3.63e-43	7.66e-38	2.55e-28	6.3e-25	1.2e-36	2.07e-30	4.01e-36	4.04e-37	4.18e-37	1.93e-38	2.1e-25	2.76e-26	8.87e-23	6.75e-24
ARS-BFGL-NGS-88208	19	6454113	0.000134	0.000107	4.03e-10	8.51e-10	2.81e-06	5.08e-06	6.18e-05	9.72e-05	0.05	0.0955	1.7e-28	6.89e-29	4.45e-22	1.25e-21	9.9e-15	1.08e-13	1.49e-15	1.5e-15	2.51e-08	2.61e-08	2.23e-13	1.32e-13	0.000373	0.000716	1.09e-24	2.64e-25
Hapmap59291-rs29022102	19	14815755	0.419	0.394	0.291	0.178	0.0998	0.131	0.562	0.406	0.0711	0.168	1.97e-08	2.85e-09	6.54e-14	5.99e-15	7.15e-09	6.83e-09	2.21e-24	2.9e-28	8.26e-26	2.48e-26	9.08e-05	7.17e-05	7.13e-17	1.08e-17	0.459	0.494
ARS-BFGL-NGS-106227	19	20089776	0.102	0.0714	0.00695	0.00761	1.57e-05	5.44e-06	0.0839	0.11	5.59e-08	1.99e-08	0.0499	0.0367	1.53e-08	4.67e-10	2.43e-06	5.26e-06	5.67e-06	2.44e-07	0.672	0.6	0.00424	0.00292	0.0045	0.00378	1.02e-22	2.89e-24
ARS-BFGL-NGS-15111	19	23314971	0.81	0.877	0.594	0.987	0.0953	0.171	0.655	0.961	0.00317	0.00432	6.47e-06	1.91e-05	2.65e-08	3.64e-08	0.306	0.674	1.96e-05	2.92e-05	0.000336	0.000364	1.34e-06	2.74e-06	1.74e-05	3.07e-05	4.14e-25	1.17e-24
ARS-BFGL-NGS-38938	19	62805137	2.66e-12	5.37e-12	1.4e-31	2.97e-30	8.49e-21	4.84e-19	8.73e-14	4.9e-13	5.14e-07	9.65e-06	8.28e-29	4.36e-28	6.83e-11	4.73e-11	0.0277	0.0878	0.0598	0.0704	8.36e-27	9.33e-27	8.49e-16	5.39e-16	1.8e-09	2.57e-09	0.00577	0.00502
ARS-BFGL-NGS-101226	19	63191482	1.19e-13	4.67e-13	6.38e-15	2.25e-13	1.48e-20	5.08e-19	0.0623	0.0761	5.46e-05	8.29e-05	0.000138	0.000189	0.00548	0.0151	0.116	0.172	2.11e-06	5.47e-05	0.000274	0.000336	0.00811	0.00797	0.832	0.745	0.000926	0.000695
ARS-BFGL-NGS-81228	19	63625695	2.25e-10	2.87e-10	5.06e-29	1.28e-27	1.25e-20	4.19e-19	4.7e-14	2.06e-13	9.39e-10	1.48e-08	1.39e-26	1.1e-26	2.95e-09	5.14e-10	0.0279	0.0929	0.0338	0.03	2.09e-33	5.47e-34	1.39e-17	4.91e-18	6.99e-10	6.27e-10	0.000878	0.000646
ARS-BFGL-NGS-102011	19	63646530	3.86e-20	1.73e-18	4.32e-28	5.54e-25	3.02e-33	7.18e-30	5.2e-05	0.000155	6.12e-09	3.32e-08	6.81e-21	8.19e-20	0.0737	0.0602	0.158	0.226	0.00213	0.00856	2.95e-17	5.18e-17	3.63e-18	5.11e-18	0.00288	0.00334	0.78	0.938
ARS-BFGL-NGS-27058	20	712232	0.00167	0.00151	1.11e-10	9.07e-11	2.38e-07	7.02e-07	3.92e-07	1.89e-06	1.16e-05	0.000303	4.89e-21	6.39e-20	6.26e-11	7.85e-10	2.31e-15	2.51e-15	4.24e-05	0.000196	2.79e-36	3.33e-36	6.09e-28	3.82e-28	1.04e-24	2.43e-25	0.168	0.207
BFGL-NGS-109784	20	909076	0.134	0.0885	0.09	0.0625	0.137	0.127	0.6	0.622	0.899	0.789	9.92e-13	6.76e-13	5.14e-13	1.53e-11	2.6e-26	1.85e-25	2.62e-08	1.23e-07	0.000194	0.0002	4.37e-11	4.1e-11	0.00608	0.00428	8.81e-07	1.48e-06
BTB-01355934	20	2322919	5.44e-07	8.61e-07	0.000241	0.00021	8.68e-06	5.42e-06	0.422	0.624	0.508	0.706	0.274	0.252	1.53e-08	2.24e-09	0.0504	0.0975	1.64e-06	9.38e-07	0.436	0.47	0.19	0.154	0.709	0.904	2e-25	2.02e-26
Hapmap49207-BTA-51446	20	7770495	9.06e-11	2.63e-11	5.02e-27	1.36e-26	2.36e-25	2.52e-24	8.91e-12	4.96e-10	2.53e-16	2.39e-13	6.74e-35	9.5e-32	3.29e-15	2.35e-12	2.06e-09	4.73e-08	3.3e-06	0.000197	4.51e-37	1.51e-37	1.01e-12	6.3e-13	7.79e-23	7.36e-24	5.22e-05	1.93e-05
ARS-BFGL-NGS-29910	20	9468693	2.01e-07	1.67e-07	3.29e-18	2.92e-18	2.49e-19	2.04e-18	2.2e-08	2.33e-07	2.3e-15	3.45e-13	1.23e-32	1.12e-29	7.39e-15	1.19e-11	4.21e-13	2.27e-11	1.9e-07	2.41e-05	1.53e-43	2.21e-44	3e-20	5.9e-21	3.4e-27	2.05e-28	0.00372	0.00232
ARS-BFGL-NGS-16696	20	10946655	3.95e-09	3.46e-09	2.71e-17	8.62e-18	3.91e-24	2.04e-23	8.34e-06	1.28e-05	1.2e-18	1.45e-17	1.23e-14	4.55e-14	0.000171	0.00111	0.915	0.788	0.145	0.237	6.79e-24	3.45e-24	6.69e-06	3.85e-06	4.56e-06	1.51e-06	4.76e-08	5.13e-08
BTA-51542-no-rs	20	12265384	3.06e-12	1.47e-12	1.39e-17	5.53e-19	5.67e-26	3.35e-25	0.000667	0.00176	1.07e-13	4.46e-12	6.82e-19	6.73e-17	2.17e-05	0.00124	0.291	0.499	0.813	0.29	3.91e-18	3.05e-18	2.29e-08	1.9e-08	8.73e-10	3.65e-10	2.02e-08	5.64e-09
BTB-00784317	20	43313427	6.42e-12	1.84e-11	9.12e-26	3.37e-23	2.02e-29	6.09e-27	7.42e-10	1.41e-08	1.92e-19	2.65e-17	5.01e-09	1.46e-07	0.507	0.276	0.0993	0.0559	0.028	0.013	1.55e-13	2.18e-13	0.938	0.979	4.38e-08	1.29e-08	1.69e-22	4.23e-23
ARS-BFGL-BAC-34877	20	43511650	4.4e-11	1.26e-10	7.45e-23	1e-20	5.25e-27	1.47e-24	2.61e-08	2.53e-07	1.61e-17	5.37e-16	1.28e-11	8.1e-10	0.309	0.692	0.839	0.851	0.734	0.417	7.26e-16	1.09e-15	0.274	0.263	4.73e-11	1.63e-11	1.39e-11	6.69e-12
BTA-50676-no-rs	20	44694564	9.3e-08	6.97e-08	2.76e-20	9.52e-20	1.09e-24	4.86e-24	6.85e-10	5.87e-09	3.67e-23	4.87e-21	5e-18	3.08e-17	3.89e-05	0.000152	0.00669	0.0203	0.00438	0.0146	6.06e-22	2.6e-22	0.00247	0.00132	7.8e-10	8.23e-11	1.46e-12	1.82e-12
BTA-11676-rs29017434	20	46149357	4.27e-11	3.72e-11	2.05e-24	1.76e-22	5.76e-32	9.03e-30	1.76e-09	5.64e-08	4.27e-26	2.75e-23	1.63e-23	9.42e-21	8.47e-07	4.91e-05	0.00731	0.0395	0.0016	0.0239	8.28e-24	6.28e-24	2.93e-05	1.98e-05	1.79e-12	3.92e-13	3.3e-10	2.77e-10
Hapmap47815-BTA-104066	20	48114351	2.9e-09	3.11e-09	3.07e-22	9.43e-21	5.16e-27	7.05e-26	8.04e-10	2.34e-08	1.43e-22	3.29e-20	5.58e-20	1.07e-17	3.19e-05	0.000689	0.00642	0.0331	0.00478	0.0399	1.45e-19	5.33e-20	0.00369	0.00182	4.16e-10	6.05e-11	1.23e-14	3.4e-14
BTB-01173240	20	48165391	7.45e-09	8.71e-09	6.71e-22	2.1e-20	2.16e-26	3.22e-25	5.42e-10	1.54e-08	1.07e-22	2.32e-20	2.05e-19	3.92e-17	4.79e-05	0.001	0.00916	0.0447	0.00528	0.0437	4.34e-19	1.52e-19	0.00445	0.00225	5.56e-10	8.18e-11	8.62e-15	2.22e-14
Hapmap36108-SCAFFOLD20130_2652	20	48318267	8.67e-09	1.6e-08	2.61e-23	3.31e-21	1.57e-27	2.41e-25	3.33e-11	1.45e-09	7.86e-25	2.73e-22	2.98e-23	3.64e-20	9.34e-07	8.25e-05	0.001	0.0102	0.000582	0.0095	8.5e-23	3.57e-23	0.000134	9.54e-05	8.61e-13	2.16e-13	1.42e-11	9.25e-12
BTB-00787483	20	50969848	1.91e-05	4.35e-05	2.95e-12	2.28e-10	3.78e-12	4.54e-11	8.4e-06	0.0001	2.07e-08	9.15e-08	0.498	0.741	3.24e-07	2e-10	0.000173	8.44e-05	1.43e-08	5.25e-11	0.667	0.761	4.49e-05	3.99e-05	0.275	0.286	1.68e-25	1.58e-26
ARS-BFGL-NGS-38258	20	56721394	1.14e-11	1.93e-11	1.45e-22	4.69e-22	3.73e-25	5.33e-24	1.16e-07	3.16e-07	4.15e-14	5.99e-14	6.72e-05	0.000508	0.0104	0.00118	6.41e-12	4.07e-13	7.88e-10	1.97e-12	4.46e-08	5.21e-08	0.00232	0.00223	0.00477	0.00297	2.58e-14	6.55e-15
ARS-BFGL-NGS-21804	20	59016802	2.96e-06	8.28e-06	4.82e-11	1.69e-11	2.76e-17	4.84e-17	0.000519	0.000358	3.71e-15	2.61e-15	0.121	0.164	0.000882	0.000465	1.75e-10	2.19e-11	0.000132	0.000634	8.97e-06	8.21e-06	0.205	0.194	0.58	0.511	7.6e-29	2.49e-29
ARS-BFGL-NGS-64059	20	59070717	0.000276	0.000239	2.53e-07	1.18e-07	2.06e-10	4.52e-11	0.00574	0.0153	1.26e-08	3.25e-08	0.557	0.958	0.00122	3.03e-05	5.23e-10	9.21e-12	0.0217	0.00452	0.00121	0.00144	0.0414	0.0432	0.886	0.994	4.39e-28	4.68e-28
ARS-BFGL-NGS-38061	20	65637410	0.0698	0.0938	0.0016	0.00731	0.00549	0.018	0.029	0.0598	0.0391	0.12	5.08e-19	2.98e-18	4.29e-21	6.64e-20	5.21e-22	7.96e-23	1.78e-17	1.51e-18	3.18e-24	1.46e-24	9.19e-14	6.26e-14	6.3e-21	3.97e-21	2.52e-06	2.74e-06
Hapmap39840-BTA-51148	20	65773057	0.392	0.369	0.059	0.158	0.725	0.953	0.000444	0.00111	0.0235	0.0761	3.58e-09	1.02e-08	4.96e-12	1.29e-11	6.01e-22	1.28e-23	1.32e-12	4.25e-13	1.51e-14	2.06e-14	6.58e-07	6.45e-07	2.31e-09	3.66e-09	5.44e-05	5.4e-05
ARS-BFGL-NGS-30641	20	67462559	0.625	0.655	0.000104	0.000369	0.0765	0.14	3.09e-06	1.23e-05	0.0124	0.0471	8.69e-14	2.55e-13	4.43e-12	1.2e-11	2.65e-22	9.43e-24	2.71e-11	1.42e-11	5.24e-15	4.48e-15	3.11e-08	2.46e-08	6.54e-08	5.86e-08	8.41e-06	8.11e-06
ARS-BFGL-NGS-103364	20	67606012	0.0385	0.0323	0.592	0.843	0.176	0.0529	0.00229	0.00796	0.256	0.555	1.15e-10	2.87e-09	8.96e-20	3.49e-17	1.33e-35	6.69e-37	5.42e-13	1.76e-10	3.66e-07	3.49e-07	1.59e-07	2.51e-07	6.81e-15	5.02e-15	4.39e-13	6.09e-13
ARS-BFGL-NGS-80240	20	69749218	0.00352	0.00506	1.09e-06	2.39e-05	0.000262	0.00145	0.0017	0.0116	0.0817	0.278	2.24e-28	1.05e-26	1.4e-28	8.25e-28	5.95e-23	8.6e-23	3.15e-16	1.42e-17	2.69e-19	1.39e-19	9e-17	3.41e-17	1.9e-15	1.06e-15	3.41e-15	2.31e-15
ARS-BFGL-NGS-91468	21	19767713	6.75e-09	1.71e-08	4.85e-26	3.96e-25	5.86e-20	2.06e-19	1.06e-13	1.55e-13	3.38e-12	1.44e-11	9.36e-16	3.7e-14	0.00227	0.0075	0.866	0.529	0.643	0.57	7.24e-25	8.91e-25	1.88e-06	2.88e-06	1.26e-24	3.39e-25	0.00598	0.00328
Hapmap47651-BTA-51810	21	19983053	0.000582	0.000598	0.857	0.912	0.0255	0.0141	2.6e-05	0.000317	0.0397	0.149	3.83e-06	2.48e-06	5.11e-13	4.1e-14	1.4e-07	8.67e-08	1.75e-12	1.38e-11	0.033	0.0309	1.41e-06	9.86e-07	0.551	0.568	4.08e-24	7.56e-25
BTA-51857-no-rs	21	21017358	0.0618	0.0996	0.00195	0.00132	0.000692	0.000384	2.2e-10	1.44e-09	6.46e-26	3.05e-24	5.45e-08	4.14e-08	0.000163	7.67e-05	0.00095	0.00491	0.000355	0.00089	2.43e-22	3.64e-23	7.93e-16	3.62e-16	2.49e-13	3.67e-14	0.00445	0.00443
ARS-BFGL-NGS-19953	21	31251702	1.54e-15	2.72e-15	1.75e-25	2.09e-25	3.86e-39	5.48e-36	2.11e-06	7.76e-06	3.47e-26	5.3e-23	3.75e-22	6.77e-21	0.000163	0.000176	0.636	0.253	0.921	0.995	1.21e-29	2.43e-29	3.99e-13	3.37e-13	8.63e-18	2.36e-18	0.000773	0.000454
ARS-BFGL-NGS-2540	21	31938171	1.12e-08	3.08e-08	7.31e-25	2.27e-25	7.39e-17	2.76e-15	5.43e-13	1.44e-12	2.01e-08	2.08e-07	1.53e-34	1.19e-32	1.15e-20	7.89e-20	4.32e-06	0.000211	2.33e-08	1.98e-07	4.75e-21	9.72e-21	4.08e-15	3.78e-15	5.61e-16	1.16e-15	8.91e-08	9.17e-08
BTB-01483706	21	43364207	0.0706	0.0457	0.889	0.812	0.28	0.25	0.0639	0.0624	0.175	0.155	5.24e-07	1.68e-06	9.58e-14	6.67e-13	2.43e-06	5.19e-06	9.05e-13	7.9e-12	0.00517	0.00487	6.92e-08	2.23e-08	9.99e-05	0.000148	2.23e-23	9.16e-25
BTA-97034-no-rs	21	43399424	0.0205	0.0121	0.606	0.528	0.0994	0.0847	0.0528	0.0516	0.242	0.209	1.11e-05	3.21e-05	4.58e-12	3.86e-11	1.33e-05	4.26e-05	2.06e-12	2.52e-11	0.0102	0.00765	1.72e-07	4.86e-08	0.000141	0.000148	1.96e-22	5.47e-24
ARS-BFGL-BAC-29205	21	44229968	1.72e-17	6.83e-16	2.27e-21	1.44e-17	9.53e-24	2.07e-20	0.00281	0.0136	0.000246	0.00127	4.18e-25	9.2e-23	2.87e-08	1.51e-07	0.233	0.375	0.0575	0.0152	1.61e-11	1.74e-11	7.64e-14	3.77e-14	0.00252	0.00374	0.631	0.571
Hapmap50017-BTA-52441	21	47484905	2.2e-22	5.82e-22	4.19e-23	2.01e-20	5.96e-31	6.21e-29	0.0298	0.0673	1.31e-05	7.23e-05	1.66e-14	3.86e-14	0.129	0.111	0.0239	0.0236	0.0304	0.114	1.36e-11	2.56e-11	8.36e-06	1.19e-05	0.0397	0.0498	5.39e-05	3.56e-05
BTB-01480099	21	48009246	9.66e-14	3.25e-13	2.54e-14	1.33e-12	1.37e-17	2.97e-16	0.0803	0.138	0.00568	0.0127	3.25e-06	1.89e-06	0.738	0.915	0.035	0.0675	0.000235	0.00783	1.18e-06	1.01e-06	0.0154	0.0145	0.451	0.454	2.02e-06	1.3e-06
Hapmap39755-BTA-52639	21	55574197	0.574	0.723	0.000123	0.000762	0.00043	0.00246	6.13e-06	4.31e-05	2.92e-09	7.45e-08	1.76e-13	2.57e-12	6.24e-11	1.63e-10	0.00132	0.00403	1.2e-08	5.89e-09	1.24e-26	1.52e-27	1.39e-18	3.43e-19	5.4e-27	1.04e-28	3.56e-07	1.84e-07
BFGL-NGS-113671	21	55876970	0.000544	0.00118	6.18e-16	6.63e-14	1.46e-16	7.02e-15	1.15e-11	4.76e-10	3.86e-23	3.6e-20	1.6e-31	1.51e-29	1.34e-17	1.65e-17	0.000349	0.00285	6.02e-10	1.66e-10	1.1e-40	7.08e-41	1.17e-23	6.3e-24	2.08e-26	2.01e-27	0.00997	0.00911
BFGL-NGS-116152	21	55976405	0.000268	0.000374	4.81e-06	6.57e-06	1.4e-08	9.82e-08	0.0547	0.0915	1.4e-05	5.81e-05	2.28e-18	6.2e-17	4.28e-11	2.44e-09	1.67e-07	2.51e-06	7.07e-12	1.63e-11	2.21e-34	2.4e-35	2.08e-16	4.81e-17	4.35e-30	9.69e-32	0.000438	0.000342
ARS-BFGL-NGS-13189	21	56088858	4.53e-06	6.44e-06	6.64e-20	1.81e-17	3.71e-22	2.33e-20	5.81e-12	6.27e-10	1.25e-25	2.56e-22	1.8e-38	1.33e-36	4.34e-20	1.28e-20	0.000716	0.00604	1.33e-11	1.21e-12	9.05e-56	6.1e-56	8.24e-32	2.27e-32	6.13e-39	8.08e-40	2.37e-06	2.22e-06
ARS-BFGL-NGS-49674	21	56196837	0.0362	0.0375	3.78e-05	4.16e-05	4.96e-06	1.99e-05	0.00184	0.00536	3.95e-07	3.92e-06	2.48e-23	1.53e-22	3.43e-22	1.97e-21	9.8e-08	1.16e-06	1.48e-16	2.21e-16	2.19e-31	4.33e-32	2.44e-21	3.11e-22	4.84e-33	9.38e-35	1.81e-19	1.54e-20
ARS-BFGL-NGS-23777	21	57230746	0.011	0.0138	2.16e-12	1.5e-12	1.43e-14	1.38e-13	1.65e-10	2.16e-09	4.01e-25	1.33e-23	3.57e-24	3.74e-23	2.98e-12	3.29e-12	8.09e-07	4.63e-06	1.25e-05	6.56e-05	3.43e-25	1.71e-25	1.02e-22	2.91e-23	1.83e-18	3.97e-19	0.0149	0.0143
ARS-BFGL-NGS-53154	21	58363469	0.206	0.235	2.67e-10	2.33e-10	1.11e-10	7.14e-10	3.51e-12	3.79e-11	5.39e-26	1.49e-24	4.29e-19	1.11e-17	4.17e-09	2.14e-08	6.72e-05	0.000258	1.47e-05	0.000145	1.16e-21	1.29e-21	4.21e-17	3.29e-17	5.08e-15	3.61e-15	0.00833	0.0074
Hapmap49212-BTA-53105	21	69340662	0.325	0.534	0.00249	0.00386	0.00206	0.00578	0.00284	0.0017	4.66e-05	2.49e-05	0.0502	0.0241	3.84e-07	1.55e-07	4.3e-06	3.72e-06	2.1e-08	2.41e-08	0.00229	0.00208	0.15	0.172	0.00426	0.00268	1.34e-28	1.28e-29
BFGL-NGS-111074	21	69490730	0.483	0.731	0.206	0.381	0.087	0.185	0.379	0.397	0.0406	0.0228	0.000451	3.64e-05	3.09e-11	1.12e-13	1.3e-05	2.2e-05	2.29e-11	5.54e-13	0.00319	0.00257	8.3e-07	6.74e-07	0.0663	0.0613	1.31e-23	2.26e-24
BFGL-NGS-117259	21	70814197	2.95e-11	1.54e-10	2.82e-15	4.66e-14	4.16e-26	5.03e-25	0.00271	0.00823	6.6e-16	5e-16	5.71e-09	1.79e-07	0.665	0.24	0.104	0.067	0.00149	0.0007	3.29e-06	4.5e-06	0.116	0.112	0.0193	0.0268	9.43e-05	2.51e-05
BTA-109833-no-rs	22	37730087	0.00101	0.00178	0.000153	0.000746	0.00315	0.00535	0.17	0.335	0.651	0.418	1.51e-15	1.71e-14	1.9e-12	2.29e-11	2.39e-08	2.42e-07	5.24e-08	1.28e-07	0.000519	0.000536	6.55e-11	2.97e-11	9.12e-06	1.34e-05	1.26e-22	6.79e-23
BTA-116318-no-rs	22	40683266	0.753	0.863	0.00805	0.00514	0.017	0.0176	0.000107	0.000621	1.4e-07	5.43e-07	1e-24	2.31e-22	1.86e-30	5.39e-24	3.16e-23	4.57e-17	1.41e-30	1.68e-24	1.82e-19	1.19e-19	2.32e-21	1.73e-21	8.01e-18	4.7e-18	1.73e-14	3.28e-14
ARS-BFGL-NGS-95575	22	40726456	0.849	0.935	0.00468	0.00299	0.0262	0.0288	7.63e-05	0.000396	2.79e-06	1.05e-05	9.99e-30	1.49e-27	2.72e-38	5.96e-32	1.29e-29	4.44e-23	6.55e-38	1.45e-32	8.3e-25	2.75e-25	2.28e-25	7.91e-26	9.29e-19	3.81e-19	1.54e-18	1.82e-18
ARS-BFGL-NGS-39442	22	43620882	0.302	0.528	0.00332	0.0016	0.08	0.0802	4.33e-07	1.23e-06	9.4e-08	1.35e-06	2.52e-23	1.57e-23	9.48e-32	1.39e-29	1.44e-22	1.61e-20	1.03e-28	3.16e-25	6.57e-27	2.48e-27	1.09e-19	6.07e-20	9.61e-21	4.39e-21	2.62e-16	1.27e-16
BTB-01833705	22	46131029	2.78e-07	7.02e-07	3.73e-24	1.81e-22	3.99e-20	1.2e-18	3.67e-14	1.81e-12	1.11e-16	1.59e-15	4.09e-39	1.52e-37	2.33e-24	7.29e-24	2.19e-08	6.37e-07	3.62e-14	5.83e-16	2.1e-33	5.73e-33	1.58e-16	1.57e-16	8.75e-17	1.49e-16	0.00365	0.00396
ARS-BFGL-NGS-26419	22	46607237	0.468	0.537	0.336	0.242	0.695	0.732	0.0321	0.0349	0.0366	0.0609	4.5e-16	1.59e-15	3.33e-22	5.66e-19	1.33e-27	1.66e-25	3.21e-18	3.86e-16	1.43e-08	9.87e-09	1.53e-12	1.16e-12	7.4e-08	7.03e-08	8.67e-19	6.33e-19
ARS-BFGL-BAC-29469	23	616107	0.703	0.592	1.25e-10	1.82e-10	5.47e-05	0.000279	6.58e-20	1.07e-17	6.27e-18	9.3e-16	3.84e-16	7.39e-15	1.21e-11	5.78e-11	1.81e-11	2.82e-11	1.86e-09	3.3e-08	7.66e-19	1.03e-19	4.91e-09	3.2e-09	4.71e-09	1.26e-09	0.314	0.307
ARS-BFGL-NGS-27064	23	1775946	0.00449	0.00155	0.103	0.0779	0.0282	0.0104	0.292	0.255	0.264	0.203	0.0768	0.083	1.05e-05	1.6e-06	0.38	0.255	0.011	0.0091	0.764	0.81	0.00143	0.00114	0.109	0.0948	2.37e-25	3.93e-26
Hapmap44605-BTA-55952	23	2965430	2.54e-17	2.14e-16	4.11e-14	3.16e-13	7.5e-18	2.24e-16	0.516	0.606	0.334	0.461	0.00122	0.00698	0.0898	0.0478	0.0255	0.0299	1.74e-05	1.98e-06	0.00184	0.00174	0.22	0.21	0.00539	0.00306	1.51e-16	4.49e-17
Hapmap58371-rs29014419	23	3320932	8.07e-07	1.39e-06	3.07e-09	1.89e-08	8.47e-13	1.8e-12	0.0204	0.0231	4.15e-06	1.38e-05	0.624	0.351	4.93e-07	6.45e-08	8.88e-09	6.1e-09	4.7e-09	1.62e-10	0.0114	0.0127	0.00322	0.0028	0.246	0.239	2.39e-34	1.8e-35
ARS-BFGL-NGS-52859	23	3787479	0.432	0.411	0.0838	0.0717	0.133	0.162	0.155	0.184	0.161	0.192	2.75e-13	1.14e-12	7.45e-15	5.08e-12	9.43e-23	4e-23	1.36e-07	4.58e-06	2.19e-07	1.26e-07	1.82e-06	2.29e-06	2.86e-06	2.07e-06	0.000117	0.000194
BFGL-NGS-112172	23	5145823	6.32e-06	3.08e-05	0.00255	0.00798	2.66e-06	2.87e-06	0.243	0.42	0.442	0.271	0.000123	0.000262	3.31e-14	6.87e-12	3.27e-24	7.24e-24	2.04e-15	3.1e-13	0.0427	0.039	0.0003	0.000288	2.88e-05	1.45e-05	1.22e-08	7.42e-09
BFGL-NGS-115177	23	7874236	6.49e-17	2.91e-15	2.06e-17	1.56e-15	1.83e-24	4.68e-23	0.077	0.063	2.05e-05	1.33e-05	0.003	0.0086	0.00104	0.000592	1.35e-06	2.31e-07	1.55e-07	8.78e-07	0.00558	0.00891	0.9	0.827	0.656	0.561	1.83e-11	9.85e-12
BTA-57141-no-rs	23	8513266	0.00824	0.0215	0.0179	0.0138	0.000489	0.000482	0.825	0.41	0.0497	0.00771	0.00899	0.0204	2.38e-08	4.97e-07	4.89e-06	3.11e-06	4.51e-07	8.61e-06	0.848	0.849	1.49e-08	1.16e-08	0.046	0.0521	3.31e-26	9.32e-27
ARS-BFGL-NGS-41214	23	13846320	1.16e-12	1.28e-13	9.41e-22	1.52e-21	2.1e-24	1.73e-24	4.15e-06	1.84e-05	3.13e-11	6.71e-10	1.03e-31	3.48e-33	1.31e-19	4.38e-20	0.177	0.508	2.67e-10	9.93e-11	3.46e-32	5.42e-33	3.91e-16	5.61e-17	3.69e-17	7.48e-18	0.0601	0.0361
ARS-BFGL-NGS-101393	23	14063300	0.636	0.824	0.796	0.58	0.123	0.209	0.903	0.689	0.0457	0.0188	1.75e-07	8.82e-08	2.01e-15	5.42e-15	5.61e-07	8.81e-08	5.65e-12	1.78e-11	0.477	0.435	5.04e-09	2.34e-09	0.108	0.114	8.34e-34	2.03e-34
ARS-BFGL-NGS-61941	23	14101481	0.116	0.174	0.00277	0.0048	0.00208	0.00633	0.0267	0.0131	0.00444	0.00385	0.0045	0.00168	8.53e-13	1.16e-13	7.73e-05	1.69e-05	5.03e-08	1.45e-07	0.0441	0.0566	0.00105	0.000736	0.0608	0.0534	7.78e-32	2.53e-32
ARS-BFGL-NGS-105087	23	14123921	0.119	0.18	0.00281	0.00489	0.00217	0.00656	0.0259	0.0126	0.00444	0.00376	0.00489	0.00186	1.18e-12	1.67e-13	8.18e-05	1.83e-05	5.91e-08	1.83e-07	0.0421	0.054	0.00116	0.000813	0.0561	0.0492	1.67e-31	5e-32
BFGL-NGS-118763	23	14170863	0.512	0.502	0.406	0.256	0.275	0.282	0.0559	0.0218	0.00107	0.000501	0.000424	0.000306	6.06e-11	9.87e-12	0.00062	0.000144	2.21e-05	1.53e-05	0.00131	0.00153	0.00113	0.000904	0.00214	0.00155	1.52e-25	5.12e-26
ARS-BFGL-NGS-34854	23	14192055	0.51	0.498	0.409	0.258	0.277	0.286	0.0564	0.022	0.0011	0.000516	0.000433	0.00031	6.38e-11	1.05e-11	0.000786	0.000183	2.37e-05	1.64e-05	0.00131	0.00152	0.0011	0.000879	0.00223	0.0016	1.79e-25	6.07e-26
ARS-BFGL-NGS-100006	23	14215024	0.244	0.248	0.572	0.458	0.494	0.483	0.0332	0.0189	0.000682	0.00032	0.000219	0.000126	7.8e-11	8.43e-12	0.000492	0.000102	0.000104	6.73e-05	0.00172	0.002	0.000761	0.000613	0.0012	0.000871	5.01e-25	1.44e-25
ARS-BFGL-NGS-29516	23	14246801	0.0615	0.0606	0.0646	0.167	0.0565	0.0653	0.753	0.791	0.701	0.998	8.63e-13	4.11e-12	1.08e-18	1.21e-17	5.6e-09	2.61e-09	1.19e-10	7.46e-10	0.56	0.56	2.41e-09	1.77e-09	0.694	0.602	1.09e-25	4.39e-26
ARS-BFGL-NGS-78514	23	14313819	0.037	0.0373	0.0194	0.07	0.0281	0.0392	0.47	0.929	0.612	0.968	9.89e-15	1.03e-13	4.71e-20	7.27e-19	9.65e-10	5.43e-10	9.78e-11	1.38e-09	0.572	0.596	1.17e-08	7.95e-09	0.674	0.561	4.17e-25	1.72e-25
BFGL-NGS-113147	23	14336244	0.438	0.449	0.0169	0.0522	0.16	0.161	0.0217	0.0856	0.152	0.287	1.65e-14	1.72e-13	1.83e-20	1.7e-18	7.51e-11	2.88e-11	2.07e-12	7.22e-11	0.57	0.588	1.61e-06	1.12e-06	0.712	0.799	6.75e-26	2.15e-26
ARS-BFGL-NGS-86109	23	16086032	2.75e-11	1.63e-10	5.56e-23	4.69e-20	1.42e-24	9.44e-23	4.23e-08	7.14e-07	1.19e-13	1.19e-12	1.16e-26	3.47e-24	1.12e-06	4.45e-05	1.17e-08	9.41e-08	0.00031	0.000625	1.09e-17	1.7e-17	8.15e-11	8.99e-11	8.88e-06	2.08e-05	0.536	0.436
Hapmap57208-rs29025986	23	16601543	1.37e-05	8.46e-05	1.44e-07	2.15e-07	7.08e-08	1.18e-06	0.0365	0.0131	0.0247	0.0206	0.224	0.173	2.18e-08	1.94e-07	2e-09	4.54e-10	9.68e-11	1.15e-09	0.146	0.159	4.64e-05	3.18e-05	0.112	0.0768	2.09e-22	4.7e-23
Hapmap42251-BTA-55740	23	19876145	4.48e-10	1.3e-09	1.78e-25	2.85e-26	9.63e-18	2.91e-17	1.6e-11	1.25e-12	6.71e-07	8.41e-07	6.8e-10	9.75e-10	0.298	0.401	0.695	0.393	0.496	0.6	1.76e-18	3.09e-18	2.79e-05	1.94e-05	3.41e-09	4.65e-09	2.26e-05	3.01e-05
ARS-BFGL-BAC-29490	23	20166517	1.91e-16	4.82e-17	1.45e-45	1.25e-45	1.16e-41	1.47e-41	4.05e-20	2.65e-18	2.32e-26	2.85e-23	2.9e-52	1.81e-50	4.15e-19	1.18e-17	1.11e-10	2.11e-09	1.1e-11	7.72e-11	5.59e-66	2.43e-66	2.68e-27	3.11e-27	1.06e-28	6.66e-29	0.0442	0.0249
ARS-BFGL-BAC-30735	23	22032509	0.428	0.656	0.000207	0.000536	0.0304	0.0463	4.26e-05	7.52e-05	0.00946	0.0144	0.0333	0.00781	1.07e-06	3.24e-07	1.48e-10	2.15e-11	6.39e-08	4.84e-08	2.88e-08	6.93e-08	0.315	0.354	2.73e-05	4.15e-05	4.54e-22	1.22e-22
ARS-BFGL-NGS-72191	23	30279220	2.6e-09	4.99e-10	1.74e-30	5.75e-32	3.64e-30	1.34e-30	8.46e-17	2.03e-15	1.09e-28	9.64e-27	2.04e-43	3e-44	6.73e-22	4.69e-22	3.18e-06	2.89e-05	2.57e-12	7.21e-12	5.97e-41	3.36e-41	4.28e-15	2.09e-15	6.34e-23	2.09e-23	0.487	0.455
BTA-68781-no-rs	23	30711619	9.44e-11	1.89e-11	1.64e-33	3.75e-34	9.17e-32	6.45e-32	1.17e-17	7.55e-16	6.08e-27	5.22e-25	3.49e-45	1.63e-45	2.08e-22	8.13e-23	3.69e-06	0.000132	2.67e-11	9.31e-11	2.76e-39	6.53e-40	1.28e-15	5.81e-16	1.2e-22	2.45e-23	0.559	0.529
ARS-BFGL-NGS-31519	23	30735804	2.06e-09	1.07e-09	5.3e-21	6e-20	1.54e-24	8.72e-24	1.68e-08	4.84e-07	2.54e-18	1.21e-16	8.28e-30	2.04e-29	3.2e-15	8.62e-16	9.64e-05	0.000804	4e-07	3.23e-07	5.17e-24	2.85e-24	7.57e-08	4.42e-08	4.67e-14	1.81e-14	0.908	0.84
Hapmap50733-BTA-56252	23	32375661	4.94e-12	3.62e-11	6.72e-28	3.13e-27	3.75e-19	2.03e-18	4.73e-11	6.74e-11	6.22e-06	6.8e-06	1.92e-13	9.13e-13	0.0981	0.141	0.0306	0.127	0.235	0.326	3.19e-07	4.53e-07	0.203	0.228	0.000516	0.000824	3.5e-05	2.81e-05
Hapmap53617-rs29011699	23	32975635	1.07e-13	1.19e-13	5.07e-32	1.14e-29	7.79e-35	2.64e-32	1.61e-12	5.76e-11	2.93e-23	1.29e-20	6.67e-25	3.51e-23	0.000236	0.000563	0.00489	0.00893	0.000666	0.00145	8.69e-22	4.1e-22	2.71e-07	1.83e-07	1.17e-05	8.26e-06	0.000194	0.000139
ARS-BFGL-NGS-12710	23	40925829	0.00625	0.00794	2.68e-08	9e-08	1.68e-07	8.23e-07	1.53e-05	9.24e-05	6.6e-07	1.22e-05	1.98e-21	2.29e-19	8.19e-18	1.4e-15	2.4e-23	5.51e-23	2e-13	1.63e-12	3.78e-14	1.71e-14	0.00119	0.000746	4.19e-11	1.43e-11	0.689	0.801
ARS-BFGL-NGS-39327	23	48496658	0.858	0.915	0.529	0.773	0.0255	0.0331	0.458	0.635	3.46e-05	9.7e-05	0.0225	0.0106	0.000334	0.000125	1.14e-06	9.2e-07	0.000945	0.000439	1.07e-05	1.36e-05	0.00641	0.00663	5.95e-06	3.42e-06	5.42e-23	5.84e-24
BTB-01783889	23	48791036	0.818	0.903	0.246	0.38	0.0168	0.0234	0.163	0.21	1.3e-05	3.13e-05	0.0242	0.00988	0.000143	7.16e-05	2.99e-08	1.08e-08	0.000521	0.000135	3.48e-06	4.6e-06	0.0207	0.0205	9.31e-06	6.2e-06	2.38e-23	1.32e-24
BTB-00877912	24	3991319	0.00625	0.009	4.27e-11	2.07e-10	2.01e-11	4.24e-10	8.14e-09	3.79e-08	7.24e-16	2.54e-14	8.75e-34	1.24e-32	1e-33	1.71e-31	1.86e-11	5.95e-11	1.7e-20	8.46e-19	6.53e-27	4.3e-27	3.72e-08	2.79e-08	9.22e-28	1.72e-28	0.00123	0.00102
ARS-BFGL-NGS-62549	24	7678534	0.323	0.567	1.35e-09	6.45e-08	3.97e-10	6.61e-09	1.96e-12	2.49e-11	4.03e-26	1.11e-24	2.6e-12	4.04e-10	0.00209	0.0208	0.000938	0.00532	0.00163	0.0109	7.67e-12	3.33e-12	0.000437	0.000371	5.75e-08	5.01e-08	0.778	0.871
ARS-BFGL-NGS-31554	24	7785743	0.863	0.954	7.24e-07	5.76e-06	7.36e-08	2.41e-07	8.41e-11	4.34e-10	2.68e-25	1.76e-24	4.04e-07	3.85e-06	0.0389	0.118	0.462	0.827	0.0155	0.0429	3.43e-10	1.48e-10	0.0615	0.0616	3.9e-06	2.16e-06	0.333	0.274
Hapmap49666-BTA-57439	24	16306830	1.2e-07	2.21e-07	1.74e-31	1.01e-30	6.46e-22	6.32e-20	4.61e-21	1.43e-19	5.62e-19	1.68e-16	1.69e-39	2.99e-37	6.37e-26	8.53e-24	2.63e-06	0.000115	8.18e-14	2.88e-12	5.09e-44	2.93e-45	1.55e-16	2.19e-17	8.07e-29	1.8e-30	0.624	0.54
BTA-57690-no-rs	24	25793673	0.739	0.918	8.75e-11	6.09e-10	1.11e-05	4.49e-05	2.5e-17	2.87e-17	2.87e-16	4.2e-15	3.37e-15	5.43e-14	1.15e-10	2.55e-09	1.15e-06	1.19e-05	9.61e-06	0.000288	9.66e-24	6.42e-24	2.33e-13	1.75e-13	1.85e-14	1.07e-14	0.0324	0.0395
ARS-BFGL-NGS-42400	24	47413118	7.53e-18	1.77e-16	2.83e-19	1.61e-16	2.43e-25	1.01e-21	0.0311	0.0737	2.59e-05	0.000108	3.11e-08	1.97e-07	0.894	0.824	0.00135	0.00121	0.00204	0.00964	0.00018	0.000185	0.00337	0.00338	0.98	0.971	4.62e-05	2.68e-05
BFGL-NGS-119704	24	48649157	0.0136	0.00837	0.153	0.159	0.00361	0.00141	0.356	0.307	0.401	0.337	7.14e-06	9.83e-06	4.6e-15	5.02e-15	2.71e-25	1.02e-23	1.19e-13	9.74e-14	0.000413	0.000295	0.0405	0.0246	4.77e-07	1.19e-07	0.0017	0.000894
ARS-BFGL-NGS-105981	24	61062843	1.08e-18	2.27e-17	1.84e-21	1.52e-20	8.09e-25	2.99e-22	0.00845	0.00694	0.000369	0.000522	7.77e-18	2.59e-15	0.000473	0.0171	0.113	0.451	0.63	0.217	4.63e-05	3.87e-05	5.64e-08	9.28e-08	0.328	0.362	0.212	0.17
ARS-BFGL-NGS-11659	24	62332550	1.15e-08	1.77e-08	2.2e-24	3.34e-24	2.56e-18	1.73e-17	2.39e-12	1.26e-11	1.43e-10	1.42e-09	5.33e-31	2.11e-29	4.53e-14	4.85e-13	2.1e-08	4.14e-07	0.00339	0.0131	1.3e-36	7.35e-37	8.12e-28	1.85e-28	1.37e-15	6.51e-16	0.748	0.738
Hapmap25382-BTC-000577	25	5273751	0.0385	0.052	0.00145	0.0031	0.00142	0.00539	0.0575	0.12	0.0139	0.0431	3.8e-25	1.46e-22	4.32e-26	2.46e-22	1.21e-33	1.35e-29	4.69e-17	2.82e-14	1.28e-16	3.5e-17	4.39e-11	1.96e-11	4.99e-18	4.1e-19	6.03e-10	2.72e-10
Hapmap31265-BTC-019439	25	6126326	5.66e-06	1.5e-05	3.63e-27	1.99e-25	5.21e-13	7.32e-12	4.4e-20	5.42e-19	7.15e-09	5.86e-08	6.25e-09	3.65e-08	0.762	0.524	0.0658	0.0511	7.92e-06	8.83e-06	0.00267	0.00322	0.563	0.627	0.0462	0.0278	0.0205	0.011
Hapmap32438-BTC-019523	25	6155473	6.11e-06	1.72e-05	2.69e-26	2.29e-24	4.62e-13	7.26e-12	3.75e-19	4.31e-18	5.22e-09	5.02e-08	4.6e-09	3.96e-08	0.846	0.527	0.0779	0.0575	2.94e-05	2.61e-05	0.00569	0.00742	0.691	0.772	0.0368	0.0208	0.0277	0.0143
ARS-BFGL-NGS-30473	25	10033932	5.1e-13	1.72e-13	2.59e-22	5.99e-23	6.07e-23	3.69e-24	2.01e-06	3.99e-06	1.58e-08	4.52e-08	2.49e-15	4.83e-15	0.00851	0.029	0.109	0.101	0.818	0.994	1.02e-24	1.08e-24	2.18e-05	2.62e-05	5.12e-11	6.96e-11	6.67e-07	1.79e-07
BFGL-NGS-119848	25	10131703	0.404	0.429	0.0217	0.0178	0.0887	0.154	4.06e-05	5e-05	1.17e-06	8.41e-06	4.11e-17	1.02e-16	1.08e-24	2.33e-22	4.06e-31	6.79e-28	1.76e-27	8.09e-26	1.23e-21	1.98e-22	5.24e-07	2.28e-07	7.6e-12	1.03e-12	0.31	0.325
ARS-BFGL-NGS-38719	25	12296561	0.00868	0.00505	0.0917	0.0513	0.141	0.0769	0.48	0.556	0.0384	0.0811	5.51e-06	3.11e-05	3.42e-14	3.03e-12	5.44e-26	2.75e-25	1e-18	6.59e-18	1.32e-05	5.59e-06	0.157	0.15	7.47e-17	1.22e-17	0.00173	0.00154
Hapmap50412-BTA-59626	25	14505152	0.0143	0.0241	0.0616	0.135	0.000827	0.00505	0.779	0.532	0.0555	0.106	6.85e-13	7.28e-12	3.26e-12	6.41e-12	1.44e-24	8.43e-25	3.61e-11	1.27e-11	6.34e-12	3.41e-12	2.16e-05	2.52e-05	2.65e-13	9.27e-14	0.00175	0.00237
ARS-BFGL-NGS-86758	25	17197385	0.0482	0.0965	1.28e-16	1.28e-15	2.22e-08	5.59e-07	1.97e-18	7.47e-18	1.07e-12	7.1e-12	2.97e-05	0.000138	0.561	0.288	0.303	0.298	0.00542	0.00796	0.00289	0.00256	0.152	0.147	0.112	0.0727	2.88e-07	8.57e-08
ARS-BFGL-NGS-106263	25	33876914	0.000232	0.000363	0.00245	0.000759	0.00607	0.00542	0.864	0.934	0.108	0.211	0.944	0.748	0.00924	0.0179	0.00379	0.0017	1.95e-05	2.46e-05	1.42e-06	1.2e-06	0.363	0.368	7.78e-26	8.12e-28	0.658	0.597
BTB-02042071	26	2687667	0.226	0.466	1.7e-14	8.71e-13	4.49e-09	1.78e-07	6.07e-19	2.73e-17	3.65e-20	7.64e-19	7.92e-21	1.22e-18	1.41e-11	1.69e-10	0.000707	0.0097	7.08e-08	3.34e-07	1.14e-14	2.17e-15	5.04e-10	2.15e-10	9.64e-08	2.54e-08	0.0326	0.0332
Hapmap51817-BTA-22015	26	2915575	1.18e-06	4.99e-07	3.27e-31	1.71e-30	7.59e-26	5.81e-25	4.57e-23	1.22e-20	1.62e-30	1.21e-26	1.52e-57	3.89e-57	1.38e-39	5.14e-38	3.92e-13	5.99e-11	9.26e-27	3.18e-24	8.16e-61	2.54e-62	1.55e-25	2.41e-26	3e-28	2.84e-29	0.0899	0.069
BTB-00706838	26	15824141	3.38e-05	2.32e-05	9.05e-10	7.53e-10	2.05e-12	4.96e-12	0.000418	0.00201	1.75e-09	2.51e-08	1.99e-25	3.95e-25	1.07e-18	4.47e-18	7.14e-10	3.74e-08	4.02e-06	3.76e-06	4.66e-22	3.3e-22	2.85e-08	2.23e-08	2.02e-29	2.16e-30	2.28e-05	1.32e-05
ARS-BFGL-NGS-17995	26	16662006	0.000128	7.65e-05	4.52e-15	3.53e-14	1.39e-15	1.4e-14	7.77e-10	1.36e-08	1.42e-17	2.27e-15	1.7e-43	2.71e-39	6.52e-33	8.02e-26	1.68e-17	1.76e-13	2.62e-26	1.39e-19	3.48e-28	3.39e-28	6.07e-17	5.21e-17	4.25e-19	4.2e-19	8.05e-12	5.48e-12
BFGL-NGS-111739	26	18684200	7.77e-05	2.43e-05	5.52e-12	5.36e-12	1.5e-09	1.69e-09	2.46e-06	4.16e-05	9.21e-06	0.000135	2.73e-34	7.74e-32	6.68e-25	3.5e-21	5.18e-20	3.67e-17	4.02e-19	1.17e-15	9.07e-39	1.51e-38	1.55e-24	6.38e-25	9.79e-39	1.84e-39	1.4e-14	6.28e-15
BFGL-NGS-114539	26	18808408	0.039	0.0446	1.35e-07	1.2e-07	2.97e-05	6.02e-05	1.87e-06	1.31e-05	2.07e-05	8.18e-05	1.63e-32	1.12e-30	5.65e-27	3.29e-25	1.15e-27	1.54e-23	2.39e-20	4.54e-19	6.95e-20	9.03e-20	4.95e-20	2.03e-20	3.65e-19	1.58e-19	1.03e-19	9.75e-21
Hapmap51475-BTA-62174	26	19605912	0.00124	0.00228	6.47e-13	1.57e-12	2.42e-16	1.37e-14	3.14e-09	1.89e-08	3.33e-24	1.01e-22	2.77e-25	3.39e-24	2.17e-19	2.28e-18	7.49e-05	0.00196	1.17e-08	3.38e-07	4.55e-40	2.02e-40	2.81e-09	3.85e-09	1.08e-17	1.82e-18	0.0253	0.02
ARS-BFGL-NGS-10103	26	20012464	0.00341	0.0059	4.41e-12	4.64e-11	3.62e-16	3.86e-15	3.43e-09	2.37e-08	1.09e-25	2.75e-24	3.87e-21	1.22e-19	4.82e-14	3.84e-12	0.000147	0.00178	5.64e-08	7.86e-06	7.32e-28	5.22e-28	0.00315	0.00409	2.04e-14	6.64e-15	0.000662	0.00034
BFGL-NGS-115980	26	20065602	0.393	0.487	5.15e-09	2.64e-08	2.01e-10	1.68e-09	4.76e-12	4.17e-11	1.1e-28	2.7e-27	2.6e-17	6.28e-16	4.58e-13	1.47e-11	0.000199	0.00283	4.52e-08	9.73e-06	4.04e-26	2.9e-26	0.00728	0.00929	4.91e-14	1.88e-14	0.00122	0.000671
ARS-BFGL-NGS-9920	26	23048759	0.00181	0.00308	2.32e-18	1.38e-16	1.98e-16	3.89e-15	6.07e-16	1.39e-14	3.17e-25	8.53e-24	3.26e-30	4.52e-28	9.81e-14	2.98e-11	3.27e-08	1.5e-06	5.82e-05	0.000493	1.47e-34	2.55e-34	1.16e-25	1.29e-25	1.12e-18	1.43e-18	0.799	0.705
Hapmap23820-BTA-149582	26	29838712	0.0172	0.0156	7.12e-07	1.93e-06	6.97e-07	2.54e-06	8.36e-05	0.000839	1.52e-07	1.6e-06	2.36e-25	3.22e-23	3.4e-19	7.52e-16	1.89e-14	2.44e-12	3.57e-15	1.13e-12	1.59e-23	3.55e-24	5.69e-17	1.97e-17	4.92e-26	1.04e-26	6.34e-15	2.49e-15
ARS-BFGL-NGS-96701	26	38817824	2.56e-05	1.85e-05	7.89e-20	4.7e-19	1.96e-16	1.27e-15	2.37e-13	5.62e-12	1.15e-16	1.33e-14	4.34e-37	3.63e-36	1.07e-23	3.51e-22	9.02e-07	7.76e-05	1.17e-10	6.67e-10	7.95e-37	2.67e-37	4.17e-22	3.07e-22	1.44e-22	4.51e-23	0.000133	0.000122
ARS-BFGL-NGS-61317	26	39288059	4.86e-11	1.69e-10	5.68e-30	8.19e-29	5.4e-20	5.63e-19	5.09e-14	2.37e-13	7.84e-08	1.78e-06	2.31e-52	7.57e-50	6.26e-30	1.55e-27	2.36e-14	2.99e-11	2.34e-12	2.45e-11	9.44e-33	1.67e-33	4.61e-32	2.73e-33	2.21e-21	1.16e-21	7.49e-11	2.05e-11
ARS-BFGL-NGS-5121	26	39519293	9.14e-07	1.3e-06	9.26e-15	3.51e-15	9.42e-12	3.02e-11	2.66e-06	2.25e-06	6.7e-05	0.000358	1.99e-47	1.55e-45	2.82e-36	1.39e-32	1.8e-24	9.08e-20	1.6e-22	2.85e-19	1.13e-26	3.86e-27	1.02e-32	1.08e-33	4.55e-18	4.23e-18	3.59e-24	2.26e-25
BTA-100861-no-rs	26	40648090	0.0224	0.0218	1.83e-07	6.4e-08	2.62e-07	3.26e-07	1.19e-05	2.78e-05	4.39e-09	2.3e-08	1.28e-43	4.29e-42	5.2e-46	2.1e-42	2.02e-26	3.7e-20	1.62e-33	1.01e-31	7.98e-35	4.47e-35	3.88e-27	2.73e-27	5.65e-26	3.59e-26	9.61e-21	1.91e-21
Hapmap56940-ss46526045	26	43286081	0.137	0.1	0.0209	0.00539	0.000465	0.000427	0.174	0.127	3.06e-05	4.66e-05	8.96e-19	4.99e-19	2.56e-20	1.52e-19	1.65e-15	7.7e-13	1.1e-27	2.67e-25	5.14e-23	2.07e-23	7.36e-17	6.63e-17	2.18e-13	9.98e-14	1.02e-09	8.71e-10
ARS-BFGL-NGS-32517	26	47907512	4.02e-05	0.000217	1.18e-22	2.54e-19	2.46e-13	2.47e-11	6.42e-17	9.62e-15	4.84e-11	3.66e-09	1.39e-27	4.17e-25	3.34e-09	2.11e-08	3.85e-10	6.18e-09	0.165	0.112	1.28e-26	7.8e-27	1.59e-25	3.48e-26	3.27e-22	2.31e-22	0.00156	0.00193
BFGL-NGS-111445	26	48120342	1.78e-08	1.93e-08	1.66e-39	1.91e-37	1.43e-37	3.4e-35	9.53e-28	5.67e-25	6.46e-48	4.09e-43	8.93e-71	1.38e-67	2.08e-37	7.93e-33	1.02e-12	4.13e-10	9.02e-17	2.06e-14	4.25e-80	7.66e-80	2.53e-46	1.74e-46	1.5e-41	2.12e-41	0.377	0.429
ARS-BFGL-NGS-1312	26	48583446	8.84e-05	0.000126	1.36e-30	6.74e-29	2.02e-25	6.34e-23	8.17e-27	1.99e-24	1.03e-39	2.64e-35	1.09e-52	4.28e-49	1.05e-30	2.85e-26	1.51e-09	3.55e-07	3.07e-17	2.99e-14	3.95e-66	2.95e-67	7.52e-35	1.53e-35	5.29e-32	4.77e-33	0.412	0.414
ARS-BFGL-NGS-42638	26	48778819	0.122	0.102	1.98e-10	3.12e-10	2.76e-12	4.15e-12	1.24e-11	5.28e-11	1.27e-28	2.53e-27	2.11e-09	7.13e-10	0.00149	0.00163	0.152	0.101	0.00314	0.0061	7.63e-14	7.93e-14	5.61e-08	5.4e-08	0.00242	0.00228	0.237	0.194
Hapmap50642-BTA-28388	26	49137602	3.82e-08	4.93e-08	1.76e-40	2.32e-38	1.15e-38	4.07e-36	1.06e-29	6.57e-27	3.12e-52	2.75e-47	2.89e-74	8.67e-71	5.19e-40	1.91e-35	5.7e-13	5.16e-10	7.62e-20	2.73e-17	4.68e-87	7.44e-87	5.27e-51	3.63e-51	1.63e-46	2.51e-46	0.206	0.242
Hapmap28514-BTA-163525	26	49185154	1.32e-09	6.19e-09	3.66e-35	4.17e-30	4.54e-28	3.56e-25	4.05e-21	1.81e-17	3.03e-23	5.3e-20	7.02e-47	7.99e-43	7.5e-18	1.37e-15	5.67e-07	7.66e-05	1.2e-05	8.72e-06	4.3e-46	7.71e-46	1.95e-25	8.62e-26	1.78e-33	2.51e-33	0.0835	0.089
ARS-BFGL-NGS-266	26	49655897	0.00249	0.00221	4.27e-12	1.93e-12	5.98e-17	4.45e-16	1e-08	1.38e-08	2.99e-27	1.29e-25	7.94e-12	2.32e-12	0.0033	0.0037	0.314	0.343	0.0051	0.00188	3.67e-14	9.23e-14	1.77e-08	1.24e-08	0.0886	0.103	0.0106	0.0111
ARS-BFGL-NGS-37947	26	49688041	6.09e-12	1.14e-12	2.01e-24	2.48e-25	1.92e-26	2.91e-26	1.84e-08	6.58e-08	7.1e-15	2.98e-13	1.71e-27	2.05e-28	2.27e-12	7.19e-13	0.751	0.391	3.81e-07	2.01e-07	2.52e-20	2.75e-20	6.07e-17	4.76e-17	0.00713	0.0103	0.0422	0.0417
Hapmap27207-BTA-157233	27	4577749	1.48e-14	3.7e-15	1.17e-19	3.83e-20	2.55e-21	8.15e-20	0.000888	0.000764	3.63e-05	0.000731	9.05e-13	1.95e-12	0.15	0.255	0.149	0.124	0.348	0.556	1.24e-15	9.98e-16	5.89e-07	4.57e-07	0.000279	0.000254	0.00303	0.00195
Hapmap51747-BTA-62751	27	6630869	8.61e-12	3.17e-12	2.21e-28	2.61e-29	7.26e-29	4.01e-28	7.53e-12	2.36e-11	7.67e-19	7.62e-17	5.06e-28	4.93e-28	1.45e-09	4.14e-09	0.0333	0.0616	0.000127	0.000103	5.1e-34	6.53e-35	5.69e-20	6.37e-21	7.62e-12	1.86e-12	0.000321	0.000313
BTA-62769-no-rs	27	6709968	1.62e-16	3.81e-16	2.95e-29	4.1e-28	4.06e-32	5.58e-29	3.43e-08	1.14e-07	1.09e-13	2.12e-11	1.28e-32	3.65e-31	8.31e-14	5.46e-13	0.000109	0.000267	1.95e-09	1.35e-09	3.2e-39	2.38e-39	1.29e-18	3.52e-19	1.72e-10	1.07e-10	0.000546	0.000301
BTB-01502449	27	7833777	3.67e-08	7.85e-09	1.55e-26	6.59e-26	4.37e-21	8.04e-21	3.34e-15	2.04e-13	9.72e-16	1.54e-13	6.73e-43	2.06e-43	4.37e-26	1.4e-26	2.17e-06	4.12e-05	5.81e-18	7.35e-18	3.47e-43	1.2e-43	2.69e-22	8.73e-23	3.79e-25	2.83e-25	0.00202	0.00226
BTB-00953692	27	11996409	9.5e-09	4.51e-09	4.23e-25	8.98e-25	3.99e-24	6.3e-23	9.62e-13	2e-11	2.28e-19	5.94e-17	9.36e-18	2.38e-16	1.8e-05	4.98e-05	0.577	0.462	0.0663	0.138	1.32e-20	2.68e-21	9.88e-08	2.79e-08	3.86e-08	1.41e-08	0.0108	0.0128
Hapmap40452-BTA-63211	27	15637738	1.92e-08	7.78e-09	2.49e-25	1.18e-25	2.4e-21	6.94e-21	9.25e-14	7.93e-13	1.35e-15	6.02e-14	2.08e-41	2.33e-42	3e-25	1.86e-25	5.77e-06	9.05e-05	2.13e-17	1.45e-17	9.61e-40	3.57e-40	1.28e-21	4.42e-22	1.76e-24	1.2e-24	0.000683	0.00062
Hapmap34246-BES10_Contig295_764	27	20234255	0.0122	0.00704	0.34	0.23	0.132	0.111	0.119	0.148	0.0651	0.0609	2.39e-06	3.48e-06	2.36e-12	1.03e-12	1.18e-09	5.58e-08	3.57e-09	1.18e-08	0.103	0.0953	0.000154	0.000139	0.198	0.214	6.86e-32	7.71e-33
ARS-BFGL-NGS-43776	27	24576801	6.5e-13	7.3e-13	4.98e-24	8.26e-23	6.3e-26	7.41e-25	1.2e-07	4.06e-07	2.97e-12	7.75e-11	1.48e-24	1.39e-23	8.09e-11	7.79e-10	0.00296	0.00442	9.95e-09	3e-09	1.6e-31	9.48e-32	1.11e-06	7.63e-07	6.94e-12	1.46e-12	1.47e-08	1.95e-08
BTB-01063707	27	28386241	1.56e-18	1.64e-18	1.55e-45	2.21e-46	9.7e-40	2.92e-37	1.35e-17	4.4e-17	3.83e-19	4.87e-16	6.61e-29	5.4e-28	1.2e-06	1.43e-06	0.346	0.366	0.589	0.671	3.28e-28	1.43e-28	3.54e-17	2.31e-17	0.00334	0.0032	0.0375	0.0385
BTA-110943-no-rs	27	29524324	3.2e-16	1.32e-16	1.57e-40	9.71e-41	4.78e-41	1.53e-39	1.93e-16	1.71e-14	1.45e-26	2.48e-22	8.87e-62	8.19e-60	3.09e-33	9.81e-31	4.73e-08	4.79e-07	4.76e-17	4.67e-17	1.98e-53	1.23e-53	2.71e-34	4.39e-35	2.19e-20	1.45e-20	0.253	0.263
ARS-BFGL-NGS-102956	27	36076628	5.97e-13	1.59e-13	1.46e-22	3.31e-23	4.59e-23	1.43e-22	1.69e-06	2.5e-06	7.99e-09	8.68e-08	5.58e-11	1.2e-11	0.158	0.061	1.6e-05	3.87e-05	0.253	0.347	6.99e-10	5.75e-10	3.6e-07	3.19e-07	0.305	0.326	0.076	0.073
ARS-BFGL-NGS-11756	27	37923186	1.95e-13	4.39e-14	2.41e-26	2.58e-26	2.58e-26	6.06e-26	1.33e-08	3.55e-08	6.17e-12	1.16e-10	2.71e-16	2.16e-17	0.00309	0.00024	0.000626	0.00073	0.811	0.91	7.19e-15	4.17e-15	1.75e-09	1.15e-09	0.0946	0.0916	0.224	0.218
ARS-BFGL-NGS-72206	28	846112	5.61e-11	7.88e-11	8.68e-21	6.29e-19	4.43e-30	7.18e-29	8.76e-07	1.54e-05	3.16e-23	2.28e-20	1.1e-23	3.6e-21	2.53e-08	8.98e-07	0.12	0.558	0.0135	0.0316	1.37e-34	1.49e-34	9.01e-08	8.31e-08	2.59e-15	1.2e-15	8.58e-08	4.87e-08
ARS-BFGL-NGS-42695	28	2026966	2.6e-13	1.75e-13	3.87e-18	8.28e-18	3.51e-29	4.13e-28	0.00106	0.00143	4.98e-16	1.14e-13	5.64e-13	5.01e-13	0.131	0.113	0.102	0.0231	0.0644	0.103	6.07e-24	7.54e-24	9.35e-09	7.03e-09	3.16e-06	2.83e-06	1.93e-08	1.18e-08
ARS-BFGL-NGS-19227	28	7495691	2.57e-05	2.38e-05	5.37e-06	8.38e-06	4.11e-09	9.27e-09	0.203	0.345	0.000218	0.00145	1.07e-30	1.74e-29	7.71e-33	6.52e-32	2.34e-15	5.85e-12	2.04e-18	1.77e-19	1.93e-19	5.6e-20	7.16e-20	1.7e-20	1.16e-14	1.16e-14	3.9e-07	3.75e-07
Hapmap59655-rs29010842	28	7557315	0.183	0.0503	0.286	0.135	0.014	0.00745	0.971	0.814	0.0177	0.062	4.59e-17	8.55e-19	4.44e-29	6.28e-33	6.83e-14	4.74e-11	4.04e-26	8.34e-28	4.93e-10	1.12e-10	2.4e-08	1.2e-08	6.99e-07	2.8e-07	5.68e-09	3.55e-09
ARS-BFGL-NGS-27677	28	7594862	0.00767	0.00193	0.00395	0.00171	3.05e-05	1.91e-05	0.358	0.481	0.00125	0.00631	8.83e-27	2.73e-28	2.69e-39	2.63e-42	1.76e-15	2.42e-12	5.29e-33	4.94e-35	2.17e-14	2.56e-15	2.47e-13	9.44e-14	1.63e-09	5.05e-10	2.07e-12	5.98e-13
ARS-BFGL-NGS-53448	28	7655984	0.952	0.712	0.0197	0.0365	0.536	0.676	0.00297	0.00276	0.33	0.324	1.43e-09	1.43e-10	5.17e-23	3.45e-24	1.04e-20	3.75e-19	2.06e-23	8.1e-25	0.249	0.198	8.1e-07	4.23e-07	0.0909	0.0797	2.01e-19	3.24e-20
ARS-BFGL-NGS-82350	28	23278035	1.47e-10	1.22e-10	1.01e-23	2.73e-22	2.53e-26	3.89e-25	1.61e-09	2.14e-08	3.81e-18	4.21e-16	1.54e-45	9.27e-45	1.16e-28	1.63e-27	3.1e-06	0.000124	1.62e-21	4.38e-22	8.84e-51	8.56e-51	5.69e-21	3.35e-21	5.51e-27	3.14e-27	0.074	0.0759
ARS-BFGL-NGS-56673	28	27229817	6.82e-06	6.6e-06	5.5e-21	7.95e-20	5.92e-24	6.1e-23	2.18e-13	9.81e-12	7.9e-30	1.93e-26	1.25e-39	3.2e-39	8.26e-22	2.08e-21	1.42e-05	0.00012	6.3e-08	2.71e-08	8.39e-50	5.26e-50	3.54e-35	1.32e-35	1.13e-17	1.09e-17	0.0143	0.0151
ARS-BFGL-NGS-28921	28	38339404	7.1e-08	3.75e-08	3.98e-18	3.54e-17	1.31e-21	3.65e-21	8.64e-08	7.97e-07	1.49e-17	4.6e-16	1.62e-36	1.05e-36	4e-24	8.73e-24	5.32e-06	0.000137	1.29e-18	7.43e-19	5.38e-42	2.47e-42	1.27e-19	7.16e-20	3.77e-23	2.18e-23	0.0213	0.0221
BTA-64609-no-rs	28	43217773	1.97e-09	1.79e-09	2.38e-16	2.04e-16	1e-23	4.16e-23	5.56e-05	0.00034	8.01e-17	7.05e-15	8.58e-34	4.86e-33	1.53e-21	1.75e-20	5.48e-06	8.71e-05	4.48e-13	2.64e-13	7.81e-30	1.88e-30	3.06e-16	4.07e-17	4.06e-18	3.58e-19	0.0599	0.0395
ARS-BFGL-NGS-1591	29	2369574	0.038	0.0368	0.000101	0.000204	0.00258	0.00366	0.00425	0.00898	0.0329	0.12	7.19e-26	1.62e-25	1.65e-29	7.14e-31	5.84e-11	1.66e-09	8.64e-21	3.22e-21	2.49e-11	2.82e-11	5.26e-14	8.98e-14	6.97e-11	8.41e-11	4.2e-25	2.3e-25
BTA-70166-no-rs	29	14578092	5.75e-10	9.78e-10	3.29e-17	5.72e-17	1.66e-22	8.17e-21	2.14e-05	8.86e-05	7.66e-14	1.25e-11	2.61e-35	9.52e-35	1.94e-21	4.53e-22	0.00713	0.0247	2.56e-08	1.33e-08	2.88e-36	5.61e-36	4.89e-25	2.56e-25	5.09e-28	1.28e-28	0.00685	0.00839
ARS-BFGL-NGS-24998	29	26721324	0.0853	0.111	0.679	0.824	0.257	0.268	0.168	0.187	2.96e-08	4.64e-08	7.36e-05	0.000103	9.3e-05	0.000175	1.29e-10	3.05e-10	6.02e-05	1.6e-05	0.0727	0.0791	0.00815	0.0076	0.841	0.904	9.43e-25	4.09e-25
BFGL-NGS-111347	29	48285322	0.00262	0.00323	6.16e-05	6.36e-05	0.00436	0.0076	0.0463	0.0564	0.997	0.701	7.29e-22	1.17e-20	4.29e-23	1.68e-20	1.59e-22	7.01e-21	1.77e-25	4.17e-25	3.07e-15	3.86e-15	4.03e-14	9.6e-15	1.4e-12	8.78e-13	2.27e-12	3.16e-13
BFGL-NGS-110393	29	48704825	0.000998	0.00181	0.00013	0.000357	0.000666	0.00138	0.16	0.254	0.568	0.913	9.28e-23	9.8e-21	2.05e-21	6e-19	1.67e-26	4.91e-24	3.87e-22	9.71e-22	2.61e-16	2.89e-16	1.72e-14	3.8e-15	2.9e-13	9.62e-14	8.27e-09	1.39e-09
Hapmap40456-BTA-66218	29	48895237	0.00608	0.0058	1.35e-08	1.84e-08	4.92e-05	0.000105	9.9e-06	2.64e-05	0.00435	0.02	8.64e-34	2.73e-32	1.74e-30	4.36e-27	2.19e-26	1.57e-23	4.39e-26	1.63e-24	1.27e-21	6.77e-22	9.4e-31	2.48e-31	7.67e-16	4.17e-16	2.82e-23	1.2e-23
BTA-26697-no-rs	30	1665338	1.46e-09	1.8e-09	1.26e-21	2.37e-20	4.69e-19	3.02e-18	7.44e-09	6.38e-08	3.82e-10	1.74e-08	3.35e-15	2.13e-13	0.000162	0.00271	0.0375	0.118	0.202	0.411	2.27e-42	1.29e-42	1.94e-08	8.61e-09	1.77e-19	1.04e-19	6.73e-13	4.06e-13
BTB-01347134	30	1794831	0.0953	0.196	0.000931	0.0195	0.00153	0.00545	0.0118	0.0544	0.00187	0.00526	0.000119	1.37e-05	1e-21	7.09e-22	6.55e-07	2.3e-05	2.33e-24	2.17e-24	0.00421	0.00217	0.00067	0.000365	7.02e-10	1.54e-10	8.2e-19	2.92e-20
ARS-BFGL-NGS-84839	30	1975098	7.14e-15	1.22e-13	9.65e-19	2.98e-16	1.26e-23	4.49e-22	0.00325	0.0107	8.73e-07	8.9e-07	2.43e-09	1.48e-08	0.811	0.571	0.273	0.0609	0.0275	0.0355	1.31e-12	7.45e-13	0.000402	0.000392	0.00281	0.00173	0.000279	0.00022
BTB-01039324	30	2700233	7.88e-08	5.13e-07	2.3e-10	5.48e-08	3.76e-11	4.3e-10	0.0198	0.122	0.00309	0.0127	0.115	0.0379	5.28e-20	6.04e-20	1.27e-08	7.14e-07	2.06e-26	1.19e-25	0.000816	0.0013	0.46	0.399	0.391	0.453	2.51e-15	2e-15
ARS-BFGL-NGS-68638	30	2720744	0.00104	0.00305	0.929	0.784	0.241	0.2	0.00013	0.000244	0.000118	0.000909	8.14e-15	5.75e-16	6.51e-40	6.93e-42	1.99e-10	8.82e-10	1.42e-44	2.5e-44	6.08e-08	2.46e-08	1.28e-08	1.27e-08	5.89e-05	1.36e-05	7.72e-13	2.91e-13
ARS-BFGL-NGS-43785	30	3167117	0.0947	0.0765	0.0332	0.0153	0.632	0.872	1.87e-06	1.18e-06	5e-05	0.000177	3.35e-27	5.12e-26	4.42e-52	2.98e-47	1.33e-26	4.73e-22	2.72e-48	4.18e-43	3.04e-13	7.04e-14	7.75e-12	6.44e-12	2.6e-10	6.68e-11	1.9e-18	1.1e-18
Hapmap33513-BTA-158474	30	7163976	0.0211	0.0283	0.951	0.886	0.24	0.19	0.0075	0.0428	0.0285	0.164	6.35e-13	4.21e-12	3.36e-26	3.1e-25	6.93e-28	1.87e-29	1.89e-25	2.1e-25	1.07e-07	1.2e-07	3.99e-05	3.77e-05	2.15e-09	1.81e-09	6.55e-09	4.8e-09
ARS-BFGL-NGS-94205	30	7200715	0.172	0.177	0.841	0.827	0.469	0.601	0.0915	0.153	3.13e-05	0.000213	2.81e-15	9e-15	1.76e-35	1.86e-33	3.18e-14	8.77e-14	1.66e-40	2.08e-41	1.18e-12	7.24e-13	4.24e-07	1.75e-07	1.83e-21	4.17e-22	0.0342	0.0247
Hapmap51714-BTA-30348	30	9631800	0.298	0.108	0.263	0.133	0.172	0.0736	0.805	0.868	0.383	0.945	3.52e-10	6.19e-11	4.61e-17	2.9e-17	2.16e-07	6.54e-08	3.33e-18	5.04e-19	2.59e-37	7.04e-38	3.13e-14	1.62e-14	2.46e-29	2.45e-30	2.65e-06	2.89e-06
Hapmap55242-rs29011414	30	11686081	3.33e-07	5.82e-06	0.00354	0.00457	1.22e-05	3.93e-05	0.0611	0.218	0.338	0.869	1.51e-05	1.12e-05	2.03e-21	8.57e-21	6.57e-25	3.19e-26	8.11e-33	2.89e-32	0.000113	6.21e-05	0.0604	0.0468	5.14e-11	5.62e-12	8.82e-07	3.15e-07
Hapmap42724-BTA-91683	30	12556511	0.605	0.523	0.392	0.244	0.929	0.911	0.542	0.496	0.439	0.22	5.09e-20	1.27e-19	7.24e-38	1.41e-35	2.45e-33	5.41e-32	2.85e-31	5.08e-26	6.7e-09	4.65e-09	7.34e-10	3.27e-10	1.95e-09	7.52e-10	1.14e-17	1.84e-18
ARS-BFGL-NGS-1096	30	12604306	2.04e-06	4.69e-06	3.66e-44	3.96e-42	1.9e-38	9.18e-36	1.63e-38	7.45e-36	4.83e-62	1.92e-57	3.19e-79	2.03e-75	5.69e-44	2.38e-38	1.8e-26	8.99e-24	2.69e-24	5.13e-21	1.07e-81	3.1e-84	5.99e-39	9.72e-40	5.74e-46	5.92e-47	0.0117	0.0123
Hapmap43774-BTA-115202	30	15875472	0.976	0.995	0.302	0.203	0.00982	0.0139	0.197	0.204	3.16e-07	8.63e-07	1.01e-20	4.88e-21	1.31e-31	1.11e-29	2.99e-18	1.45e-15	3.84e-23	7.39e-23	1.03e-19	1.05e-20	2.75e-20	2.57e-21	2.13e-16	4.54e-18	4.2e-13	2.49e-14
ARS-BFGL-NGS-62736	30	16123681	5.99e-05	0.000108	1.19e-25	1.32e-23	3.97e-16	1.3e-14	1.54e-20	1.65e-18	3.09e-17	6.36e-15	5.46e-09	1.25e-07	0.568	0.829	0.11	0.0716	0.225	0.214	6.84e-15	7.25e-15	0.00848	0.0102	1.22e-09	2e-09	0.000165	7.64e-05
ARS-BFGL-NGS-15473	30	20091335	0.087	0.101	3.56e-06	1.28e-05	0.000302	0.000592	2.25e-05	0.000161	9.49e-05	0.000263	2.92e-15	4.27e-14	3.92e-14	1.22e-12	2.72e-07	1.28e-05	1.77e-09	1.69e-07	3.52e-10	1.51e-10	4.51e-06	1.75e-06	1.37e-26	5.65e-28	0.108	0.0778
Hapmap48668-BTA-16512	30	20125194	0.2	0.362	0.212	0.0905	0.195	0.18	0.00174	0.0012	7.34e-07	1.23e-06	2.39e-09	1.11e-10	7.65e-20	2.83e-21	0.0151	0.0236	7.36e-24	5.21e-25	6.6e-25	1.37e-25	2.39e-09	1.48e-09	3.42e-25	5.89e-27	0.0837	0.0545
Hapmap42030-BTA-02558	30	20453664	0.13	0.231	0.931	0.925	0.149	0.131	0.0536	0.195	0.931	0.733	0.0988	0.0999	0.000385	0.000187	0.0468	0.0898	0.000115	0.000156	1.27e-15	4.79e-16	0.0888	0.0784	5.96e-31	8.07e-33	0.000616	0.000736
BFGL-NGS-111105	30	21644976	3.33e-06	1.39e-06	2.63e-06	2.98e-05	1.95e-06	2.06e-06	0.307	0.636	0.541	0.733	1.17e-05	7.07e-06	2.14e-24	2.72e-23	1.96e-24	7.75e-24	1.75e-23	7.33e-21	0.00517	0.00482	0.0552	0.0588	0.187	0.168	1.48e-30	2.4e-31
ARS-BFGL-NGS-55605	30	22007973	0.168	0.143	4.41e-08	7.63e-07	0.0105	0.044	1.92e-19	9.77e-18	1.64e-14	5.89e-13	3.79e-08	2.32e-07	1.68e-06	5.32e-06	0.0378	0.127	7.79e-06	1.31e-05	9.62e-06	6.37e-06	0.0719	0.0907	0.0152	0.0136	0.417	0.519
ARS-BFGL-NGS-19167	30	22259637	0.534	0.679	0.00031	0.000279	0.000916	0.00282	3.71e-05	2.59e-05	4.61e-08	1.49e-07	1.91e-15	1.19e-15	1.23e-18	1.35e-20	1.35e-05	4.38e-05	4.93e-14	2.12e-16	5.36e-26	7.82e-27	8.09e-22	4.74e-22	1.84e-35	1.26e-36	1.59e-07	9.87e-08
Hapmap42397-BTA-100823	30	22622655	0.0228	0.0478	6.88e-06	6.24e-06	3.96e-08	5.61e-07	0.00074	0.000983	6.4e-11	4.28e-10	3.89e-28	3.14e-27	4.1e-29	1.53e-28	6.19e-10	4.26e-09	2.66e-16	1.26e-17	2.75e-10	2.82e-10	9.25e-15	1.38e-14	4.6e-06	7.54e-06	1.38e-11	1.57e-11
ARS-BFGL-NGS-52455	30	22792356	0.000478	0.000517	0.00304	0.00418	9.76e-05	0.000146	0.999	0.711	0.254	0.42	3.94e-21	4.6e-20	1.81e-19	1.56e-18	5.54e-24	2.84e-23	2.27e-14	2.84e-14	4.22e-07	3e-07	9.89e-12	3.82e-12	0.000367	0.000556	0.00189	0.00228
ARS-BFGL-NGS-103953	30	24318972	0.15	0.0852	3.18e-06	4.98e-07	0.0125	0.0174	2.59e-15	1.57e-17	3.89e-14	1.95e-14	0.0636	0.0416	0.52	0.589	0.11	0.129	0.208	0.124	0.054	0.0463	0.0189	0.0159	0.0264	0.0286	0.000169	9.46e-05
ARS-BFGL-NGS-61325	30	24505176	0.00644	0.00749	6.41e-16	3.4e-16	1.65e-19	9.81e-19	1.94e-14	4.64e-14	1.9e-38	1.27e-35	2.96e-40	2.53e-41	1.09e-28	3.12e-29	8.25e-10	6.29e-09	1.97e-15	1.17e-15	4.64e-51	3.3e-52	2.93e-32	4.9e-33	7.43e-46	8.32e-48	1.93e-07	1.14e-07
Hapmap28373-BTA-160078	30	24528596	0.00699	0.00817	6.79e-16	3.75e-16	2.17e-19	1.31e-18	1.59e-14	3.94e-14	2.19e-38	1.47e-35	4.18e-40	3.77e-41	1.07e-28	3.07e-29	8.48e-10	6.35e-09	2.66e-15	1.57e-15	4.45e-51	3.13e-52	2.21e-32	3.66e-33	4.19e-46	4.52e-48	1.97e-07	1.16e-07
ARS-BFGL-NGS-36483	30	25731651	0.786	0.958	0.000424	0.000177	5.34e-05	8.55e-05	6.59e-07	1.92e-06	9.33e-18	9.3e-16	1.5e-33	7.88e-34	3.86e-46	1.85e-43	2.42e-19	5.49e-17	6.17e-39	2.9e-35	2.25e-30	1.18e-30	1.11e-21	7.19e-22	2.98e-19	3.16e-19	1.55e-18	6.74e-19
Hapmap49500-BTA-122884	30	30909266	9.79e-11	1.15e-09	8.25e-28	3.37e-25	3.67e-24	2.06e-21	2.41e-12	1.78e-11	4.05e-14	1.41e-12	8.41e-23	2.6e-20	6.36e-07	1.82e-05	0.336	0.508	6.59e-05	4.77e-05	2.21e-28	2.66e-28	1.22e-19	1.47e-19	1.49e-10	3.11e-10	0.102	0.0609
ARS-BFGL-NGS-17511	30	31394601	0.0769	0.239	4.21e-15	1.76e-13	1.02e-07	1.78e-06	1.76e-17	3.04e-17	1.9e-12	3.69e-11	9.87e-18	1.35e-16	6.37e-07	7.73e-07	5.68e-08	3.42e-08	9.17e-05	1.32e-05	3.05e-10	2.4e-10	8.95e-10	1.23e-09	0.000166	0.000171	2.18e-06	2.58e-06
Hapmap40887-BTA-111834	30	31832797	3.32e-16	5.07e-16	2.37e-11	1.56e-09	6.21e-12	5.6e-11	0.786	0.353	0.0772	0.0376	3.42e-09	4.24e-08	0.00347	0.0061	0.363	0.747	0.302	0.548	0.00208	0.00347	0.00748	0.00768	0.177	0.112	4.43e-06	9.47e-07
BTA-30130-no-rs	30	34028684	0.000113	0.000934	5.11e-25	8.92e-22	1.49e-16	1.03e-14	4.94e-21	1.01e-19	3.82e-19	6.78e-18	3.08e-14	2.95e-12	0.00155	0.00394	0.581	0.778	0.175	0.13	4.34e-09	6.69e-09	0.000531	0.000682	0.403	0.449	0.846	0.706
Hapmap39989-BTA-30127	30	34118441	1.14e-10	7.08e-11	3.55e-22	4.74e-21	1.61e-28	1.35e-27	3.67e-08	3.42e-07	1.71e-21	1.27e-19	1.53e-17	8.12e-18	0.0197	0.00598	0.0898	0.0777	0.0816	0.0889	4.56e-17	2.84e-17	4.03e-17	1.16e-17	0.000707	0.000404	1.29e-05	8.3e-06
BTA-104538-no-rs	30	52781880	0.139	0.0763	5.4e-10	9.12e-11	2.81e-10	2.43e-10	4.72e-11	1.36e-10	1.63e-22	3.62e-21	1.4e-33	1.31e-35	1.36e-31	5.6e-33	1.39e-07	2.92e-07	9.9e-17	1.27e-16	2.88e-15	2.14e-15	1.43e-22	5.48e-23	4.14e-05	3.79e-05	1.18e-28	1.98e-29
BTA-95509-no-rs	30	59080285	1.72e-10	1.07e-09	6.69e-35	5.19e-31	7.9e-35	2.6e-33	4.89e-19	4.39e-17	6.59e-33	1.48e-31	2.39e-21	2.46e-19	0.024	0.118	0.552	0.319	0.448	0.29	5.29e-09	2.15e-09	0.00287	0.00241	0.0388	0.0393	0.483	0.486
ARS-BFGL-NGS-98393	30	59564066	0.253	0.277	0.0351	0.0196	0.000648	0.00123	5.34e-05	5.5e-05	2.36e-19	1.02e-18	1.97e-26	1.68e-27	1.98e-35	4.65e-36	5.84e-14	1.67e-13	3.59e-25	2.1e-25	3.29e-12	2.4e-12	1.43e-20	5.81e-21	0.00345	0.00265	4.11e-23	2.1e-24
ARS-BFGL-NGS-38247	30	60363808	0.000155	0.000565	8.88e-29	2.64e-27	7.95e-18	4.41e-17	9.33e-26	1.17e-25	2.62e-22	2.95e-21	6.17e-22	5.17e-20	6.88e-08	1.06e-06	0.944	0.561	0.0447	0.153	1.2e-20	1.31e-20	2.16e-13	2.13e-13	0.00107	0.00137	0.34	0.434
Hapmap51793-BTA-103634	30	60596701	2.37e-06	5.58e-07	3.86e-25	1.77e-24	1.44e-20	1.07e-20	9.04e-17	3.42e-15	1.49e-20	8.43e-19	5.44e-21	2.05e-22	1.66e-08	4.52e-10	0.278	0.213	0.000475	9.67e-05	4.15e-22	3.29e-22	1.09e-13	7.88e-14	4.57e-07	5.99e-07	0.0612	0.0524
ARS-BFGL-NGS-58480	30	61129008	4.33e-05	3.74e-05	3.65e-28	2.12e-26	1.87e-24	1.56e-24	4.14e-23	2.48e-19	3.79e-35	7.89e-31	6.91e-60	5.54e-59	7.35e-46	5.56e-47	6.59e-14	2.24e-10	1.39e-29	1.25e-32	5.03e-67	4.06e-69	5.77e-26	6.94e-27	7.84e-46	4.57e-49	0.644	0.527
ARS-BFGL-NGS-19641	30	66043924	8.29e-05	0.000223	1.34e-29	8.29e-27	1.86e-16	1.45e-14	7.07e-24	1.6e-20	1.38e-17	1.72e-15	1.09e-42	1.99e-40	1.63e-19	4.65e-18	7.24e-13	1.76e-11	1.3e-06	1.52e-06	9.86e-25	6.4e-25	8.4e-14	4.77e-14	6.21e-15	3.71e-15	0.000487	0.000437
ARS-BFGL-NGS-21478	30	86237856	0.00525	0.00828	1.12e-20	6.02e-18	2.92e-16	2.66e-15	2.4e-20	2.37e-18	2.22e-27	5.77e-25	4.04e-31	1.8e-31	3.85e-19	3.47e-21	0.000121	0.000122	2.12e-13	3.72e-15	1.02e-26	9.14e-28	2.01e-18	1.14e-18	3.4e-16	5.26e-17	0.00191	0.00172
Hapmap39671-BTA-62550	30	90910050	0.572	0.288	0.000371	0.000238	0.00019	0.000107	3.86e-05	0.000533	9.62e-11	3.16e-08	6.66e-27	3.57e-27	5.89e-42	1.15e-41	6.61e-13	6.34e-12	8.22e-29	7.05e-27	3.57e-28	4.32e-29	2.84e-14	7.92e-15	9.24e-22	1.64e-22	6.89e-10	4.07e-10
ARS-BFGL-NGS-42972	30	91098633	0.00323	0.0136	4.06e-19	1.37e-15	6.4e-15	6.9e-13	1.07e-17	1.46e-14	3.16e-23	6.51e-21	2.06e-39	2.09e-33	2.81e-26	3.01e-20	4.11e-15	5.44e-13	1.37e-10	1.46e-08	1.04e-26	8.89e-27	1.35e-16	7.71e-17	3.21e-30	1.05e-30	6.08e-10	6.68e-10
Hapmap53698-rs29016346	30	92552271	0.0313	0.0895	0.000519	0.00183	0.325	0.618	0.0305	0.0417	0.0347	0.0172	0.0174	0.0122	3.83e-08	1.81e-07	7.14e-16	4.76e-13	9.19e-21	2.8e-18	7.24e-19	1.16e-19	0.161	0.122	9.65e-26	1.89e-27	0.115	0.154
Hapmap24388-BTA-21551	30	94321737	0.000367	0.000234	5.5e-22	1.32e-21	2.42e-19	4.56e-18	4.11e-18	7e-17	7.44e-28	1.35e-24	2.98e-27	1.88e-26	1.19e-13	9.75e-13	0.000373	0.00341	3.4e-12	1.97e-11	2.13e-53	1.21e-54	3.86e-17	6.81e-18	2.51e-21	2.14e-23	0.913	0.962
ARS-BFGL-NGS-102078	30	101916449	0.118	0.0761	1.1e-09	9.57e-10	2.15e-05	5.98e-05	6.55e-24	2.28e-22	3.05e-31	4.45e-30	2.53e-10	4.25e-10	0.000103	5.2e-05	0.0254	0.0646	0.000311	0.000487	2.68e-22	1.03e-23	7.67e-09	8.23e-10	3.82e-15	2.42e-17	0.721	0.512
Hapmap58891-rs29013824	30	103491605	0.855	0.684	3.86e-07	1.15e-06	8.8e-09	2.98e-08	3.64e-11	4.12e-09	1.86e-29	7.34e-26	8.61e-21	1.19e-20	8.97e-20	1.94e-20	5.12e-05	0.000627	1.61e-13	2.6e-13	1.77e-30	1.88e-31	3.17e-11	5.36e-12	3.21e-22	2.26e-23	0.282	0.319
ARS-BFGL-NGS-60213	30	103580973	0.00132	0.00149	0.000418	0.00118	0.000684	0.0027	2.06e-17	4e-15	1.92e-39	8.81e-36	2.27e-15	4.87e-15	8.74e-18	7.92e-18	1.02e-06	1.97e-06	1.67e-17	3.34e-16	2.92e-26	2.72e-27	1.24e-11	1.31e-12	5.38e-22	2.28e-23	0.0379	0.024
BTA-24308-no-rs	30	104152049	0.0407	0.0221	6.92e-06	8.59e-05	0.000451	0.00171	3.28e-17	8.69e-16	6.35e-28	6.8e-26	1.72e-08	3.19e-08	1.45e-06	6.39e-07	0.0845	0.168	1.75e-05	1.48e-05	6.75e-13	2.02e-13	9.4e-05	3.82e-05	1.25e-05	1.14e-06	0.529	0.642
ARS-BFGL-NGS-68512	30	104393600	0.512	0.678	9.54e-07	2.69e-06	0.00623	0.0125	6.27e-09	2.66e-08	3.27e-05	7.63e-05	2.96e-14	5.55e-14	4.29e-08	2.97e-07	1.02e-07	2.91e-08	0.0148	0.00876	1.7e-07	3.01e-07	2.06e-24	3.58e-25	0.00583	0.0129	2.28e-18	1.39e-18
Hapmap54601-rs29019667	30	105132201	0.000476	0.00116	1.33e-07	2.89e-07	1.77e-06	1.74e-05	0.00228	0.00292	0.0073	0.0355	4.36e-19	1.63e-14	4.13e-16	3.44e-10	3.85e-17	2.24e-15	5.53e-12	1.65e-07	1.95e-22	9.46e-23	2.18e-07	1.76e-07	8.56e-27	1.57e-27	0.0786	0.0921
BFGL-NGS-118669	30	105267785	0.00198	0.00299	3.28e-23	5.14e-21	5.42e-15	3.48e-13	5.24e-22	1.81e-19	4.74e-21	5.29e-18	3.14e-32	6.13e-29	2.26e-17	1.17e-14	5.88e-08	1.22e-06	1.66e-13	5.03e-12	6.28e-59	1.74e-59	1.33e-23	3.71e-24	6.14e-40	1.93e-40	0.00217	0.00235
ARS-BFGL-NGS-18028	30	106241123	0.000197	5.23e-05	5.82e-15	1.16e-15	1.91e-13	1.34e-13	9.16e-10	7.39e-09	4.78e-14	1.39e-11	3.8e-62	1.99e-60	8.33e-66	9.18e-59	1.61e-39	1.05e-36	5.3e-43	5.48e-38	7.32e-67	2.25e-68	1.99e-35	3.8e-36	7.21e-38	2.49e-38	1.86e-14	1.42e-14
BTA-94079-no-rs	30	106280810	0.00018	4.52e-05	2.33e-11	9.71e-12	2.45e-12	1.42e-12	5.93e-06	2.53e-05	1.75e-11	1.79e-09	5.79e-53	1.3e-52	3.31e-56	3.09e-52	3.69e-32	7.69e-30	1.94e-36	1.87e-33	3.22e-54	9.69e-56	2.58e-31	3.57e-32	1.18e-27	3.95e-28	2.75e-14	1.56e-14
Hapmap45466-BTA-107693	30	106467781	1.56e-13	9.22e-14	2.3e-22	3.19e-21	1.44e-22	1.87e-21	7.65e-06	7.67e-05	3.53e-07	1.36e-05	1.21e-24	6.8e-26	1.25e-10	1.03e-12	0.717	0.891	0.000134	2.12e-06	1.62e-21	1.78e-21	7.11e-25	1.5e-25	4.5e-06	8.06e-06	0.492	0.454
Hapmap26425-BTA-149496	30	108407617	1.19e-13	7.24e-14	7.23e-05	0.000211	4.53e-07	5.21e-07	0.00284	0.000752	6.49e-05	2.01e-05	0.71	0.917	0.00157	0.0238	1.15e-15	4.1e-16	1.91e-11	8.62e-08	0.000337	0.000166	0.0588	0.0634	7.11e-09	8.54e-10	2.21e-06	3.56e-06
ARS-BFGL-NGS-104215	30	110719987	0.107	0.0561	2.73e-10	2.51e-09	0.00361	0.00695	3.28e-25	8.03e-25	2.9e-19	2.57e-19	2.31e-06	6.3e-06	0.00359	0.00496	0.817	0.829	0.000646	0.00252	8.53e-21	2.07e-21	0.000512	0.000224	1.72e-08	1.9e-09	0.119	0.17
Hapmap45528-BTA-102311	30	114319576	0.464	0.261	5.13e-09	4.78e-08	0.00938	0.0375	3.01e-18	8.44e-18	7.46e-11	4.67e-10	4.16e-06	1.84e-05	0.000166	0.000318	0.173	0.471	0.000317	0.000211	7.69e-16	4.84e-16	0.0404	0.0292	7.41e-08	2.42e-08	0.363	0.468
Hapmap51095-BTA-94185	30	114598588	0.52	0.387	7.77e-08	2.45e-08	0.00238	0.00847	1.83e-16	6.01e-17	3.6e-14	4.25e-13	9.44e-08	1.93e-07	4.57e-05	6.06e-05	0.235	0.504	0.00027	0.000869	7.24e-23	6.51e-24	4.04e-06	1.43e-06	7.21e-14	2.67e-15	0.464	0.578
Hapmap34068-BES2_Contig513_1168	30	115968607	2.42e-13	2.17e-13	8.32e-27	2.79e-26	2.3e-27	7.6e-26	6.86e-09	2.18e-08	3.48e-13	1.36e-11	3.85e-16	1.03e-15	0.00643	0.013	0.0393	0.0224	0.222	0.378	1.82e-21	1.59e-21	4.08e-12	8.84e-13	0.0515	0.0438	0.00104	0.0012
BTA-98858-no-rs	30	121600055	0.0526	0.14	5.21e-18	1.37e-15	6.23e-07	7.15e-06	7.03e-21	3.96e-19	1.01e-09	1.37e-08	3.56e-18	3.39e-16	1.76e-13	1.81e-12	0.00632	0.0495	1.95e-05	2.12e-05	1.57e-11	8e-12	0.00523	0.00301	1.49e-09	7.29e-10	0.0877	0.0557
Hapmap39740-BTA-30600	30	126472377	2.62e-06	8.39e-07	2.9e-11	1.42e-11	8.39e-09	2.63e-08	0.000372	0.000481	0.00757	0.0311	1.64e-19	1.59e-20	4.82e-13	3.39e-12	3.49e-07	3.64e-07	1.18e-05	0.000103	1.26e-44	1.91e-45	6.18e-24	4.34e-25	1.16e-22	2.34e-24	0.00842	0.00739
BTA-108164-no-rs	30	126985234	0.00146	0.000413	1.23e-09	4.7e-10	1.89e-06	1.24e-06	6.22e-06	9.43e-06	0.000518	0.00201	1.02e-23	2.02e-25	1.07e-21	1.58e-20	2.01e-15	1.58e-15	1.43e-17	3.03e-16	1.84e-42	1.1e-43	2.27e-20	1.21e-21	5.44e-25	2.21e-27	5.21e-07	1.54e-07
Hapmap51821-BTA-30604	30	127636818	0.000448	0.00021	4.44e-10	2.64e-10	5.2e-07	6.19e-07	1.39e-05	1.47e-05	0.000801	0.00247	1.87e-23	8.11e-25	1.52e-20	2.25e-19	1.7e-14	1.09e-14	2.54e-16	2.78e-15	5.67e-44	5.46e-45	1.13e-20	7.74e-22	3.4e-25	1.95e-27	3.77e-06	1.26e-06
BTA-30611-no-rs	30	128732852	5.26e-05	0.000245	2.12e-06	9.76e-06	0.000694	0.00294	0.0884	0.0919	0.416	0.323	1.6e-09	1.34e-08	2.34e-05	5.12e-05	0.000717	0.00167	0.0478	0.0342	3.4e-24	8.39e-25	1.52e-10	3.4e-11	1.44e-29	1.43e-31	0.617	0.642
ARS-BFGL-NGS-22907	30	131710317	5.11e-14	1.18e-12	3.94e-14	1.6e-12	1.52e-10	2.83e-08	0.148	0.242	0.165	0.056	9.22e-18	3.98e-16	1.18e-05	4.66e-05	6.88e-05	4.77e-05	0.736	0.643	1.3e-23	9.62e-24	7.22e-34	1.05e-34	1.33e-11	7.51e-12	0.000164	0.000223
ARS-BFGL-NGS-103151	30	134602363	4.33e-07	3.54e-07	3.61e-27	1.38e-25	4.37e-20	1.73e-18	9.71e-18	8.41e-16	2.41e-17	3.29e-14	6.88e-31	9.24e-31	1.54e-15	3.84e-15	0.0349	0.0312	3.09e-06	4.04e-06	4.32e-26	4.42e-26	1.47e-26	6.92e-27	0.000874	0.000847	0.00723	0.0072
Hapmap48291-BTA-31854	30	134841753	5.54e-14	1.41e-13	3.62e-17	1.6e-17	7.5e-15	1.33e-14	0.00821	0.00173	0.241	0.214	2.2e-17	3.76e-18	9.35e-07	9.7e-07	0.000239	0.000295	0.00151	0.000544	5.02e-36	3.46e-36	2.19e-22	5.5e-23	6.86e-07	6.31e-07	0.283	0.226
Hapmap51258-BTA-55319	30	135530009	1.54e-11	1.62e-11	5.65e-41	7.82e-40	1.37e-31	4.97e-32	6.14e-24	2.03e-22	1.07e-23	1.32e-21	2.61e-42	1.81e-43	4.21e-20	4.19e-20	0.00424	0.00434	7.43e-12	8.04e-13	1.73e-34	2.27e-35	1.8e-25	7.75e-27	0.000504	0.000236	0.663	0.515
BTA-16909-no-rs	30	136196550	6.09e-14	2.21e-13	5.1e-39	3.13e-34	2.85e-39	8.71e-38	3.78e-18	2.98e-15	1.36e-29	1.97e-26	2.63e-57	6.66e-57	5.64e-33	7.4e-34	3.81e-06	1.48e-06	4.59e-16	2.08e-18	1.54e-32	9.33e-33	2.75e-26	1.33e-26	0.000924	0.00102	0.0232	0.0231
ARS-BFGL-NGS-4840	30	136328915	6.2e-13	1.17e-12	3.04e-34	6.24e-31	7.43e-35	5.02e-34	2.09e-15	1.98e-13	7.43e-25	2.54e-22	5.2e-53	1.61e-53	8.29e-30	2.94e-31	9.79e-06	2.13e-06	1.84e-14	2.61e-16	3.21e-32	1.73e-32	1.59e-33	3.95e-34	0.000139	0.000146	1.03e-05	6.29e-06
ARS-BFGL-NGS-5024	30	136433897	1.41e-11	5.29e-10	6.7e-29	4.38e-26	4.66e-25	1.23e-22	1.11e-12	1.77e-11	8.49e-14	1.27e-12	1.23e-32	3.57e-32	3.02e-18	5.71e-21	0.091	0.356	0.00257	5.61e-05	7.67e-17	2.75e-17	2.48e-11	1.52e-11	0.000143	0.000119	0.386	0.42
ARS-BFGL-NGS-35882	30	137586078	1.38e-07	2.29e-07	3.53e-15	5e-14	9.73e-15	4.45e-13	7.73e-06	0.000168	1.39e-07	1.76e-05	8.67e-29	7.47e-27	1.94e-16	1.21e-14	6.75e-07	7.98e-08	5.18e-07	7.06e-07	3.88e-18	1.73e-18	1.87e-25	4.58e-26	6.87e-07	4.18e-07	0.000878	0.000606
BTB-01050603	30	138831892	0.173	0.328	0.961	0.858	0.285	0.186	0.113	0.229	3.56e-06	5.4e-05	1.97e-11	2.95e-11	6.96e-21	4.34e-19	1.19e-10	1.92e-09	5.8e-32	1.9e-28	1.04e-09	1.14e-09	0.000247	0.000178	0.0972	0.0976	3.66e-05	1.21e-05
ARS-BFGL-NGS-68469	30	140811199	0.000182	0.00155	2.31e-27	5.65e-25	1.84e-11	1.48e-09	3.89e-24	1.7e-23	9.45e-10	1.49e-08	3.16e-09	2.16e-08	0.272	0.238	0.127	0.104	0.152	0.315	1.18e-07	9.73e-08	4.81e-09	1.37e-09	0.184	0.195	0.00155	0.00112
ARS-BFGL-NGS-63224	30	143626961	6.13e-14	1.76e-13	1.13e-24	2.31e-22	5.19e-18	5.76e-17	2.94e-07	3.13e-06	0.00276	0.00769	8.93e-32	1.14e-33	2.17e-15	1.74e-17	1.31e-05	2.47e-06	0.000294	1.57e-05	4.3e-23	4.6e-23	6.12e-26	8.48e-27	5.86e-06	4.49e-06	3.93e-05	2.88e-05
ARS-BFGL-NGS-23493	30	143832372	1.05e-14	5.91e-14	3.06e-25	6.32e-23	5.2e-18	1.04e-16	4.5e-07	3.51e-06	0.00955	0.0307	1.65e-32	5.59e-34	1.75e-16	1.53e-18	1.58e-05	1.34e-06	0.00182	0.000106	1.58e-18	2.17e-18	6.82e-27	7.6e-28	0.000105	8.84e-05	1.71e-05	1.27e-05
Hapmap51582-BTA-31036	30	146244046	2.81e-14	5.03e-13	1.38e-50	3.4e-47	9.61e-46	1.7e-42	1.08e-27	5.11e-26	2.7e-40	8.79e-38	1.96e-47	7.4e-44	8.42e-13	1.22e-11	0.00127	0.00289	0.00148	0.00285	7.47e-37	7.46e-37	1.58e-25	1.14e-25	2.95e-07	4.95e-07	0.805	0.725
BTB-00333938	30	148544689	1.59e-07	4.49e-07	4.79e-24	1.96e-24	2.33e-20	1.04e-19	5.79e-14	5.66e-14	1.5e-16	7.57e-16	9.66e-17	1.28e-16	0.00357	0.00104	0.802	0.381	0.735	0.44	7.1e-18	5.06e-18	6.38e-09	4.91e-09	0.000822	0.000701	2.38e-07	1.02e-07
ARS-BFGL-NGS-25089	100	866	0.379	0.458	0.0996	0.068	0.042	0.0673	0.218	0.104	0.0295	0.0209	2.55e-06	1.73e-06	1.01e-16	2.67e-16	1.01e-07	6.9e-08	3.83e-08	3.32e-07	0.633	0.571	0.000106	6.42e-05	0.0851	0.095	5.6e-30	1.06e-30
Hapmap25486-BTC-072553	100	1778	0.00871	0.00686	4.29e-07	7.92e-07	0.876	0.855	3.06e-23	2.18e-22	1.03e-07	6.71e-07	0.000842	0.0015	9.34e-05	8.16e-05	0.158	0.199	0.454	0.623	9.22e-08	7.78e-08	0.000103	5.01e-05	2.02e-06	1.13e-06	0.63	0.63
BTB-00495251	101	0	0.000143	8.3e-05	3.38e-09	4.21e-09	3.06e-07	7.38e-07	0.000338	0.000815	0.00377	0.0262	2.63e-36	7.38e-34	1e-30	3.57e-26	4.91e-32	1.08e-28	2.46e-25	1.41e-20	7.04e-40	2.9e-40	8.74e-22	7.45e-22	3.1e-23	4.24e-23	4.44e-07	8.85e-07
ARS-BFGL-NGS-55625	101	0	0.112	0.0548	0.279	0.439	0.227	0.292	0.00114	0.00379	4.79e-08	2.2e-08	3.46e-08	3.94e-07	6.42e-09	2.76e-08	3.19e-07	3.32e-06	0.000115	0.000464	0.305	0.296	2.91e-06	1.53e-06	0.141	0.153	7.41e-26	3.04e-26
ARS-BFGL-NGS-33908	101	0	0.0858	0.0608	0.00056	0.00223	0.0379	0.0273	0.0103	0.0429	0.323	0.641	2.07e-16	2.02e-15	5.18e-17	4.45e-14	1.04e-22	5.39e-23	3.75e-13	2.65e-12	5.37e-08	3.08e-08	1.06e-13	5.15e-14	4.61e-06	5.31e-06	5.83e-05	7.38e-05
BTA-31244-no-rs	101	0	0.503	0.632	0.0645	0.021	0.00658	0.00576	0.00134	0.00131	2.73e-11	1.41e-10	9.7e-26	3.97e-26	8.54e-45	1.78e-43	4.32e-16	1.72e-13	1.19e-39	1.3e-39	1.18e-34	4.15e-36	9.51e-23	3.09e-23	5.06e-41	4.04e-43	3.34e-05	2.47e-05
